# Supplementary material for: Advances in heavy alkaline earth chemistry provide insight into complexation of weakly polarizing Ra2+, Ba2+, and Sr2+ cations
Source: Sci Adv. 2024 Jan 5;10(1):eadj8765. doi: 10.1126/sciadv.adj8765 (PMC10776001; doi:10.1126/sciadv.adj8765)
Supplement: Supplementary file 2 — Data S1 and S2 [file sciadv.adj8765_data_s1_and_s2.zip]

Archive with 2 entries (2 files):
- adj8765_Data_S1.cif
- adj8765_Data_S2.cif
