# Supplementary material for: Advances in heavy alkaline earth chemistry provide insight into complexation of weakly polarizing Ra2+, Ba2+, and Sr2+ cations
Source: Sci Adv. 2024 Jan 5;10(1):eadj8765. doi: 10.1126/sciadv.adj8765 (PMC10776001; doi:10.1126/sciadv.adj8765)
Supplement: Supplementary file 2 — Data S1 and S2 [file sciadv.adj8765_data_s1_and_s2.zip › adj8765_Data_S1.cif]

data_bacoco_h
_audit_creation_date               2023-09-02
_audit_creation_method
;
Olex2 1.5
(compiled 2021.12.09 svn.r5202d8cf for OlexSys, GUI svn.r6439)
;
_shelx_SHELXL_version_number       '2018/3'
_audit_contact_author_address      ?
_audit_contact_author_email        ?
_audit_contact_author_name         ''
_audit_contact_author_phone        ?
_publ_contact_author_id_orcid      ?
_publ_section_references
;
Dolomanov, O.V., Bourhis, L.J., Gildea, R.J, Howard, J.A.K. & Puschmann, H.
 (2009), J. Appl. Cryst. 42, 339-341.

Sheldrick, G.M. (2015). Acta Cryst. C71, 3-8.
;
_chemical_name_common              ?
_chemical_name_systematic          ?
_chemical_formula_moiety           'C16 H28 Ba O17, 3(H2 O)'
_chemical_formula_sum              'C16 H34 Ba O20'
_chemical_formula_weight           683.77
_chemical_absolute_configuration   syn
_chemical_melting_point            ?
loop_
  _atom_type_symbol
  _atom_type_description
  _atom_type_scat_dispersion_real
  _atom_type_scat_dispersion_imag
  _atom_type_scat_source
 'C' 'C' 0.0033 0.0016 'International Tables Vol C Tables 4.2.6.8 and 6.1.1.4'
 'H' 'H' 0.0000 0.0000 'International Tables Vol C Tables 4.2.6.8 and 6.1.1.4'
 'Ba' 'Ba' -0.3244 2.2819
 'International Tables Vol C Tables 4.2.6.8 and 6.1.1.4'
 'O' 'O' 0.0106 0.0060 'International Tables Vol C Tables 4.2.6.8 and 6.1.1.4'

_shelx_space_group_comment
;
The symmetry employed for this shelxl refinement is uniquely defined
by the following loop, which should always be used as a source of
symmetry information in preference to the above space-group names.
They are only intended as comments.
;
_space_group_crystal_system        'orthorhombic'
_space_group_IT_number             19
_space_group_name_H-M_alt          'P 21 21 21'
_space_group_name_Hall             'P 2ac 2ab'
loop_
  _space_group_symop_operation_xyz
 'x, y, z'
 '-x+1/2, -y, z+1/2'
 'x+1/2, -y+1/2, -z'
 '-x, y+1/2, -z+1/2'

_cell_length_a                     12.6139(17)
_cell_length_b                     13.8026(18)
_cell_length_c                     29.256(4)
_cell_angle_alpha                  90
_cell_angle_beta                   90
_cell_angle_gamma                  90
_cell_volume                       5093.6(12)
_cell_formula_units_Z              8
_cell_measurement_reflns_used      9812
_cell_measurement_temperature      100(2)
_cell_measurement_theta_max        34.11
_cell_measurement_theta_min        2.30
_shelx_estimated_absorpt_T_max     ?
_shelx_estimated_absorpt_T_min     ?
_exptl_absorpt_coefficient_mu      1.650
_exptl_absorpt_correction_T_max    0.7467
_exptl_absorpt_correction_T_min    0.6250
_exptl_absorpt_correction_type     multi-scan
_exptl_absorpt_process_details    
 'SADABS-2016/2 (Bruker,2016/2) was used for absorption correction. wR2(int) was 0.0768 before and 0.0690 after correction. The Ratio of minimum to maximum transmission is 0.8370. The \l/2 correction factor is Not present.'
_exptl_absorpt_special_details     ?
_exptl_crystal_colour              'clear colourless'
_exptl_crystal_colour_lustre       clear
_exptl_crystal_colour_primary      colourless
_exptl_crystal_density_diffrn      1.783
_exptl_crystal_density_meas        ?
_exptl_crystal_density_method      ?
_exptl_crystal_description         block
_exptl_crystal_F_000               2768
_exptl_crystal_size_max            0.25
_exptl_crystal_size_mid            0.1
_exptl_crystal_size_min            0.1
_exptl_transmission_factor_max     ?
_exptl_transmission_factor_min     ?
_diffrn_reflns_av_R_equivalents    0.0435
_diffrn_reflns_av_unetI/netI       0.0209
_diffrn_reflns_Laue_measured_fraction_full  0.999
_diffrn_reflns_Laue_measured_fraction_max  0.999
_diffrn_reflns_limit_h_max         16
_diffrn_reflns_limit_h_min         -16
_diffrn_reflns_limit_k_max         17
_diffrn_reflns_limit_k_min         -17
_diffrn_reflns_limit_l_max         37
_diffrn_reflns_limit_l_min         -37
_diffrn_reflns_number              129612
_diffrn_reflns_point_group_measured_fraction_full  0.999
_diffrn_reflns_point_group_measured_fraction_max  0.999
_diffrn_reflns_theta_full          25.242
_diffrn_reflns_theta_max           27.484
_diffrn_reflns_theta_min           1.392
_diffrn_ambient_temperature        100.00
_diffrn_detector_area_resol_mean   ?
_diffrn_measured_fraction_theta_full  0.999
_diffrn_measured_fraction_theta_max  0.999
_diffrn_measurement_device_type    'Bruker APEX-II CCD'
_diffrn_measurement_method         '\f and \w scans'
_diffrn_radiation_type             MoK\a
_diffrn_radiation_wavelength       0.71073
_diffrn_source                     ?
_reflns_Friedel_coverage           0.812
_reflns_Friedel_fraction_full      1.000
_reflns_Friedel_fraction_max       1.000
_reflns_number_gt                  10247
_reflns_number_total               11679
_reflns_special_details
;
 Reflections were merged by SHELXL according to the crystal
 class for the calculation of statistics and refinement.
 
 _reflns_Friedel_fraction is defined as the number of unique
 Friedel pairs measured divided by the number that would be
 possible theoretically, ignoring centric projections and
 systematic absences.
;
_reflns_threshold_expression       'I > 2\s(I)'
_computing_cell_refinement         'SAINT V8.38A (?, 2016)'
_computing_data_collection         ?
_computing_data_reduction          'SAINT V8.38A (?, 2016)'
_computing_molecular_graphics      'Olex2 1.5 (Dolomanov et al., 2009)'
_computing_publication_material    'Olex2 1.5 (Dolomanov et al., 2009)'
_computing_structure_refinement    'SHELXL 2018/3 (Sheldrick, 2015)'
_computing_structure_solution      'SHELXS  (Sheldrick, 2008)'
_refine_diff_density_max           1.659
_refine_diff_density_min           -0.403
_refine_diff_density_rms           0.155
_refine_ls_abs_structure_details
;
 Flack x determined using 4395 quotients [(I+)-(I-)]/[(I+)+(I-)]
 (Parsons, Flack and Wagner, Acta Cryst. B69 (2013) 249-259).
;
_refine_ls_abs_structure_Flack     -0.009(4)
_refine_ls_extinction_coef         .
_refine_ls_extinction_method       none
_refine_ls_goodness_of_fit_ref     1.089
_refine_ls_hydrogen_treatment      mixed
_refine_ls_matrix_type             full
_refine_ls_number_parameters       704
_refine_ls_number_reflns           11679
_refine_ls_number_restraints       4
_refine_ls_R_factor_all            0.0321
_refine_ls_R_factor_gt             0.0256
_refine_ls_restrained_S_all        1.089
_refine_ls_shift/su_max            0.006
_refine_ls_shift/su_mean           0.000
_refine_ls_structure_factor_coef   Fsqd
_refine_ls_weighting_details      
 'w=1/[\s^2^(Fo^2^)+(0.0374P)^2^+1.5942P] where P=(Fo^2^+2Fc^2^)/3'
_refine_ls_weighting_scheme        calc
_refine_ls_wR_factor_gt            0.0618
_refine_ls_wR_factor_ref           0.0647
_refine_special_details            ?
_olex2_refinement_description
;
1. Fixed Uiso
 At 1.2 times of:
  All C(H) groups, {H21A,H217} of O217, All C(H,H) groups
 At 1.5 times of:
  All O(H) groups, {H30C,H30D} of O301, {H30E,H30F} of O302, {H30G,H30H} of
  O303, {H2A,H2B} of O2, {H30I,H30J} of O304, {H20C,H20D} of O204, {H20E,H20F}
  of O205, {H30A,H30B} of O305, {H11A,H114} of O114, {H20A,H20B} of O203, {H10C,
  H10D} of O105, {H10A,H10B} of O104, {H1A,H1B} of O1
2. Restrained distances
 O217-H217
 0.84 with sigma of 0.03
 O217-H21A
 0.84 with sigma of 0.03
 O114-H114
 0.84 with sigma of 0.03
 O114-H11A
 0.84 with sigma of 0.03
3. Others
 Sof(H11A)=Sof(H21A)=1-FVAR(1)
 Sof(H114)=Sof(H217)=FVAR(1)
4.a Free rotating group:
 O305(H30A,H30B), O301(H30C,H30D), O302(H30E,H30F), O303(H30G,H30H), O304(H30I,
 H30J), O2(H2A,H2B)
4.b Rotating group:
 O1(H1A,H1B), O104(H10A,H10B), O105(H10C,H10D), O203(H20A,H20B), O204(H20C,
 H20D), O205(H20E,H20F)
4.c Ternary CH refined with riding coordinates:
 C105(H105), C106(H106), C111(H111), C112(H11D), C205(H205), C206(H206),
 C211(H211), C212(H21D)
4.d Secondary CH2 refined with riding coordinates:
 C101(H10E,H10F), C102(H10G,H10H), C103(H10I,H10J), C104(H10K,H10L), C107(H10M,
 H10N), C108(H10O,H10P), C109(H10Q,H10R), C110(H11B,H11C), C201(H20G,H20H),
 C202(H20I,H20J), C203(H20K,H20L), C204(H20M,H20N), C207(H20O,H20P), C208(H20Q,
 H20R), C209(H20S,H20T), C210(H21B,H21C)
4.e Tetrahedral OH refined with riding coordinates:
 O112(H112), O212(H212)
;
_atom_sites_solution_hydrogens     mixed
_atom_sites_solution_primary       ?
_atom_sites_solution_secondary     ?
loop_
  _atom_site_label
  _atom_site_type_symbol
  _atom_site_fract_x
  _atom_site_fract_y
  _atom_site_fract_z
  _atom_site_U_iso_or_equiv
  _atom_site_adp_type
  _atom_site_occupancy
  _atom_site_site_symmetry_order
  _atom_site_calc_flag
  _atom_site_refinement_flags_posn
  _atom_site_refinement_flags_adp
  _atom_site_refinement_flags_occupancy
  _atom_site_disorder_assembly
  _atom_site_disorder_group
 Ba1 Ba 0.74727(3) 0.00367(2) 0.97711(2) 0.00983(6) Uani 1 1 d . . . . .
 O1 O 0.6022(2) 0.0681(2) 1.04441(10) 0.0209(6) Uani 1 1 d . . . . .
 H1A H 0.629351 0.059428 1.071849 0.031 Uiso 1 1 d R U . . .
 H1B H 0.545301 0.030887 1.044199 0.031 Uiso 1 1 d R U . . .
 O101 O 0.6833(2) -0.1551(2) 1.03245(9) 0.0155(6) Uani 1 1 d . . . . .
 O102 O 0.8119(2) 0.1637(2) 1.03393(9) 0.0144(6) Uani 1 1 d . . . . .
 O104 O 0.8671(2) -0.0323(2) 1.05568(9) 0.0163(6) Uani 1 1 d . . . . .
 H10A H 0.858567 -0.093368 1.064577 0.024 Uiso 1 1 d R U . . .
 H10B H 0.935821 -0.028243 1.049285 0.024 Uiso 1 1 d R U . . .
 O105 O 0.7494(3) 0.02247(19) 0.87726(8) 0.0176(5) Uani 1 1 d . . . . .
 H10C H 0.763460 0.085996 0.868196 0.026 Uiso 1 1 d R U . . .
 H10D H 0.805479 -0.011774 0.864266 0.026 Uiso 1 1 d R U . . .
 O106 O 0.6511(2) 0.1789(3) 0.94712(11) 0.0116(7) Uani 1 1 d . . . . .
 O107 O 0.5341(2) 0.0074(3) 0.94030(11) 0.0145(7) Uani 1 1 d . . . . .
 O108 O 0.6472(2) -0.1683(2) 0.94202(10) 0.0121(6) Uani 1 1 d . . . . .
 O109 O 0.8573(2) -0.1710(2) 0.95537(10) 0.0122(6) Uani 1 1 d . . . . .
 O110 O 0.9691(2) 0.0023(3) 0.94793(10) 0.0116(6) Uani 1 1 d . . . . .
 O111 O 0.8609(2) 0.1794(3) 0.94456(11) 0.0113(7) Uani 1 1 d . . . . .
 O112 O 0.7561(3) 0.31763(17) 1.03819(8) 0.0149(5) Uani 1 1 d . . . . .
 H112 H 0.782781 0.320309 1.064467 0.022 Uiso 1 1 calc R U . . .
 O113 O 0.7273(2) -0.3123(2) 1.03880(9) 0.0151(6) Uani 1 1 d . . . . .
 O114 O 0.7357(3) -0.3408(2) 0.87930(9) 0.0176(6) Uani 1 1 d D . . . .
 H11A H 0.676(8) -0.361(15) 0.888(6) 0.026 Uiso 0.26(5) 1 d D U P A 2
 H114 H 0.739(6) -0.348(4) 0.8510(12) 0.026 Uiso 0.74(5) 1 d D U P A 1
 O115 O 0.8667(2) -0.2344(2) 0.86738(9) 0.0170(6) Uani 1 1 d . . . . .
 O116 O 0.7076(2) 0.2283(2) 0.86213(9) 0.0146(6) Uani 1 1 d . . . . .
 O117 O 0.7534(3) 0.37938(18) 0.88212(8) 0.0177(5) Uani 1 1 d . . . . .
 O305 O 0.7454(3) 0.50740(17) 1.00465(9) 0.0191(6) Uani 1 1 d G . . . .
 H30A H 0.738143 0.564158 1.017157 0.029 Uiso 1 1 d G U . . .
 H30B H 0.756749 0.465438 1.022360 0.029 Uiso 1 1 d G U . . .
 C101 C 0.5385(3) 0.1798(4) 0.94146(16) 0.0141(9) Uani 1 1 d . . . . .
 H10E H 0.516981 0.239340 0.925008 0.017 Uiso 1 1 calc R U . . .
 H10F H 0.503758 0.180085 0.971803 0.017 Uiso 1 1 calc R U . . .
 C102 C 0.5037(3) 0.0923(4) 0.91496(14) 0.0146(9) Uani 1 1 d . . . . .
 H10G H 0.425827 0.093440 0.910640 0.018 Uiso 1 1 calc R U . . .
 H10H H 0.537742 0.091820 0.884474 0.018 Uiso 1 1 calc R U . . .
 C103 C 0.4959(3) -0.0790(4) 0.91888(16) 0.0169(11) Uani 1 1 d . . . . .
 H10I H 0.522860 -0.083126 0.887155 0.020 Uiso 1 1 calc R U . . .
 H10J H 0.417464 -0.078462 0.917860 0.020 Uiso 1 1 calc R U . . .
 C104 C 0.5341(3) -0.1646(4) 0.94615(17) 0.0151(10) Uani 1 1 d . . . . .
 H10K H 0.513591 -0.157276 0.978629 0.018 Uiso 1 1 calc R U . . .
 H10L H 0.502200 -0.225078 0.934257 0.018 Uiso 1 1 calc R U . . .
 C105 C 0.6942(3) -0.2501(3) 0.96389(14) 0.0120(8) Uani 1 1 d . . . . .
 H105 H 0.652394 -0.309806 0.956801 0.014 Uiso 1 1 calc R U . . .
 C106 C 0.8049(3) -0.2592(3) 0.94448(14) 0.0124(8) Uani 1 1 d . . . . .
 H106 H 0.842299 -0.314194 0.959827 0.015 Uiso 1 1 calc R U . . .
 C107 C 0.9709(3) -0.1709(4) 0.95262(16) 0.0140(9) Uani 1 1 d . . . . .
 H10M H 0.995875 -0.231206 0.937809 0.017 Uiso 1 1 calc R U . . .
 H10N H 1.001776 -0.167609 0.983687 0.017 Uiso 1 1 calc R U . . .
 C108 C 1.0053(3) -0.0841(4) 0.92500(15) 0.0122(9) Uani 1 1 d . . . . .
 H10O H 1.083487 -0.083027 0.922208 0.015 Uiso 1 1 calc R U . . .
 H10P H 0.974533 -0.087410 0.893907 0.015 Uiso 1 1 calc R U . . .
 C109 C 1.0123(3) 0.0864(3) 0.92647(15) 0.0124(9) Uani 1 1 d . . . . .
 H10Q H 0.989006 0.089750 0.894194 0.015 Uiso 1 1 calc R U . . .
 H10R H 1.090701 0.083882 0.927133 0.015 Uiso 1 1 calc R U . . .
 C110 C 0.9732(3) 0.1740(4) 0.95235(15) 0.0134(9) Uani 1 1 d . . . . .
 H11B H 0.988306 0.166947 0.985394 0.016 Uiso 1 1 calc R U . . .
 H11C H 1.008650 0.233349 0.941082 0.016 Uiso 1 1 calc R U . . .
 C111 C 0.8109(3) 0.2598(3) 0.96538(14) 0.0111(8) Uani 1 1 d . . . . .
 H111 H 0.854060 0.319681 0.960581 0.013 Uiso 1 1 calc R U . . .
 C112 C 0.7039(3) 0.2695(3) 0.94160(13) 0.0105(7) Uani 1 1 d . . . . .
 H11D H 0.661662 0.321772 0.956727 0.013 Uiso 1 1 calc R U . . .
 C113 C 0.7930(3) 0.2425(3) 1.01676(13) 0.0119(8) Uani 1 1 d . . . . .
 C114 C 0.7010(3) -0.2357(3) 1.01617(13) 0.0128(8) Uani 1 1 d . . . . .
 C115 C 0.8047(3) -0.2761(3) 0.89230(13) 0.0123(8) Uani 1 1 d . . . . .
 C116 C 0.7235(3) 0.2966(3) 0.89129(12) 0.0115(8) Uani 1 1 d . . . . .
 Ba2 Ba 0.75420(2) 0.04589(2) 1.22736(2) 0.00934(6) Uani 1 1 d . . . . .
 O201 O 0.8136(2) 0.2023(2) 1.28537(9) 0.0146(6) Uani 1 1 d . . . . .
 O202 O 0.6842(2) -0.1163(2) 1.28006(9) 0.0139(6) Uani 1 1 d . . . . .
 O203 O 0.8962(2) -0.0174(2) 1.29565(9) 0.0189(6) Uani 1 1 d . . . . .
 H20A H 0.953619 0.018054 1.294981 0.028 Uiso 1 1 d R U . . .
 H20B H 0.868809 -0.006124 1.322599 0.028 Uiso 1 1 d R U . . .
 O204 O 0.6322(2) 0.0808(2) 1.30578(9) 0.0178(6) Uani 1 1 d . . . . .
 H20C H 0.562940 0.074024 1.299673 0.027 Uiso 1 1 d R U . . .
 H20D H 0.637821 0.143072 1.314404 0.027 Uiso 1 1 d R U . . .
 O205 O 0.7494(3) 0.06789(18) 1.12812(8) 0.0173(5) Uani 1 1 d . . . . .
 H20E H 0.806577 0.042060 1.116195 0.026 Uiso 1 1 d R U . . .
 H20F H 0.753941 0.129492 1.121045 0.026 Uiso 1 1 d R U . . .
 O206 O 0.8580(2) -0.1271(3) 1.19972(10) 0.0125(7) Uani 1 1 d . . . . .
 O207 O 0.9704(2) 0.0462(3) 1.19600(10) 0.0106(6) Uani 1 1 d . . . . .
 O208 O 0.8615(2) 0.2237(3) 1.19601(10) 0.0107(7) Uani 1 1 d . . . . .
 O209 O 0.6512(2) 0.2226(3) 1.20199(11) 0.0120(7) Uani 1 1 d . . . . .
 O210 O 0.5347(2) 0.0514(3) 1.19273(10) 0.0136(7) Uani 1 1 d . . . . .
 O211 O 0.6483(2) -0.1250(2) 1.18985(10) 0.0111(7) Uani 1 1 d . . . . .
 O212 O 0.7432(3) -0.26943(17) 1.28344(8) 0.0150(5) Uani 1 1 d . . . . .
 H212 H 0.717031 -0.272289 1.309807 0.023 Uiso 1 1 calc R U . . .
 O213 O 0.7691(2) 0.35931(19) 1.29344(8) 0.0146(6) Uani 1 1 d . . . . .
 O214 O 0.7500(3) 0.42420(18) 1.13661(8) 0.0176(5) Uani 1 1 d . . . . .
 O215 O 0.7025(2) 0.2742(2) 1.11645(9) 0.0145(6) Uani 1 1 d . . . . .
 O216 O 0.8664(2) -0.1926(2) 1.11246(9) 0.0166(6) Uani 1 1 d . . . . .
 O217 O 0.7321(3) -0.2951(2) 1.12460(9) 0.0176(7) Uani 1 1 d D . . . .
 H21A H 0.718(14) -0.343(8) 1.141(5) 0.021 Uiso 0.26(5) 1 d D U P A 2
 H217 H 0.725(5) -0.304(4) 1.0954(13) 0.021 Uiso 0.74(5) 1 d D U P A 1
 C201 C 0.9712(4) -0.1268(4) 1.19726(16) 0.0129(10) Uani 1 1 d . . . . .
 H20G H 0.996442 -0.185987 1.181530 0.015 Uiso 1 1 calc R U . . .
 H20H H 1.001729 -0.125837 1.228442 0.015 Uiso 1 1 calc R U . . .
 C202 C 1.0060(3) -0.0382(4) 1.17124(15) 0.0127(9) Uani 1 1 d . . . . .
 H20I H 1.084233 -0.037299 1.168365 0.015 Uiso 1 1 calc R U . . .
 H20J H 0.975009 -0.038694 1.140160 0.015 Uiso 1 1 calc R U . . .
 C203 C 1.0131(3) 0.1321(3) 1.17644(15) 0.0129(9) Uani 1 1 d . . . . .
 H20K H 0.990482 0.137840 1.144152 0.016 Uiso 1 1 calc R U . . .
 H20L H 1.091533 0.129722 1.177282 0.016 Uiso 1 1 calc R U . . .
 C204 C 0.9741(3) 0.2177(4) 1.20325(15) 0.0120(9) Uani 1 1 d . . . . .
 H20M H 0.989727 0.208981 1.236152 0.014 Uiso 1 1 calc R U . . .
 H20N H 1.009201 0.277710 1.192594 0.014 Uiso 1 1 calc R U . . .
 C205 C 0.8119(3) 0.3025(3) 1.21889(13) 0.0119(8) Uani 1 1 d . . . . .
 H205 H 0.854443 0.362810 1.214146 0.014 Uiso 1 1 calc R U . . .
 C206 C 0.7035(3) 0.3137(3) 1.19614(13) 0.0110(8) Uani 1 1 d . . . . .
 H206 H 0.662382 0.365574 1.212069 0.013 Uiso 1 1 calc R U . . .
 C207 C 0.5385(3) 0.2248(4) 1.19664(16) 0.0148(10) Uani 1 1 d . . . . .
 H20O H 0.517153 0.285296 1.180962 0.018 Uiso 1 1 calc R U . . .
 H20P H 0.503948 0.223291 1.227007 0.018 Uiso 1 1 calc R U . . .
 C208 C 0.5039(3) 0.1380(4) 1.16876(15) 0.0140(9) Uani 1 1 d . . . . .
 H20Q H 0.426096 0.139043 1.164482 0.017 Uiso 1 1 calc R U . . .
 H20R H 0.537915 0.139645 1.138266 0.017 Uiso 1 1 calc R U . . .
 C209 C 0.4968(3) -0.0324(4) 1.16931(15) 0.0150(10) Uani 1 1 d . . . . .
 H20S H 0.523815 -0.032998 1.137548 0.018 Uiso 1 1 calc R U . . .
 H20T H 0.418323 -0.031621 1.168248 0.018 Uiso 1 1 calc R U . . .
 C210 C 0.5348(3) -0.1213(4) 1.19451(17) 0.0142(10) Uani 1 1 d . . . . .
 H21B H 0.514931 -0.117263 1.227189 0.017 Uiso 1 1 calc R U . . .
 H21C H 0.502279 -0.180229 1.181311 0.017 Uiso 1 1 calc R U . . .
 C211 C 0.6961(3) -0.2072(3) 1.21011(13) 0.0101(8) Uani 1 1 d . . . . .
 H211 H 0.653662 -0.266570 1.203104 0.012 Uiso 1 1 calc R U . . .
 C212 C 0.8054(3) -0.2160(3) 1.18964(13) 0.0114(8) Uani 1 1 d . . . . .
 H21D H 0.844011 -0.270530 1.204816 0.014 Uiso 1 1 calc R U . . .
 C213 C 0.7061(3) -0.1942(3) 1.26231(12) 0.0108(7) Uani 1 1 d . . . . .
 C214 C 0.7975(3) 0.2843(3) 1.27037(13) 0.0109(7) Uani 1 1 d . . . . .
 C215 C 0.7201(3) 0.3421(3) 1.14584(12) 0.0120(8) Uani 1 1 d . . . . .
 C216 C 0.8030(3) -0.2336(3) 1.13777(13) 0.0127(8) Uani 1 1 d . . . . .
 O301 O 0.3950(2) -0.0484(3) 0.81096(11) 0.0215(7) Uani 1 1 d G . . . .
 H30C H 0.355687 -0.052930 0.786518 0.032 Uiso 1 1 d G U . . .
 H30D H 0.359293 -0.010403 0.829028 0.032 Uiso 1 1 d G U . . .
 O302 O 1.0839(3) -0.0472(4) 0.80965(11) 0.0283(9) Uani 1 1 d G . . . .
 H30E H 1.119035 -0.036462 0.784661 0.042 Uiso 1 1 d G U . . .
 H30F H 1.131955 -0.050537 0.830911 0.042 Uiso 1 1 d G U . . .
 O303 O 0.7606(3) 0.46260(19) 0.75661(9) 0.0200(6) Uani 1 1 d G . . . .
 H30G H 0.752527 0.509948 0.776011 0.030 Uiso 1 1 d G U . . .
 H30H H 0.758722 0.410628 0.773465 0.030 Uiso 1 1 d G U . . .
 O304 O 1.0841(3) 0.0025(4) 1.05932(12) 0.0267(9) Uani 1 1 d G . . . .
 H30I H 1.129248 -0.007661 1.081383 0.040 Uiso 1 1 d G U . . .
 H30J H 1.122112 0.000608 1.034603 0.040 Uiso 1 1 d G U . . .
 O2 O 0.3973(2) -0.0002(3) 1.06351(11) 0.0207(7) Uani 1 1 d G . . . .
 H2A H 0.358704 -0.010156 1.039307 0.031 Uiso 1 1 d G U . . .
 H2B H 0.357166 0.034451 1.081358 0.031 Uiso 1 1 d G U . . .

loop_
  _atom_site_aniso_label
  _atom_site_aniso_U_11
  _atom_site_aniso_U_22
  _atom_site_aniso_U_33
  _atom_site_aniso_U_23
  _atom_site_aniso_U_13
  _atom_site_aniso_U_12
 Ba1 0.01000(10) 0.00957(10) 0.00991(10) -0.00018(6) -0.00058(9) 0.00006(11)
 O1 0.0206(15) 0.0265(17) 0.0156(14) -0.0031(13) 0.0006(12) -0.0021(13)
 O101 0.0175(15) 0.0134(15) 0.0158(13) -0.0028(12) 0.0010(12) -0.0013(11)
 O102 0.0194(15) 0.0126(14) 0.0112(13) 0.0017(11) 0.0004(11) 0.0015(11)
 O104 0.0152(14) 0.0170(15) 0.0166(14) 0.0057(12) -0.0010(11) 0.0006(12)
 O105 0.0231(14) 0.0133(10) 0.0165(11) -0.0012(10) 0.0033(15) 0.0006(16)
 O106 0.0100(14) 0.0114(18) 0.0133(15) 0.0015(13) 0.0007(11) 0.0001(12)
 O107 0.0150(14) 0.0137(18) 0.0148(15) -0.0001(13) -0.0043(12) -0.0007(13)
 O108 0.0127(14) 0.0117(16) 0.0119(14) 0.0010(12) -0.0009(11) -0.0009(11)
 O109 0.0126(14) 0.0091(15) 0.0151(15) -0.0023(12) 0.0000(11) -0.0009(11)
 O110 0.0129(14) 0.0091(16) 0.0128(14) -0.0007(12) 0.0032(11) -0.0013(12)
 O111 0.0115(14) 0.0107(18) 0.0119(15) -0.0030(13) 0.0002(12) 0.0024(12)
 O112 0.0241(14) 0.0126(11) 0.0080(10) -0.0007(9) -0.0025(14) 0.0049(16)
 O113 0.0211(18) 0.0129(12) 0.0115(12) -0.0009(10) -0.0008(11) 0.0001(11)
 O114 0.0244(18) 0.0198(14) 0.0085(11) -0.0012(10) -0.0008(14) -0.0032(15)
 O115 0.0193(15) 0.0200(16) 0.0116(13) 0.0013(11) 0.0028(11) -0.0018(12)
 O116 0.0227(14) 0.0127(13) 0.0083(12) -0.0027(11) 0.0005(11) 0.0021(11)
 O117 0.0267(14) 0.0145(12) 0.0117(11) 0.0019(9) -0.0010(16) -0.0023(17)
 O305 0.0269(15) 0.0134(13) 0.0171(12) -0.0001(9) 0.0020(16) 0.0057(19)
 C101 0.0115(19) 0.014(2) 0.017(2) -0.0005(17) 0.0009(16) 0.0021(16)
 C102 0.0121(19) 0.017(2) 0.014(2) 0.0001(17) -0.0018(16) 0.0037(17)
 C103 0.016(2) 0.017(3) 0.017(2) 0.0008(19) -0.0056(17) -0.0009(18)
 C104 0.014(2) 0.017(3) 0.015(2) 0.0032(18) -0.0025(17) -0.0040(18)
 C105 0.0166(19) 0.0081(19) 0.0112(19) 0.0011(16) -0.0020(16) -0.0002(15)
 C106 0.016(2) 0.009(2) 0.0126(19) -0.0016(16) 0.0007(16) -0.0031(15)
 C107 0.014(2) 0.013(2) 0.016(2) 0.0002(18) -0.0009(16) 0.0006(17)
 C108 0.0123(19) 0.011(2) 0.0129(19) -0.0030(17) 0.0008(16) 0.0038(16)
 C109 0.0126(19) 0.011(2) 0.0134(19) -0.0004(17) 0.0013(15) 0.0003(16)
 C110 0.0092(19) 0.016(2) 0.015(2) -0.0019(17) 0.0010(15) -0.0020(16)
 C111 0.0136(19) 0.0072(18) 0.0124(18) 0.0002(15) 0.0009(15) 0.0011(14)
 C112 0.0119(17) 0.0113(19) 0.0083(17) 0.0014(15) 0.0005(14) -0.0006(15)
 C113 0.0101(17) 0.0135(19) 0.0121(17) -0.0028(15) -0.0025(15) 0.0006(15)
 C114 0.0123(18) 0.017(2) 0.0093(17) -0.0002(15) 0.0009(15) -0.0037(16)
 C115 0.014(2) 0.0113(19) 0.0114(17) 0.0011(15) -0.0016(15) 0.0039(15)
 C116 0.010(2) 0.0162(18) 0.0084(15) 0.0009(14) -0.0014(13) 0.0034(14)
 Ba2 0.00970(10) 0.00946(10) 0.00886(9) -0.00011(6) 0.00005(12) -0.00008(11)
 O201 0.0189(15) 0.0114(14) 0.0135(13) 0.0002(11) -0.0010(11) -0.0004(11)
 O202 0.0176(14) 0.0124(14) 0.0117(13) -0.0011(11) 0.0025(11) 0.0003(11)
 O203 0.0181(15) 0.0265(16) 0.0120(14) 0.0030(12) -0.0016(12) -0.0008(13)
 O204 0.0158(14) 0.0169(15) 0.0207(14) -0.0066(12) 0.0049(11) -0.0031(12)
 O205 0.0223(13) 0.0147(11) 0.0150(11) 0.0015(9) 0.0028(15) 0.0008(17)
 O206 0.0126(14) 0.0124(16) 0.0125(14) -0.0023(12) -0.0001(11) -0.0003(12)
 O207 0.0139(13) 0.0068(16) 0.0111(14) -0.0001(13) 0.0045(11) -0.0013(14)
 O208 0.0108(14) 0.0127(17) 0.0087(13) -0.0015(12) 0.0009(10) 0.0008(12)
 O209 0.0099(14) 0.0113(17) 0.0150(15) 0.0014(13) -0.0005(11) 0.0005(12)
 O210 0.0136(14) 0.0140(17) 0.0132(15) 0.0003(15) -0.0027(11) -0.0011(15)
 O211 0.0104(13) 0.0114(16) 0.0114(14) 0.0028(12) -0.0015(11) -0.0003(11)
 O212 0.0239(14) 0.0125(11) 0.0087(10) 0.0011(9) 0.0018(14) 0.0025(16)
 O213 0.0205(17) 0.0127(12) 0.0105(11) -0.0026(9) 0.0028(11) 0.0015(12)
 O214 0.0249(14) 0.0159(12) 0.0120(10) 0.0027(9) -0.0028(16) -0.0032(17)
 O215 0.0198(14) 0.0120(14) 0.0115(13) -0.0030(11) -0.0016(11) 0.0016(11)
 O216 0.0197(15) 0.0183(15) 0.0118(13) 0.0007(11) 0.0035(11) -0.0013(12)
 O217 0.0253(18) 0.0173(13) 0.0102(11) -0.0021(10) 0.0002(12) -0.0040(13)
 C201 0.013(2) 0.012(2) 0.013(2) 0.0019(19) -0.0002(16) 0.0010(18)
 C202 0.0132(19) 0.011(3) 0.014(2) -0.0015(19) 0.0029(16) 0.0035(18)
 C203 0.0127(19) 0.012(2) 0.014(2) 0.0016(17) 0.0028(16) -0.0018(16)
 C204 0.0097(19) 0.011(2) 0.015(2) -0.0015(17) 0.0006(15) -0.0011(16)
 C205 0.0145(18) 0.0106(18) 0.0107(19) -0.0022(15) 0.0020(15) -0.0002(15)
 C206 0.0114(17) 0.0107(19) 0.0110(18) 0.0000(15) -0.0003(14) -0.0001(15)
 C207 0.0090(19) 0.016(2) 0.019(2) -0.0026(18) 0.0006(16) 0.0011(17)
 C208 0.012(2) 0.015(2) 0.015(2) 0.0010(17) -0.0019(16) 0.0018(17)
 C209 0.015(2) 0.015(3) 0.015(2) 0.000(2) -0.0037(16) -0.0003(18)
 C210 0.010(2) 0.014(3) 0.019(2) 0.002(2) -0.0017(17) -0.0036(18)
 C211 0.0164(19) 0.0106(19) 0.0034(16) 0.0010(15) -0.0012(15) -0.0018(15)
 C212 0.016(2) 0.0102(19) 0.0081(18) 0.0007(16) -0.0009(15) -0.0012(15)
 C213 0.0121(17) 0.0103(18) 0.0101(17) 0.0004(14) 0.0001(14) -0.0009(14)
 C214 0.0115(16) 0.0128(18) 0.0083(16) 0.0009(15) -0.0017(15) -0.0009(14)
 C215 0.0103(19) 0.0153(18) 0.0106(16) -0.0009(14) -0.0011(13) 0.0034(13)
 C216 0.0160(19) 0.0120(19) 0.0103(17) 0.0000(15) -0.0030(15) 0.0062(15)
 O301 0.0174(15) 0.0233(19) 0.0239(18) 0.0001(16) 0.0003(13) 0.0010(15)
 O302 0.0203(16) 0.046(3) 0.0186(17) -0.0012(18) 0.0006(13) -0.0101(17)
 O303 0.0267(16) 0.0140(13) 0.0193(12) 0.0023(10) -0.0001(14) 0.0028(17)
 O304 0.0198(16) 0.043(3) 0.0174(16) -0.0017(17) -0.0004(13) -0.0075(16)
 O2 0.0171(15) 0.024(2) 0.0204(17) -0.0011(16) -0.0010(13) 0.0000(14)

_geom_special_details
;
 All esds (except the esd in the dihedral angle between two l.s. planes)
 are estimated using the full covariance matrix.  The cell esds are taken
 into account individually in the estimation of esds in distances, angles
 and torsion angles; correlations between esds in cell parameters are only
 used when they are defined by crystal symmetry.  An approximate (isotropic)
 treatment of cell esds is used for estimating esds involving l.s. planes.
;
loop_
  _geom_bond_atom_site_label_1
  _geom_bond_atom_site_label_2
  _geom_bond_distance
  _geom_bond_site_symmetry_2
  _geom_bond_publ_flag
 Ba1 O1 2.831(3) . ?
 Ba1 O101 2.841(3) . ?
 Ba1 O102 2.882(3) . ?
 Ba1 O104 2.796(3) . ?
 Ba1 O105 2.933(2) . ?
 Ba1 O106 2.845(3) . ?
 Ba1 O107 2.897(3) . ?
 Ba1 O108 2.878(3) . ?
 Ba1 O109 2.854(3) . ?
 Ba1 O110 2.925(3) . ?
 Ba1 O111 2.973(3) . ?
 O1 H1A 0.8810 . ?
 O1 H1B 0.8824 . ?
 O101 C114 1.231(5) . ?
 O102 C113 1.221(5) . ?
 O104 H10A 0.8881 . ?
 O104 H10B 0.8887 . ?
 O105 H10C 0.9332 . ?
 O105 H10D 0.9321 . ?
 O106 C101 1.430(5) . ?
 O106 C112 1.426(5) . ?
 O107 C102 1.439(6) . ?
 O107 C103 1.431(6) . ?
 O108 C104 1.433(5) . ?
 O108 C105 1.426(5) . ?
 O109 C106 1.421(5) . ?
 O109 C107 1.434(5) . ?
 O110 C108 1.442(5) . ?
 O110 C109 1.428(5) . ?
 O111 C110 1.438(5) . ?
 O111 C111 1.415(5) . ?
 O112 H112 0.8400 . ?
 O112 C113 1.299(5) . ?
 O113 C114 1.290(5) . ?
 O114 H11A 0.84(4) . ?
 O114 H114 0.84(4) . ?
 O114 C115 1.304(5) . ?
 O115 C115 1.215(5) . ?
 O116 C116 1.287(5) . ?
 O117 C116 1.232(5) . ?
 O305 H30A 0.8696 . ?
 O305 H30B 0.7901 . ?
 C101 H10E 0.9900 . ?
 C101 H10F 0.9900 . ?
 C101 C102 1.502(7) . ?
 C102 H10G 0.9900 . ?
 C102 H10H 0.9900 . ?
 C103 H10I 0.9900 . ?
 C103 H10J 0.9900 . ?
 C103 C104 1.504(7) . ?
 C104 H10K 0.9900 . ?
 C104 H10L 0.9900 . ?
 C105 H105 1.0000 . ?
 C105 C106 1.513(5) . ?
 C105 C114 1.545(5) . ?
 C106 H106 1.0000 . ?
 C106 C115 1.544(5) . ?
 C107 H10M 0.9900 . ?
 C107 H10N 0.9900 . ?
 C107 C108 1.509(7) . ?
 C108 H10O 0.9900 . ?
 C108 H10P 0.9900 . ?
 C109 H10Q 0.9900 . ?
 C109 H10R 0.9900 . ?
 C109 C110 1.509(6) . ?
 C110 H11B 0.9900 . ?
 C110 H11C 0.9900 . ?
 C111 H111 1.0000 . ?
 C111 C112 1.524(5) . ?
 C111 C113 1.539(5) . ?
 C112 H11D 1.0000 . ?
 C112 C116 1.539(5) . ?
 Ba2 O201 2.847(3) . ?
 Ba2 O202 2.858(3) . ?
 Ba2 O203 2.822(3) . ?
 Ba2 O204 2.805(3) . ?
 Ba2 O205 2.920(2) . ?
 Ba2 O206 2.840(3) . ?
 Ba2 O207 2.877(3) . ?
 Ba2 O208 2.949(3) . ?
 Ba2 O209 2.862(3) . ?
 Ba2 O210 2.949(3) . ?
 Ba2 O211 2.925(3) . ?
 O201 C214 1.231(5) . ?
 O202 C213 1.226(5) . ?
 O203 H20A 0.8745 . ?
 O203 H20B 0.8746 . ?
 O204 H20C 0.8966 . ?
 O204 H20D 0.8981 . ?
 O205 H20E 0.8768 . ?
 O205 H20F 0.8770 . ?
 O206 C201 1.431(5) . ?
 O206 C212 1.426(5) . ?
 O207 C202 1.444(6) . ?
 O207 C203 1.423(6) . ?
 O208 C204 1.438(5) . ?
 O208 C205 1.422(5) . ?
 O209 C206 1.430(5) . ?
 O209 C207 1.429(5) . ?
 O210 C208 1.439(6) . ?
 O210 C209 1.427(6) . ?
 O211 C210 1.438(5) . ?
 O211 C211 1.415(5) . ?
 O212 H212 0.8400 . ?
 O212 C213 1.296(5) . ?
 O213 C214 1.287(5) . ?
 O214 C215 1.224(5) . ?
 O215 C215 1.291(5) . ?
 O216 C216 1.228(5) . ?
 O217 H21A 0.83(4) . ?
 O217 H217 0.87(4) . ?
 O217 C216 1.291(5) . ?
 C201 H20G 0.9900 . ?
 C201 H20H 0.9900 . ?
 C201 C202 1.506(7) . ?
 C202 H20I 0.9900 . ?
 C202 H20J 0.9900 . ?
 C203 H20K 0.9900 . ?
 C203 H20L 0.9900 . ?
 C203 C204 1.501(6) . ?
 C204 H20M 0.9900 . ?
 C204 H20N 0.9900 . ?
 C205 H205 1.0000 . ?
 C205 C206 1.528(5) . ?
 C205 C214 1.538(5) . ?
 C206 H206 1.0000 . ?
 C206 C215 1.538(5) . ?
 C207 H20O 0.9900 . ?
 C207 H20P 0.9900 . ?
 C207 C208 1.514(7) . ?
 C208 H20Q 0.9900 . ?
 C208 H20R 0.9900 . ?
 C209 H20S 0.9900 . ?
 C209 H20T 0.9900 . ?
 C209 C210 1.509(7) . ?
 C210 H21B 0.9900 . ?
 C210 H21C 0.9900 . ?
 C211 H211 1.0000 . ?
 C211 C212 1.508(5) . ?
 C211 C213 1.543(5) . ?
 C212 H21D 1.0000 . ?
 C212 C216 1.537(5) . ?
 O301 H30C 0.8723 . ?
 O301 H30D 0.8706 . ?
 O302 H30E 0.8677 . ?
 O302 H30F 0.8698 . ?
 O303 H30G 0.8716 . ?
 O303 H30H 0.8707 . ?
 O304 H30I 0.8721 . ?
 O304 H30J 0.8681 . ?
 O2 H2A 0.8702 . ?
 O2 H2B 0.8702 . ?

loop_
  _geom_angle_atom_site_label_1
  _geom_angle_atom_site_label_2
  _geom_angle_atom_site_label_3
  _geom_angle
  _geom_angle_site_symmetry_1
  _geom_angle_site_symmetry_3
  _geom_angle_publ_flag
 O1 Ba1 O101 70.27(9) . . ?
 O1 Ba1 O102 62.68(9) . . ?
 O1 Ba1 O105 132.12(9) . . ?
 O1 Ba1 O106 70.85(9) . . ?
 O1 Ba1 O107 69.69(9) . . ?
 O1 Ba1 O108 102.93(9) . . ?
 O1 Ba1 O109 137.28(9) . . ?
 O1 Ba1 O110 145.40(9) . . ?
 O1 Ba1 O111 106.15(9) . . ?
 O101 Ba1 O102 110.03(9) . . ?
 O101 Ba1 O105 129.67(8) . . ?
 O101 Ba1 O106 135.27(8) . . ?
 O101 Ba1 O107 87.81(9) . . ?
 O101 Ba1 O108 56.13(8) . . ?
 O101 Ba1 O109 67.27(8) . . ?
 O101 Ba1 O110 115.65(9) . . ?
 O101 Ba1 O111 161.49(8) . . ?
 O102 Ba1 O105 120.28(8) . . ?
 O102 Ba1 O107 117.61(9) . . ?
 O102 Ba1 O110 84.42(9) . . ?
 O102 Ba1 O111 54.79(8) . . ?
 O104 Ba1 O1 80.42(8) . . ?
 O104 Ba1 O101 63.11(9) . . ?
 O104 Ba1 O102 60.60(8) . . ?
 O104 Ba1 O105 146.08(9) . . ?
 O104 Ba1 O106 129.44(9) . . ?
 O104 Ba1 O107 144.15(9) . . ?
 O104 Ba1 O108 112.56(9) . . ?
 O104 Ba1 O109 76.70(9) . . ?
 O104 Ba1 O110 73.84(8) . . ?
 O104 Ba1 O111 98.50(9) . . ?
 O105 Ba1 O111 66.71(8) . . ?
 O106 Ba1 O102 69.32(9) . . ?
 O106 Ba1 O105 67.75(9) . . ?
 O106 Ba1 O107 58.31(10) . . ?
 O106 Ba1 O108 113.86(9) . . ?
 O106 Ba1 O109 148.99(10) . . ?
 O106 Ba1 O110 108.86(9) . . ?
 O106 Ba1 O111 54.07(7) . . ?
 O107 Ba1 O105 68.69(9) . . ?
 O107 Ba1 O110 141.21(8) . . ?
 O107 Ba1 O111 108.30(9) . . ?
 O108 Ba1 O102 164.15(8) . . ?
 O108 Ba1 O105 73.83(8) . . ?
 O108 Ba1 O107 58.33(10) . . ?
 O108 Ba1 O110 108.05(9) . . ?
 O108 Ba1 O111 140.34(10) . . ?
 O109 Ba1 O102 129.67(8) . . ?
 O109 Ba1 O105 81.28(8) . . ?
 O109 Ba1 O107 112.56(9) . . ?
 O109 Ba1 O108 55.73(7) . . ?
 O109 Ba1 O110 57.60(9) . . ?
 O109 Ba1 O111 112.53(8) . . ?
 O110 Ba1 O105 72.62(9) . . ?
 O110 Ba1 O111 56.69(9) . . ?
 Ba1 O1 H1A 109.9 . . ?
 Ba1 O1 H1B 109.8 . . ?
 H1A O1 H1B 104.1 . . ?
 C114 O101 Ba1 115.2(3) . . ?
 C113 O102 Ba1 112.9(2) . . ?
 Ba1 O104 H10A 110.1 . . ?
 Ba1 O104 H10B 110.1 . . ?
 H10A O104 H10B 103.9 . . ?
 Ba1 O105 H10C 111.6 . . ?
 Ba1 O105 H10D 111.6 . . ?
 H10C O105 H10D 102.5 . . ?
 C101 O106 Ba1 117.8(3) . . ?
 C112 O106 Ba1 125.6(2) . . ?
 C112 O106 C101 116.3(3) . . ?
 C102 O107 Ba1 117.0(2) . . ?
 C103 O107 Ba1 117.4(3) . . ?
 C103 O107 C102 111.3(3) . . ?
 C104 O108 Ba1 112.1(3) . . ?
 C105 O108 Ba1 108.1(2) . . ?
 C105 O108 C104 113.8(3) . . ?
 C106 O109 Ba1 123.2(2) . . ?
 C106 O109 C107 116.9(3) . . ?
 C107 O109 Ba1 119.8(3) . . ?
 C108 O110 Ba1 116.4(2) . . ?
 C109 O110 Ba1 119.2(2) . . ?
 C109 O110 C108 110.3(3) . . ?
 C110 O111 Ba1 112.5(3) . . ?
 C111 O111 Ba1 106.7(2) . . ?
 C111 O111 C110 114.3(3) . . ?
 C113 O112 H112 109.5 . . ?
 C115 O114 H11A 137(10) . . ?
 C115 O114 H114 110(5) . . ?
 H30A O305 H30B 113.8 . . ?
 O106 C101 H10E 109.6 . . ?
 O106 C101 H10F 109.6 . . ?
 O106 C101 C102 110.1(4) . . ?
 H10E C101 H10F 108.2 . . ?
 C102 C101 H10E 109.6 . . ?
 C102 C101 H10F 109.6 . . ?
 O107 C102 C101 108.1(3) . . ?
 O107 C102 H10G 110.1 . . ?
 O107 C102 H10H 110.1 . . ?
 C101 C102 H10G 110.1 . . ?
 C101 C102 H10H 110.1 . . ?
 H10G C102 H10H 108.4 . . ?
 O107 C103 H10I 110.0 . . ?
 O107 C103 H10J 110.0 . . ?
 O107 C103 C104 108.3(4) . . ?
 H10I C103 H10J 108.4 . . ?
 C104 C103 H10I 110.0 . . ?
 C104 C103 H10J 110.0 . . ?
 O108 C104 C103 107.6(4) . . ?
 O108 C104 H10K 110.2 . . ?
 O108 C104 H10L 110.2 . . ?
 C103 C104 H10K 110.2 . . ?
 C103 C104 H10L 110.2 . . ?
 H10K C104 H10L 108.5 . . ?
 O108 C105 H105 109.9 . . ?
 O108 C105 C106 106.3(3) . . ?
 O108 C105 C114 111.4(3) . . ?
 C106 C105 H105 109.9 . . ?
 C106 C105 C114 109.3(3) . . ?
 C114 C105 H105 109.9 . . ?
 O109 C106 C105 105.9(3) . . ?
 O109 C106 H106 109.3 . . ?
 O109 C106 C115 110.6(3) . . ?
 C105 C106 H106 109.3 . . ?
 C105 C106 C115 112.5(3) . . ?
 C115 C106 H106 109.3 . . ?
 O109 C107 H10M 110.0 . . ?
 O109 C107 H10N 110.0 . . ?
 O109 C107 C108 108.5(4) . . ?
 H10M C107 H10N 108.4 . . ?
 C108 C107 H10M 110.0 . . ?
 C108 C107 H10N 110.0 . . ?
 O110 C108 C107 108.4(3) . . ?
 O110 C108 H10O 110.0 . . ?
 O110 C108 H10P 110.0 . . ?
 C107 C108 H10O 110.0 . . ?
 C107 C108 H10P 110.0 . . ?
 H10O C108 H10P 108.4 . . ?
 O110 C109 H10Q 110.1 . . ?
 O110 C109 H10R 110.1 . . ?
 O110 C109 C110 107.8(3) . . ?
 H10Q C109 H10R 108.5 . . ?
 C110 C109 H10Q 110.1 . . ?
 C110 C109 H10R 110.1 . . ?
 O111 C110 C109 106.5(4) . . ?
 O111 C110 H11B 110.4 . . ?
 O111 C110 H11C 110.4 . . ?
 C109 C110 H11B 110.4 . . ?
 C109 C110 H11C 110.4 . . ?
 H11B C110 H11C 108.6 . . ?
 O111 C111 H111 110.2 . . ?
 O111 C111 C112 105.5(3) . . ?
 O111 C111 C113 111.3(3) . . ?
 C112 C111 H111 110.2 . . ?
 C112 C111 C113 109.3(3) . . ?
 C113 C111 H111 110.2 . . ?
 O106 C112 C111 106.5(3) . . ?
 O106 C112 H11D 109.5 . . ?
 O106 C112 C116 113.4(3) . . ?
 C111 C112 H11D 109.5 . . ?
 C111 C112 C116 108.4(3) . . ?
 C116 C112 H11D 109.5 . . ?
 O102 C113 O112 125.6(4) . . ?
 O102 C113 C111 120.8(3) . . ?
 O112 C113 C111 113.6(3) . . ?
 O101 C114 O113 126.1(4) . . ?
 O101 C114 C105 119.3(4) . . ?
 O113 C114 C105 114.6(3) . . ?
 O114 C115 C106 113.1(3) . . ?
 O115 C115 O114 125.4(4) . . ?
 O115 C115 C106 121.4(4) . . ?
 O116 C116 C112 115.5(3) . . ?
 O117 C116 O116 125.6(3) . . ?
 O117 C116 C112 118.9(3) . . ?
 O201 Ba2 O202 110.72(8) . . ?
 O201 Ba2 O205 121.29(8) . . ?
 O201 Ba2 O207 86.52(9) . . ?
 O201 Ba2 O208 55.48(8) . . ?
 O201 Ba2 O209 68.15(9) . . ?
 O201 Ba2 O210 115.63(9) . . ?
 O201 Ba2 O211 162.89(8) . . ?
 O202 Ba2 O205 127.71(8) . . ?
 O202 Ba2 O207 117.79(9) . . ?
 O202 Ba2 O208 164.04(8) . . ?
 O202 Ba2 O209 131.84(8) . . ?
 O202 Ba2 O210 85.14(9) . . ?
 O202 Ba2 O211 55.22(8) . . ?
 O203 Ba2 O201 69.23(9) . . ?
 O203 Ba2 O202 64.64(9) . . ?
 O203 Ba2 O205 138.54(9) . . ?
 O203 Ba2 O206 69.45(9) . . ?
 O203 Ba2 O207 67.96(9) . . ?
 O203 Ba2 O208 100.76(9) . . ?
 O203 Ba2 O209 137.36(9) . . ?
 O203 Ba2 O210 147.89(9) . . ?
 O203 Ba2 O211 107.82(9) . . ?
 O204 Ba2 O201 61.73(8) . . ?
 O204 Ba2 O202 61.56(8) . . ?
 O204 Ba2 O203 79.76(8) . . ?
 O204 Ba2 O205 141.65(9) . . ?
 O204 Ba2 O206 129.07(9) . . ?
 O204 Ba2 O207 141.33(9) . . ?
 O204 Ba2 O208 111.29(9) . . ?
 O204 Ba2 O209 79.42(9) . . ?
 O204 Ba2 O210 76.20(9) . . ?
 O204 Ba2 O211 101.24(9) . . ?
 O205 Ba2 O208 67.27(8) . . ?
 O205 Ba2 O210 68.67(9) . . ?
 O205 Ba2 O211 72.63(8) . . ?
 O206 Ba2 O201 133.31(8) . . ?
 O206 Ba2 O202 68.75(9) . . ?
 O206 Ba2 O205 79.28(9) . . ?
 O206 Ba2 O207 58.25(10) . . ?
 O206 Ba2 O208 113.56(8) . . ?
 O206 Ba2 O209 148.42(10) . . ?
 O206 Ba2 O210 110.87(10) . . ?
 O206 Ba2 O211 54.95(7) . . ?
 O207 Ba2 O205 72.68(9) . . ?
 O207 Ba2 O208 57.63(10) . . ?
 O207 Ba2 O210 141.27(7) . . ?
 O207 Ba2 O211 108.34(9) . . ?
 O209 Ba2 O205 69.15(8) . . ?
 O209 Ba2 O207 110.27(10) . . ?
 O209 Ba2 O208 54.43(7) . . ?
 O209 Ba2 O210 57.50(10) . . ?
 O209 Ba2 O211 112.50(8) . . ?
 O210 Ba2 O208 107.61(10) . . ?
 O211 Ba2 O208 139.84(9) . . ?
 O211 Ba2 O210 57.52(10) . . ?
 C214 O201 Ba2 116.2(2) . . ?
 C213 O202 Ba2 112.9(2) . . ?
 Ba2 O203 H20A 109.7 . . ?
 Ba2 O203 H20B 109.4 . . ?
 H20A O203 H20B 104.3 . . ?
 Ba2 O204 H20C 110.7 . . ?
 Ba2 O204 H20D 110.5 . . ?
 H20C O204 H20D 103.5 . . ?
 Ba2 O205 H20E 109.7 . . ?
 Ba2 O205 H20F 109.5 . . ?
 H20E O205 H20F 104.3 . . ?
 C201 O206 Ba2 118.2(3) . . ?
 C212 O206 Ba2 124.6(2) . . ?
 C212 O206 C201 117.1(3) . . ?
 C202 O207 Ba2 117.0(3) . . ?
 C203 O207 Ba2 119.3(3) . . ?
 C203 O207 C202 110.6(3) . . ?
 C204 O208 Ba2 111.0(3) . . ?
 C205 O208 Ba2 106.8(2) . . ?
 C205 O208 C204 114.1(3) . . ?
 C206 O209 Ba2 124.8(2) . . ?
 C207 O209 Ba2 119.9(3) . . ?
 C207 O209 C206 115.3(4) . . ?
 C208 O210 Ba2 116.2(3) . . ?
 C209 O210 Ba2 117.3(3) . . ?
 C209 O210 C208 110.4(3) . . ?
 C210 O211 Ba2 112.9(3) . . ?
 C211 O211 Ba2 107.1(2) . . ?
 C211 O211 C210 114.4(3) . . ?
 C213 O212 H212 109.5 . . ?
 C216 O217 H21A 120(10) . . ?
 C216 O217 H217 117(4) . . ?
 O206 C201 H20G 110.0 . . ?
 O206 C201 H20H 110.0 . . ?
 O206 C201 C202 108.6(4) . . ?
 H20G C201 H20H 108.4 . . ?
 C202 C201 H20G 110.0 . . ?
 C202 C201 H20H 110.0 . . ?
 O207 C202 C201 108.1(3) . . ?
 O207 C202 H20I 110.1 . . ?
 O207 C202 H20J 110.1 . . ?
 C201 C202 H20I 110.1 . . ?
 C201 C202 H20J 110.1 . . ?
 H20I C202 H20J 108.4 . . ?
 O207 C203 H20K 109.9 . . ?
 O207 C203 H20L 109.9 . . ?
 O207 C203 C204 108.7(4) . . ?
 H20K C203 H20L 108.3 . . ?
 C204 C203 H20K 109.9 . . ?
 C204 C203 H20L 109.9 . . ?
 O208 C204 C203 107.0(4) . . ?
 O208 C204 H20M 110.3 . . ?
 O208 C204 H20N 110.3 . . ?
 C203 C204 H20M 110.3 . . ?
 C203 C204 H20N 110.3 . . ?
 H20M C204 H20N 108.6 . . ?
 O208 C205 H205 109.6 . . ?
 O208 C205 C206 105.4(3) . . ?
 O208 C205 C214 112.8(3) . . ?
 C206 C205 H205 109.6 . . ?
 C206 C205 C214 109.7(3) . . ?
 C214 C205 H205 109.6 . . ?
 O209 C206 C205 105.8(3) . . ?
 O209 C206 H206 109.5 . . ?
 O209 C206 C215 113.7(3) . . ?
 C205 C206 H206 109.5 . . ?
 C205 C206 C215 108.7(3) . . ?
 C215 C206 H206 109.5 . . ?
 O209 C207 H20O 109.8 . . ?
 O209 C207 H20P 109.8 . . ?
 O209 C207 C208 109.2(4) . . ?
 H20O C207 H20P 108.3 . . ?
 C208 C207 H20O 109.8 . . ?
 C208 C207 H20P 109.8 . . ?
 O210 C208 C207 108.5(4) . . ?
 O210 C208 H20Q 110.0 . . ?
 O210 C208 H20R 110.0 . . ?
 C207 C208 H20Q 110.0 . . ?
 C207 C208 H20R 110.0 . . ?
 H20Q C208 H20R 108.4 . . ?
 O210 C209 H20S 110.0 . . ?
 O210 C209 H20T 110.0 . . ?
 O210 C209 C210 108.5(4) . . ?
 H20S C209 H20T 108.4 . . ?
 C210 C209 H20S 110.0 . . ?
 C210 C209 H20T 110.0 . . ?
 O211 C210 C209 107.4(4) . . ?
 O211 C210 H21B 110.2 . . ?
 O211 C210 H21C 110.2 . . ?
 C209 C210 H21B 110.2 . . ?
 C209 C210 H21C 110.2 . . ?
 H21B C210 H21C 108.5 . . ?
 O211 C211 H211 110.0 . . ?
 O211 C211 C212 106.8(3) . . ?
 O211 C211 C213 110.8(3) . . ?
 C212 C211 H211 110.0 . . ?
 C212 C211 C213 109.2(3) . . ?
 C213 C211 H211 110.0 . . ?
 O206 C212 C211 105.9(3) . . ?
 O206 C212 H21D 109.2 . . ?
 O206 C212 C216 110.4(3) . . ?
 C211 C212 H21D 109.2 . . ?
 C211 C212 C216 112.8(3) . . ?
 C216 C212 H21D 109.2 . . ?
 O202 C213 O212 125.6(3) . . ?
 O202 C213 C211 120.2(3) . . ?
 O212 C213 C211 114.1(3) . . ?
 O201 C214 O213 126.8(3) . . ?
 O201 C214 C205 118.7(3) . . ?
 O213 C214 C205 114.5(3) . . ?
 O214 C215 O215 125.3(3) . . ?
 O214 C215 C206 119.3(3) . . ?
 O215 C215 C206 115.4(3) . . ?
 O216 C216 O217 125.0(4) . . ?
 O216 C216 C212 120.6(4) . . ?
 O217 C216 C212 114.3(3) . . ?
 H30C O301 H30D 104.3 . . ?
 H30E O302 H30F 104.8 . . ?
 H30G O303 H30H 104.2 . . ?
 H30I O304 H30J 104.5 . . ?
 H2A O2 H2B 104.5 . . ?

loop_
  _geom_torsion_atom_site_label_1
  _geom_torsion_atom_site_label_2
  _geom_torsion_atom_site_label_3
  _geom_torsion_atom_site_label_4
  _geom_torsion
  _geom_torsion_site_symmetry_1
  _geom_torsion_site_symmetry_2
  _geom_torsion_site_symmetry_3
  _geom_torsion_site_symmetry_4
  _geom_torsion_publ_flag
 Ba1 O101 C114 O113 145.1(3) . . . . ?
 Ba1 O101 C114 C105 -33.6(4) . . . . ?
 Ba1 O102 C113 O112 138.7(4) . . . . ?
 Ba1 O102 C113 C111 -40.4(4) . . . . ?
 Ba1 O106 C101 C102 -47.6(4) . . . . ?
 Ba1 O106 C112 C111 -13.4(4) . . . . ?
 Ba1 O106 C112 C116 105.7(3) . . . . ?
 Ba1 O107 C102 C101 -45.8(4) . . . . ?
 Ba1 O107 C103 C104 39.2(4) . . . . ?
 Ba1 O108 C104 C103 60.7(4) . . . . ?
 Ba1 O108 C105 C106 -71.5(3) . . . . ?
 Ba1 O108 C105 C114 47.5(3) . . . . ?
 Ba1 O109 C106 C105 -20.7(4) . . . . ?
 Ba1 O109 C106 C115 101.4(3) . . . . ?
 Ba1 O109 C107 C108 -46.1(4) . . . . ?
 Ba1 O110 C108 C107 -48.2(4) . . . . ?
 Ba1 O110 C109 C110 42.4(4) . . . . ?
 Ba1 O111 C110 C109 59.9(4) . . . . ?
 Ba1 O111 C111 C112 -72.0(3) . . . . ?
 Ba1 O111 C111 C113 46.4(3) . . . . ?
 O106 C101 C102 O107 60.6(4) . . . . ?
 O106 C112 C116 O116 -11.7(5) . . . . ?
 O106 C112 C116 O117 168.9(4) . . . . ?
 O107 C103 C104 O108 -66.3(5) . . . . ?
 O108 C105 C106 O109 60.0(4) . . . . ?
 O108 C105 C106 C115 -60.9(4) . . . . ?
 O108 C105 C114 O101 -11.3(5) . . . . ?
 O108 C105 C114 O113 169.8(3) . . . . ?
 O109 C106 C115 O114 -163.2(3) . . . . ?
 O109 C106 C115 O115 19.3(5) . . . . ?
 O109 C107 C108 O110 60.6(4) . . . . ?
 O110 C109 C110 O111 -67.4(4) . . . . ?
 O111 C111 C112 O106 56.7(4) . . . . ?
 O111 C111 C112 C116 -65.6(4) . . . . ?
 O111 C111 C113 O102 -6.7(5) . . . . ?
 O111 C111 C113 O112 174.1(3) . . . . ?
 C101 O106 C112 C111 159.9(3) . . . . ?
 C101 O106 C112 C116 -81.0(4) . . . . ?
 C102 O107 C103 C104 177.8(4) . . . . ?
 C103 O107 C102 C101 175.4(4) . . . . ?
 C104 O108 C105 C106 163.2(3) . . . . ?
 C104 O108 C105 C114 -77.8(4) . . . . ?
 C105 O108 C104 C103 -176.2(4) . . . . ?
 C105 C106 C115 O114 -45.0(5) . . . . ?
 C105 C106 C115 O115 137.4(4) . . . . ?
 C106 O109 C107 C108 130.6(4) . . . . ?
 C106 C105 C114 O101 105.9(4) . . . . ?
 C106 C105 C114 O113 -72.9(5) . . . . ?
 C107 O109 C106 C105 162.7(3) . . . . ?
 C107 O109 C106 C115 -75.2(4) . . . . ?
 C108 O110 C109 C110 -179.1(3) . . . . ?
 C109 O110 C108 C107 172.0(3) . . . . ?
 C110 O111 C111 C112 163.0(3) . . . . ?
 C110 O111 C111 C113 -78.5(4) . . . . ?
 C111 O111 C110 C109 -178.2(3) . . . . ?
 C111 C112 C116 O116 106.3(4) . . . . ?
 C111 C112 C116 O117 -73.1(5) . . . . ?
 C112 O106 C101 C102 138.6(4) . . . . ?
 C112 C111 C113 O102 109.5(4) . . . . ?
 C112 C111 C113 O112 -69.7(4) . . . . ?
 C113 C111 C112 O106 -63.1(4) . . . . ?
 C113 C111 C112 C116 174.6(3) . . . . ?
 C114 C105 C106 O109 -60.4(4) . . . . ?
 C114 C105 C106 C115 178.7(3) . . . . ?
 Ba2 O201 C214 O213 144.6(3) . . . . ?
 Ba2 O201 C214 C205 -35.6(4) . . . . ?
 Ba2 O202 C213 O212 136.9(4) . . . . ?
 Ba2 O202 C213 C211 -39.6(4) . . . . ?
 Ba2 O206 C201 C202 -48.4(4) . . . . ?
 Ba2 O206 C212 C211 -16.8(4) . . . . ?
 Ba2 O206 C212 C216 105.5(3) . . . . ?
 Ba2 O207 C202 C201 -46.8(4) . . . . ?
 Ba2 O207 C203 C204 39.9(4) . . . . ?
 Ba2 O208 C204 C203 59.9(4) . . . . ?
 Ba2 O208 C205 C206 -73.2(3) . . . . ?
 Ba2 O208 C205 C214 46.5(3) . . . . ?
 Ba2 O209 C206 C205 -15.8(4) . . . . ?
 Ba2 O209 C206 C215 103.4(3) . . . . ?
 Ba2 O209 C207 C208 -46.1(4) . . . . ?
 Ba2 O210 C208 C207 -47.4(4) . . . . ?
 Ba2 O210 C209 C210 41.3(4) . . . . ?
 Ba2 O211 C210 C209 59.7(4) . . . . ?
 Ba2 O211 C211 C212 -71.6(3) . . . . ?
 Ba2 O211 C211 C213 47.2(3) . . . . ?
 O206 C201 C202 O207 61.2(4) . . . . ?
 O206 C212 C216 O216 21.0(5) . . . . ?
 O206 C212 C216 O217 -160.6(3) . . . . ?
 O207 C203 C204 O208 -66.5(4) . . . . ?
 O208 C205 C206 O209 58.5(4) . . . . ?
 O208 C205 C206 C215 -64.0(4) . . . . ?
 O208 C205 C214 O201 -10.7(5) . . . . ?
 O208 C205 C214 O213 169.2(3) . . . . ?
 O209 C206 C215 O214 169.5(4) . . . . ?
 O209 C206 C215 O215 -11.7(5) . . . . ?
 O209 C207 C208 O210 60.3(5) . . . . ?
 O210 C209 C210 O211 -67.0(4) . . . . ?
 O211 C211 C212 O206 58.3(3) . . . . ?
 O211 C211 C212 C216 -62.5(4) . . . . ?
 O211 C211 C213 O202 -7.3(5) . . . . ?
 O211 C211 C213 O212 175.9(3) . . . . ?
 C201 O206 C212 C211 160.7(3) . . . . ?
 C201 O206 C212 C216 -76.9(4) . . . . ?
 C202 O207 C203 C204 -179.9(4) . . . . ?
 C203 O207 C202 C201 172.1(4) . . . . ?
 C204 O208 C205 C206 163.8(3) . . . . ?
 C204 O208 C205 C214 -76.6(4) . . . . ?
 C205 O208 C204 C203 -179.3(3) . . . . ?
 C205 C206 C215 O214 -72.9(5) . . . . ?
 C205 C206 C215 O215 105.9(4) . . . . ?
 C206 O209 C207 C208 137.0(4) . . . . ?
 C206 C205 C214 O201 106.5(4) . . . . ?
 C206 C205 C214 O213 -73.6(4) . . . . ?
 C207 O209 C206 C205 161.0(3) . . . . ?
 C207 O209 C206 C215 -79.8(4) . . . . ?
 C208 O210 C209 C210 177.6(4) . . . . ?
 C209 O210 C208 C207 175.7(4) . . . . ?
 C210 O211 C211 C212 162.4(3) . . . . ?
 C210 O211 C211 C213 -78.9(4) . . . . ?
 C211 O211 C210 C209 -177.4(4) . . . . ?
 C211 C212 C216 O216 139.2(4) . . . . ?
 C211 C212 C216 O217 -42.4(5) . . . . ?
 C212 O206 C201 C202 133.9(4) . . . . ?
 C212 C211 C213 O202 110.0(4) . . . . ?
 C212 C211 C213 O212 -66.8(5) . . . . ?
 C213 C211 C212 O206 -61.6(4) . . . . ?
 C213 C211 C212 C216 177.6(3) . . . . ?
 C214 C205 C206 O209 -63.3(4) . . . . ?
 C214 C205 C206 C215 174.3(3) . . . . ?

_shelx_res_file
;
TITL BACOCO_H OLEX2: imported from CIF
    bacoco_h.res
    created by SHELXL-2018/3 at 17:48:57 on 02-Sep-2023
CELL 0.71073 12.6139 13.8026 29.256 90 90 90
ZERR 8 0.0017 0.0018 0.004 0 0 0
LATT -1
SYMM 0.5-X,-Y,0.5+Z
SYMM 0.5+X,0.5-Y,-Z
SYMM -X,0.5+Y,0.5-Z
SFAC C H Ba O
UNIT 128 272 8 160
DFIX 0.84 0.03 O217 H217
DFIX 0.84 0.03 O217 H21a
DFIX 0.84 0.03 O114 H114
DFIX 0.84 0.03 O114 H11a

L.S. 15
PLAN  99
TEMP -173.15
CONF
CONN 3 O116
CONN 24 Ba1
CONN 24 Ba2
FREE C216 H217
MORE -1
BOND $H
fmap 2 53
acta
SHEL 20 0.77
OMIT 0 21 12
OMIT 0 1 1
OMIT 1 0 1
OMIT 7 0 4
REM <olex2.extras>
REM <HklSrc "%.\\BaCOCO_H.hkl">
REM </olex2.extras>

WGHT    0.037400    1.594200
FVAR       0.12193   0.74385
BA1   3    0.747271    0.003669    0.977108    11.00000    0.01000    0.00957 =
         0.00991   -0.00018   -0.00058    0.00006
O1    4    0.602191    0.068087    1.044409    11.00000    0.02061    0.02650 =
         0.01555   -0.00310    0.00065   -0.00213
AFIX   7
H1A   2    0.629351    0.059428    1.071849    11.00000   -1.50000
H1B   2    0.545301    0.030887    1.044199    11.00000   -1.50000
AFIX   0
O101  4    0.683321   -0.155064    1.032453    11.00000    0.01747    0.01336 =
         0.01580   -0.00275    0.00097   -0.00132
O102  4    0.811903    0.163679    1.033931    11.00000    0.01936    0.01260 =
         0.01118    0.00171    0.00036    0.00149
O104  4    0.867091   -0.032349    1.055676    11.00000    0.01524    0.01700 =
         0.01660    0.00565   -0.00096    0.00060
AFIX   7
H10A  2    0.858567   -0.093368    1.064577    11.00000   -1.50000
H10B  2    0.935821   -0.028243    1.049285    11.00000   -1.50000
AFIX   0
O105  4    0.749359    0.022467    0.877256    11.00000    0.02310    0.01327 =
         0.01645   -0.00118    0.00330    0.00057
AFIX   7
H10C  2    0.763460    0.085996    0.868196    11.00000   -1.50000
H10D  2    0.805479   -0.011774    0.864266    11.00000   -1.50000
AFIX   0
O106  4    0.651138    0.178921    0.947122    11.00000    0.01002    0.01140 =
         0.01332    0.00155    0.00071    0.00006
O107  4    0.534069    0.007376    0.940304    11.00000    0.01495    0.01373 =
         0.01476   -0.00011   -0.00433   -0.00073
O108  4    0.647242   -0.168309    0.942016    11.00000    0.01273    0.01173 =
         0.01189    0.00104   -0.00091   -0.00089
O109  4    0.857327   -0.171018    0.955372    11.00000    0.01258    0.00910 =
         0.01506   -0.00226    0.00001   -0.00091
O110  4    0.969078    0.002290    0.947932    11.00000    0.01293    0.00909 =
         0.01280   -0.00066    0.00321   -0.00130
O111  4    0.860877    0.179357    0.944560    11.00000    0.01145    0.01067 =
         0.01188   -0.00297    0.00017    0.00241
O112  4    0.756083    0.317625    1.038193    11.00000    0.02410    0.01256 =
         0.00803   -0.00071   -0.00251    0.00495
AFIX  83
H112  2    0.782781    0.320309    1.064467    11.00000   -1.50000
AFIX   0
O113  4    0.727345   -0.312289    1.038797    11.00000    0.02112    0.01286 =
         0.01146   -0.00090   -0.00077    0.00011
O114  4    0.735681   -0.340805    0.879301    11.00000    0.02444    0.01981 =
         0.00852   -0.00118   -0.00079   -0.00317
PART 2
H11A  2    0.676069   -0.360973    0.888142   -21.00000   -1.50000
PART 1
H114  2    0.738916   -0.348119    0.850953    21.00000   -1.50000
PART 0
O115  4    0.866716   -0.234379    0.867376    11.00000    0.01930    0.02001 =
         0.01160    0.00131    0.00277   -0.00183
O116  4    0.707553    0.228342    0.862129    11.00000    0.02273    0.01271 =
         0.00827   -0.00269    0.00048    0.00206
O117  4    0.753389    0.379375    0.882116    11.00000    0.02674    0.01451 =
         0.01175    0.00190   -0.00101   -0.00228
AFIX   6
O305  4    0.745438    0.507397    1.004649    11.00000    0.02691    0.01342 =
         0.01709   -0.00011    0.00199    0.00574
H30A  2    0.738143    0.564158    1.017157    11.00000   -1.50000
H30B  2    0.756749    0.465438    1.022360    11.00000   -1.50000
AFIX   0
C101  1    0.538516    0.179836    0.941464    11.00000    0.01148    0.01370 =
         0.01708   -0.00048    0.00089    0.00207
AFIX  23
H10E  2    0.516981    0.239340    0.925008    11.00000   -1.20000
H10F  2    0.503758    0.180085    0.971803    11.00000   -1.20000
AFIX   0
C102  1    0.503660    0.092283    0.914956    11.00000    0.01210    0.01748 =
         0.01426    0.00010   -0.00184    0.00375
AFIX  23
H10G  2    0.425827    0.093440    0.910640    11.00000   -1.20000
H10H  2    0.537742    0.091820    0.884474    11.00000   -1.20000
AFIX   0
C103  1    0.495911   -0.079047    0.918878    11.00000    0.01648    0.01709 =
         0.01722    0.00075   -0.00564   -0.00091
AFIX  23
H10I  2    0.522860   -0.083126    0.887155    11.00000   -1.20000
H10J  2    0.417464   -0.078462    0.917860    11.00000   -1.20000
AFIX   0
C104  1    0.534119   -0.164596    0.946151    11.00000    0.01358    0.01655 =
         0.01507    0.00317   -0.00253   -0.00398
AFIX  23
H10K  2    0.513591   -0.157276    0.978629    11.00000   -1.20000
H10L  2    0.502200   -0.225078    0.934257    11.00000   -1.20000
AFIX   0
C105  1    0.694188   -0.250102    0.963887    11.00000    0.01660    0.00810 =
         0.01123    0.00112   -0.00200   -0.00017
AFIX  13
H105  2    0.652394   -0.309806    0.956801    11.00000   -1.20000
AFIX   0
C106  1    0.804913   -0.259213    0.944476    11.00000    0.01555    0.00912 =
         0.01257   -0.00165    0.00068   -0.00311
AFIX  13
H106  2    0.842299   -0.314194    0.959827    11.00000   -1.20000
AFIX   0
C107  1    0.970867   -0.170902    0.952621    11.00000    0.01367    0.01274 =
         0.01561    0.00017   -0.00093    0.00058
AFIX  23
H10M  2    0.995875   -0.231206    0.937809    11.00000   -1.20000
H10N  2    1.001776   -0.167609    0.983687    11.00000   -1.20000
AFIX   0
C108  1    1.005278   -0.084056    0.925001    11.00000    0.01234    0.01144 =
         0.01294   -0.00296    0.00076    0.00378
AFIX  23
H10O  2    1.083487   -0.083027    0.922208    11.00000   -1.20000
H10P  2    0.974533   -0.087410    0.893907    11.00000   -1.20000
AFIX   0
C109  1    1.012279    0.086391    0.926473    11.00000    0.01264    0.01119 =
         0.01338   -0.00042    0.00132    0.00033
AFIX  23
H10Q  2    0.989006    0.089750    0.894194    11.00000   -1.20000
H10R  2    1.090701    0.083882    0.927133    11.00000   -1.20000
AFIX   0
C110  1    0.973245    0.173957    0.952348    11.00000    0.00922    0.01607 =
         0.01492   -0.00187    0.00098   -0.00202
AFIX  23
H11B  2    0.988306    0.166947    0.985394    11.00000   -1.20000
H11C  2    1.008650    0.233349    0.941082    11.00000   -1.20000
AFIX   0
C111  1    0.810867    0.259785    0.965379    11.00000    0.01358    0.00724 =
         0.01237    0.00020    0.00095    0.00112
AFIX  13
H111  2    0.854060    0.319681    0.960581    11.00000   -1.20000
AFIX   0
C112  1    0.703918    0.269522    0.941603    11.00000    0.01195    0.01127 =
         0.00833    0.00139    0.00051   -0.00060
AFIX  13
H11D  2    0.661662    0.321772    0.956727    11.00000   -1.20000
AFIX   0
C113  1    0.793007    0.242462    1.016758    11.00000    0.01006    0.01352 =
         0.01206   -0.00282   -0.00249    0.00056
C114  1    0.700984   -0.235727    1.016175    11.00000    0.01230    0.01668 =
         0.00930   -0.00016    0.00091   -0.00369
C115  1    0.804725   -0.276142    0.892301    11.00000    0.01427    0.01131 =
         0.01141    0.00106   -0.00161    0.00387
C116  1    0.723521    0.296632    0.891287    11.00000    0.01009    0.01615 =
         0.00836    0.00094   -0.00136    0.00339

BA2   3    0.754202    0.045887    1.227358    11.00000    0.00970    0.00946 =
         0.00886   -0.00011    0.00005   -0.00008
O201  4    0.813650    0.202327    1.285368    11.00000    0.01886    0.01144 =
         0.01351    0.00018   -0.00097   -0.00038
O202  4    0.684188   -0.116264    1.280061    11.00000    0.01762    0.01238 =
         0.01165   -0.00109    0.00254    0.00028
O203  4    0.896171   -0.017379    1.295649    11.00000    0.01812    0.02646 =
         0.01198    0.00303   -0.00157   -0.00080
AFIX   7
H20A  2    0.953619    0.018054    1.294981    11.00000   -1.50000
H20B  2    0.868809   -0.006124    1.322599    11.00000   -1.50000
AFIX   0
O204  4    0.632190    0.080832    1.305783    11.00000    0.01577    0.01685 =
         0.02073   -0.00658    0.00491   -0.00307
AFIX   7
H20C  2    0.562940    0.074024    1.299673    11.00000   -1.50000
H20D  2    0.637821    0.143072    1.314404    11.00000   -1.50000
AFIX   0
O205  4    0.749418    0.067892    1.128125    11.00000    0.02232    0.01467 =
         0.01498    0.00145    0.00275    0.00076
AFIX   7
H20E  2    0.806577    0.042060    1.116195    11.00000   -1.50000
H20F  2    0.753941    0.129492    1.121045    11.00000   -1.50000
AFIX   0
O206  4    0.857951   -0.127103    1.199721    11.00000    0.01262    0.01241 =
         0.01254   -0.00235   -0.00009   -0.00031
O207  4    0.970356    0.046212    1.196001    11.00000    0.01395    0.00683 =
         0.01115   -0.00015    0.00451   -0.00135
O208  4    0.861468    0.223710    1.196007    11.00000    0.01082    0.01271 =
         0.00867   -0.00146    0.00085    0.00083
O209  4    0.651151    0.222625    1.201988    11.00000    0.00992    0.01126 =
         0.01496    0.00135   -0.00051    0.00054
O210  4    0.534727    0.051371    1.192725    11.00000    0.01365    0.01398 =
         0.01318    0.00032   -0.00274   -0.00109
O211  4    0.648267   -0.125040    1.189849    11.00000    0.01043    0.01141 =
         0.01142    0.00276   -0.00151   -0.00027
O212  4    0.743211   -0.269434    1.283441    11.00000    0.02386    0.01252 =
         0.00871    0.00112    0.00176    0.00251
AFIX  83
H212  2    0.717031   -0.272289    1.309807    11.00000   -1.50000
AFIX   0
O213  4    0.769118    0.359311    1.293441    11.00000    0.02055    0.01270 =
         0.01048   -0.00264    0.00279    0.00155
O214  4    0.749991    0.424200    1.136610    11.00000    0.02494    0.01586 =
         0.01203    0.00268   -0.00284   -0.00323
O215  4    0.702462    0.274225    1.116451    11.00000    0.01981    0.01201 =
         0.01154   -0.00303   -0.00155    0.00159
O216  4    0.866433   -0.192615    1.112456    11.00000    0.01971    0.01834 =
         0.01184    0.00071    0.00348   -0.00135
O217  4    0.732138   -0.295071    1.124603    11.00000    0.02532    0.01731 =
         0.01020   -0.00209    0.00024   -0.00400
PART 2
H21A  2    0.717859   -0.342676    1.140588   -21.00000   -1.20000
PART 1
H217  2    0.725111   -0.304083    1.095421    21.00000   -1.20000
PART 0
C201  1    0.971248   -0.126806    1.197262    11.00000    0.01334    0.01219 =
         0.01309    0.00186   -0.00024    0.00104
AFIX  23
H20G  2    0.996442   -0.185987    1.181530    11.00000   -1.20000
H20H  2    1.001729   -0.125837    1.228442    11.00000   -1.20000
AFIX   0
C202  1    1.006039   -0.038185    1.171241    11.00000    0.01324    0.01070 =
         0.01403   -0.00155    0.00295    0.00352
AFIX  23
H20I  2    1.084233   -0.037299    1.168365    11.00000   -1.20000
H20J  2    0.975009   -0.038694    1.140160    11.00000   -1.20000
AFIX   0
C203  1    1.013116    0.132109    1.176440    11.00000    0.01275    0.01165 =
         0.01437    0.00158    0.00280   -0.00184
AFIX  23
H20K  2    0.990482    0.137840    1.144152    11.00000   -1.20000
H20L  2    1.091533    0.129722    1.177282    11.00000   -1.20000
AFIX   0
C204  1    0.974068    0.217679    1.203248    11.00000    0.00972    0.01129 =
         0.01486   -0.00149    0.00057   -0.00108
AFIX  23
H20M  2    0.989727    0.208981    1.236152    11.00000   -1.20000
H20N  2    1.009201    0.277710    1.192594    11.00000   -1.20000
AFIX   0
C205  1    0.811912    0.302501    1.218890    11.00000    0.01447    0.01062 =
         0.01068   -0.00218    0.00195   -0.00021
AFIX  13
H205  2    0.854443    0.362810    1.214146    11.00000   -1.20000
AFIX   0
C206  1    0.703547    0.313668    1.196143    11.00000    0.01141    0.01065 =
         0.01101   -0.00002   -0.00033   -0.00008
AFIX  13
H206  2    0.662382    0.365574    1.212069    11.00000   -1.20000
AFIX   0
C207  1    0.538547    0.224816    1.196641    11.00000    0.00900    0.01617 =
         0.01937   -0.00260    0.00058    0.00113
AFIX  23
H20O  2    0.517153    0.285296    1.180962    11.00000   -1.20000
H20P  2    0.503948    0.223291    1.227007    11.00000   -1.20000
AFIX   0
C208  1    0.503942    0.137950    1.168760    11.00000    0.01217    0.01489 =
         0.01481    0.00096   -0.00195    0.00184
AFIX  23
H20Q  2    0.426096    0.139043    1.164482    11.00000   -1.20000
H20R  2    0.537915    0.139645    1.138266    11.00000   -1.20000
AFIX   0
C209  1    0.496765   -0.032389    1.169312    11.00000    0.01499    0.01533 =
         0.01479    0.00039   -0.00371   -0.00031
AFIX  23
H20S  2    0.523815   -0.032998    1.137548    11.00000   -1.20000
H20T  2    0.418323   -0.031621    1.168248    11.00000   -1.20000
AFIX   0
C210  1    0.534824   -0.121260    1.194510    11.00000    0.01044    0.01351 =
         0.01874    0.00189   -0.00167   -0.00360
AFIX  23
H21B  2    0.514931   -0.117263    1.227189    11.00000   -1.20000
H21C  2    0.502279   -0.180229    1.181311    11.00000   -1.20000
AFIX   0
C211  1    0.696128   -0.207223    1.210114    11.00000    0.01642    0.01064 =
         0.00338    0.00097   -0.00118   -0.00176
AFIX  13
H211  2    0.653662   -0.266570    1.203104    11.00000   -1.20000
AFIX   0
C212  1    0.805410   -0.216034    1.189640    11.00000    0.01592    0.01018 =
         0.00807    0.00068   -0.00093   -0.00118
AFIX  13
H21D  2    0.844011   -0.270530    1.204816    11.00000   -1.20000
AFIX   0
C213  1    0.706060   -0.194173    1.262311    11.00000    0.01211    0.01032 =
         0.01011    0.00041    0.00008   -0.00090
C214  1    0.797472    0.284296    1.270370    11.00000    0.01155    0.01279 =
         0.00833    0.00088   -0.00169   -0.00087
C215  1    0.720143    0.342102    1.145836    11.00000    0.01026    0.01526 =
         0.01061   -0.00091   -0.00109    0.00342
C216  1    0.802998   -0.233593    1.137766    11.00000    0.01601    0.01196 =
         0.01027   -0.00003   -0.00303    0.00617

AFIX   6
O301  4    0.395003   -0.048428    0.810956    11.00000    0.01742    0.02329 =
         0.02392    0.00013    0.00032    0.00097
H30C  2    0.355687   -0.052930    0.786518    11.00000   -1.50000
H30D  2    0.359293   -0.010403    0.829028    11.00000   -1.50000
AFIX   6

O302  4    1.083895   -0.047180    0.809651    11.00000    0.02029    0.04610 =
         0.01860   -0.00120    0.00056   -0.01007
H30E  2    1.119035   -0.036462    0.784661    11.00000   -1.50000
H30F  2    1.131955   -0.050537    0.830911    11.00000   -1.50000
AFIX   6

O303  4    0.760648    0.462596    0.756613    11.00000    0.02665    0.01398 =
         0.01934    0.00231   -0.00013    0.00279
H30G  2    0.752527    0.509948    0.776011    11.00000   -1.50000
H30H  2    0.758722    0.410628    0.773465    11.00000   -1.50000
AFIX   6

O304  4    1.084090    0.002468    1.059322    11.00000    0.01985    0.04294 =
         0.01741   -0.00165   -0.00039   -0.00752
H30I  2    1.129248   -0.007661    1.081383    11.00000   -1.50000
H30J  2    1.122112    0.000608    1.034603    11.00000   -1.50000
AFIX   6

O2    4    0.397296   -0.000156    1.063507    11.00000    0.01713    0.02443 =
         0.02043   -0.00110   -0.00103    0.00004
H2A   2    0.358704   -0.010156    1.039307    11.00000   -1.50000
H2B   2    0.357166    0.034451    1.081358    11.00000   -1.50000
AFIX   0
HKLF 4


REM  BACOCO_H OLEX2: imported from CIF
REM wR2 = 0.0647, GooF = S = 1.089, Restrained GooF = 1.089 for all data
REM R1 = 0.0256 for 10247 Fo > 4sig(Fo) and 0.0321 for all 11679 data
REM 704 parameters refined using 4 restraints

END

WGHT      0.0374      1.5943

REM Highest difference peak  1.659,  deepest hole -0.403,  1-sigma level  0.155
Q1    1   0.7540 -0.0150  1.2245  11.00000  0.05    1.66
Q2    1   0.7538  0.0455  1.2064  11.00000  0.05    1.59
Q3    1   0.7494 -0.0027  0.9661  11.00000  0.05    1.47
Q4    1   0.7964 -0.0017  0.9779  11.00000  0.05    1.11
Q5    1   0.7005  0.0446  1.2232  11.00000  0.05    1.00
Q6    1   0.8149  0.0361  1.2239  11.00000  0.05    0.73
Q7    1   0.7535 -0.0001  0.8792  11.00000  0.05    0.69
Q8    1   0.9840 -0.0781  1.1864  11.00000  0.05    0.68
Q9    1   0.5178 -0.0756  1.1864  11.00000  0.05    0.66
Q10   1   0.5167  0.1297  0.9374  11.00000  0.05    0.65
Q11   1   0.9843  0.1310  0.9420  11.00000  0.05    0.64
Q12   1   0.9877 -0.0325  0.9394  11.00000  0.05    0.63
Q13   1   0.5145 -0.1206  0.9382  11.00000  0.05    0.63
Q14   1   0.9850  0.0342  0.9398  11.00000  0.05    0.62
Q15   1   0.7572  0.0351  1.1357  11.00000  0.05    0.62
Q16   1   0.9861 -0.1300  0.9413  11.00000  0.05    0.61
Q17   1   0.5184  0.0840  1.1856  11.00000  0.05    0.58
Q18   1   0.5050 -0.0252  0.9375  11.00000  0.05    0.58
Q19   1   0.5139  0.0163  1.1842  11.00000  0.05    0.58
Q20   1   0.5172  0.0372  0.9377  11.00000  0.05    0.57
Q21   1   0.8376  0.2130  0.9483  11.00000  0.05    0.57
Q22   1   0.9902 -0.0014  1.1833  11.00000  0.05    0.56
Q23   1   0.9890  0.0839  1.1872  11.00000  0.05    0.56
Q24   1   0.9878  0.1784  1.1862  11.00000  0.05    0.53
Q25   1   0.6610 -0.1664  1.1977  11.00000  0.05    0.53
Q26   1   0.8360 -0.2137  0.9464  11.00000  0.05    0.52
Q27   1   0.7499  0.3462  0.8805  11.00000  0.05    0.51
Q28   1   0.7130 -0.2440  1.2797  11.00000  0.05    0.51
Q29   1   0.7450 -0.3774  0.8940  11.00000  0.05    0.50
Q30   1   0.8390 -0.1682  1.1973  11.00000  0.05    0.50
Q31   1   0.7659  0.3202  1.2834  11.00000  0.05    0.50
Q32   1   0.7809  0.2926  1.0330  11.00000  0.05    0.49
Q33   1   0.7555  0.1220  0.9646  11.00000  0.05    0.49
Q34   1   0.7871 -0.3359  0.8790  11.00000  0.05    0.49
Q35   1   0.6571 -0.1963  0.9483  11.00000  0.05    0.49
Q36   1   0.7233 -0.2871  1.0331  11.00000  0.05    0.49
Q37   1   0.5196  0.1841  1.1867  11.00000  0.05    0.49
Q38   1   0.7618  0.3752  1.1355  11.00000  0.05    0.48
Q39   1   0.7277 -0.1137  0.9738  11.00000  0.05    0.48
Q40   1   0.5026  0.0601  1.1949  11.00000  0.05    0.48
Q41   1   0.7237  0.2915  1.1250  11.00000  0.05    0.48
Q42   1   0.9973  0.0422  1.1936  11.00000  0.05    0.48
Q43   1   0.8394  0.2583  1.2019  11.00000  0.05    0.48
Q44   1   0.8454 -0.1571  0.9433  11.00000  0.05    0.47
Q45   1   0.7413  0.3984  1.1290  11.00000  0.05    0.47
Q46   1   0.8483  0.2034  1.1955  11.00000  0.05    0.46
Q47   1   0.7520 -0.2247  1.1985  11.00000  0.05    0.46
Q48   1   0.7538  0.4579  0.7791  11.00000  0.05    0.45
Q49   1   0.6709  0.2210  0.9424  11.00000  0.05    0.45
Q50   1   0.7097  0.2606  0.8778  11.00000  0.05    0.45
Q51   1   0.7866 -0.2983  1.1306  11.00000  0.05    0.45
Q52   1   0.7581  0.2644  0.9592  11.00000  0.05    0.44
Q53   1   0.7529 -0.2896  0.8797  11.00000  0.05    0.44
Q54   1   0.7536  0.4991  1.0214  11.00000  0.05    0.44
Q55   1   0.6729 -0.2342  1.2037  11.00000  0.05    0.44
Q56   1   0.7806 -0.2910  1.0381  11.00000  0.05    0.43
Q57   1   0.8066 -0.2434  0.8747  11.00000  0.05    0.43
Q58   1   0.6006  0.2268  1.1981  11.00000  0.05    0.43
Q59   1   0.8323 -0.2397  1.1983  11.00000  0.05    0.43
Q60   1   0.8067 -0.2215  1.1195  11.00000  0.05    0.42
Q61   1   0.8951  0.1763  0.9442  11.00000  0.05    0.42
Q62   1   0.7081  0.2822  0.9191  11.00000  0.05    0.42
Q63   1   0.7476 -0.2623  0.9589  11.00000  0.05    0.42
Q64   1   0.7919  0.2408  1.2818  11.00000  0.05    0.41
Q65   1   0.6796 -0.2791  0.9584  11.00000  0.05    0.41
Q66   1   0.9000  0.2234  1.1973  11.00000  0.05    0.41
Q67   1   0.6671  0.2645  1.1971  11.00000  0.05    0.41
Q68   1   0.8537 -0.1812  1.1204  11.00000  0.05    0.40
Q69   1   0.5119 -0.1440  1.1914  11.00000  0.05    0.40
Q70   1   0.7572  0.3088  1.2053  11.00000  0.05    0.40
Q71   1   0.7029 -0.2048  1.2346  11.00000  0.05    0.40
Q72   1   0.5998  0.1790  0.9428  11.00000  0.05    0.40
Q73   1   0.9931 -0.1386  1.1867  11.00000  0.05    0.40
Q74   1   0.7442 -0.3524  1.1283  11.00000  0.05    0.40
Q75   1   0.4030 -0.0075  0.8072  11.00000  0.05    0.39
Q76   1   0.9032 -0.1801  0.9565  11.00000  0.05    0.39
Q77   1   0.5914 -0.1255  1.1927  11.00000  0.05    0.38
Q78   1   0.7945 -0.2763  1.2817  11.00000  0.05    0.38
Q79   1   0.6889  0.2078  0.8621  11.00000  0.05    0.38
Q80   1   0.9152  0.0014  1.0589  11.00000  0.05    0.37
Q81   1   0.9088 -0.1288  1.1973  11.00000  0.05    0.36
Q82   1   1.0012  0.2313  1.1991  11.00000  0.05    0.36
Q83   1   0.5941 -0.1775  0.9472  11.00000  0.05    0.36
Q84   1   0.5180  0.1976  0.9416  11.00000  0.05    0.36
Q85   1   0.8177  0.2904  0.9606  11.00000  0.05    0.36
Q86   1   0.8259  0.2034  1.0228  11.00000  0.05    0.35
Q87   1   0.7707 -0.2418  1.2826  11.00000  0.05    0.35
Q88   1   1.1039  0.0199  1.0617  11.00000  0.05    0.34
Q89   1   0.4396 -0.0328  1.0582  11.00000  0.05    0.34
Q90   1   0.8018 -0.2758  0.9216  11.00000  0.05    0.34
Q91   1   1.1156 -0.0480  0.8032  11.00000  0.05    0.34
Q92   1   0.7531 -0.4002  1.1301  11.00000  0.05    0.33
Q93   1   0.8204  0.2039  1.2698  11.00000  0.05    0.33
Q94   1   1.0999 -0.0031  0.8110  11.00000  0.05    0.33
Q95   1   0.6822  0.2913  0.9574  11.00000  0.05    0.33
Q96   1   0.8050  0.2947  1.2395  11.00000  0.05    0.33
Q97   1   0.7037 -0.2060  1.0297  11.00000  0.05    0.32
Q98   1   0.7510  0.5158  0.7608  11.00000  0.05    0.32
Q99   1   0.7601  0.3727  1.0377  11.00000  0.05    0.31
;
_shelx_res_checksum                84329
_shelx_hkl_file
;
  -1   0   0   -0.10    0.20
  -1   0   0   -0.40    0.20
  -1   0   0    0.00    0.20
  -1   0   0   -0.10    0.20
  -1   0   0   -0.10    0.20
  -1   0   0   -0.10    0.20
  -1   0   0   -0.10    0.10
   1   0   0   -0.10    0.20
   1   0   0   -0.10    0.30
   1   0   0   -0.30    0.20
   1   0   0    0.00    0.20
   1   0   0    0.00    0.30
   1   0   0    0.00    0.10
   1   0   0    0.00    0.20
   2   0   0 7452.55  348.77
   2   0   0 8590.14  348.87
  -2   0   0 8470.55  348.97
  -2   0   0 9337.57  348.97
  -2   0   0 8567.34  348.87
  -2   0   0 8257.87  348.87
  -2   0   0 8513.85  348.87
   2   0   0 9671.63  349.07
   2   0   0 9152.28  348.87
   2   0   0 9994.70  349.07
   3   0   0    2.60    1.30
   3   0   0    0.60    0.60
  -3   0   0    0.50    0.80
  -3   0   0    1.00    0.70
  -3   0   0    0.50    0.70
   3   0   0   -2.50    1.20
   3   0   0   -0.40    0.80
   3   0   0    0.80    0.70
  -4   0   0 9458.25  379.26
  -4   0   0 9483.85  379.46
   4   0   0 9493.25  379.26
   4   0   0 9823.02  379.66
   4   0   0 8958.70  379.16
   4   0   0 9841.12  379.36
   4   0   0 9999.00  379.56
  -4   0   0 9442.26  379.26
  -5   0   0   -0.10    0.90
   5   0   0    0.40    0.90
   5   0   0    1.10    1.10
   5   0   0    0.70    0.80
   5   0   0    0.30    1.40
  -5   0   0    0.30    1.00
   5   0   0    3.70    1.60
  -5   0   0    0.20    1.10
   6   0   0  493.75   20.80
  -6   0   0  506.65   21.10
   6   0   0  523.35   21.40
   6   0   0  522.05   20.80
   6   0   0  502.55   21.30
   6   0   0  487.05   20.90
  -6   0   0  512.55   20.80
  -6   0   0  503.15   20.80
   7   0   0   -0.20    1.40
   7   0   0   -0.80    1.00
  -7   0   0   -0.10    1.30
   7   0   0    1.30    2.10
  -7   0   0    0.40    1.40
   7   0   0    0.10    1.70
   7   0   0    1.00    1.20
  -7   0   0   -1.00    1.20
   8   0   0 3284.07  131.39
   8   0   0 3326.07  130.89
  -8   0   0 3332.27  131.09
  -8   0   0 3219.68  130.59
   8   0   0 3223.28  130.69
   8   0   0 3241.68  131.39
  -8   0   0 3303.37  130.69
   9   0   0    1.50    2.40
   9   0   0    2.60    1.80
  -9   0   0    0.90    2.00
   9   0   0    1.20    2.30
   9   0   0    0.80    1.40
  -9   0   0    1.30    1.90
  -9   0   0   -1.40    1.60
  10   0   0  770.92   32.40
 -10   0   0  785.02   32.00
  10   0   0  759.22   31.60
  10   0   0  751.12   31.30
 -10   0   0  735.33   31.20
  10   0   0  730.03   32.20
 -10   0   0  779.52   31.30
 -11   0   0   -2.70    2.00
 -11   0   0    5.20    2.70
  11   0   0    2.40    1.90
  11   0   0   -0.60    2.60
  11   0   0    2.60    2.60
 -11   0   0    1.70    2.70
  11   0   0   -2.30    2.40
  12   0   0  409.56   19.50
 -12   0   0  405.36   19.00
  12   0   0  409.56   19.40
  12   0   0  436.36   18.30
 -12   0   0  425.36   18.30
  12   0   0  434.66   18.90
  13   0   0    1.40    2.60
  13   0   0    1.40    3.20
 -13   0   0    2.40    3.80
  13   0   0    0.70    3.30
 -13   0   0   -1.60    3.10
 -14   0   0  439.46   20.70
  14   0   0  455.95   21.20
  14   0   0  444.46   21.20
  14   0   0  455.25   20.30
  15   0   0    5.10    4.10
  15   0   0   -0.40    3.60
 -15   0   0    0.30    4.00
  15   0   0    6.40    4.30
 -16   0   0  304.37   16.90
  16   0   0  328.77   17.60
  16   0   0  337.77   17.30
  17   0   0    7.70    5.30
 -17   0   0    0.90    5.40
  17   0   0    0.10    5.30
  18   0   0  678.83   32.90
  18   0   0  712.73   32.30
 -18   0   0  689.63   32.20
  19   0   0    3.80    7.00
  19   0   0   -2.30    6.90
   0  -1   0   -0.10    0.20
   0   1   0    0.00    0.30
   0  -1   0   -0.30    0.20
   0   1   0    0.10    0.20
   0   1   0    0.20    0.10
   0   1   0   -0.10    0.20
   0   1   0    0.30    0.20
   0  -1   0    0.00    0.20
   0  -1   0    0.00    0.20
   0   1   0   -0.20    0.10
   0  -1   0    0.10    0.10
   0  -1   0    0.00    0.30
   0   1   0   -0.20    0.20
   2   1   0    8.90    1.20
   2  -1   0    5.70    0.90
  -2   1   0    4.90    0.70
   2  -1   0    5.90    0.80
   2  -1   0    6.30    1.10
  -2   1   0    6.10    0.80
  -2   1   0    5.40    0.90
  -2   1   0    6.10    1.00
   2  -1   0    6.60    0.90
  -3  -1   0  443.46   18.60
   3  -1   0  460.45   18.50
  -3  -1   0  466.45   18.60
  -3   1   0  457.55   18.50
   3   1   0  459.65   18.50
  -3   1   0  448.76   18.70
   3   1   0  445.86   18.90
   3   1   0  467.35   18.70
  -3  -1   0  472.15   18.60
   3  -1   0  458.55   18.70
   3   1   0  462.45   18.80
   3  -1   0  460.75   18.70
  -4   1   0  166.78    6.80
   4   1   0  159.08    7.40
  -4  -1   0  148.99    6.90
  -4  -1   0  139.99    7.00
   4  -1   0  174.38    7.10
   4  -1   0  171.98    6.90
   4   1   0  157.38    7.20
   4  -1   0  154.58    7.20
  -4   1   0  168.38    7.10
  -4  -1   0  150.88    6.90
   4  -1   0  174.98    7.40
   4   1   0  149.39    6.90
   4   1   0  152.58    6.80
   5  -1   0  688.83   26.80
   5  -1   0  622.74   26.40
   5  -1   0  703.03   27.00
   5  -1   0  680.33   26.70
   5   1   0  668.13   27.00
  -5  -1   0  656.73   26.60
  -5   1   0  677.33   26.40
   5   1   0  634.14   26.50
  -5   1   0  597.34   26.40
  -5  -1   0  584.54   26.40
  -5  -1   0  660.83   26.50
   5   1   0  619.94   26.40
  -5   1   0  670.93   26.70
   5   1   0  668.73   26.80
   6  -1   0  159.68    6.90
   6   1   0  141.99    7.60
  -6  -1   0  137.29    6.80
   6   1   0  144.89    6.90
  -6   1   0  161.38    6.90
   6   1   0  140.09    7.30
   6  -1   0  171.78    7.60
  -6  -1   0  140.89    6.90
   6  -1   0  159.48    7.20
  -6   1   0  171.48    7.40
  -6   1   0  157.48    6.80
   6   1   0  143.29    6.90
   6  -1   0  158.78    7.60
  -6  -1   0  144.39    7.10
   7  -1   0  124.19    5.80
   7   1   0  119.39    6.80
   7   1   0  115.99    5.90
  -7   1   0  117.69    6.30
  -7  -1   0  123.79    5.90
   7   1   0  123.29    5.90
  -7   1   0  123.29    5.80
   7  -1   0  124.39    6.60
   7  -1   0  125.39    6.70
   7  -1   0  121.59    5.70
   7   1   0  121.79    6.50
  -7  -1   0  111.49    6.10
  -7   1   0  124.09    5.80
   7  -1   0  124.29    6.30
  -7  -1   0  116.39    5.80
   8   1   0   34.80    4.00
   8  -1   0   43.90    3.70
  -8   1   0   39.40    3.20
   8   1   0   36.70    3.20
   8  -1   0   39.90    3.00
  -8  -1   0   38.40    3.60
   8   1   0   38.00    4.30
  -8   1   0   40.90    3.70
  -8   1   0   34.70    3.10
   8  -1   0   38.10    4.10
   8   1   0   34.00    3.10
  -8  -1   0   34.40    3.40
   8  -1   0   42.80    4.10
   8  -1   0   37.70    2.70
   9  -1   0 2015.50   80.39
  -9  -1   0 1934.41   79.99
  -9   1   0 2040.30   80.59
  -9   1   0 1939.31   79.89
   9   1   0 1941.31   80.09
  -9  -1   0 2020.90   80.49
  -9  -1   0 2039.10   80.09
   9  -1   0 1955.50   79.89
  -9   1   0 1932.01   79.99
   9   1   0 2025.20   80.89
   9  -1   0 2055.49   79.99
   9   1   0 2015.60   80.99
   9  -1   0 1984.80   80.89
   9   1   0 1986.30   80.09
   9  -1   0 2016.40   80.79
  10   1   0    7.50    2.90
  10  -1   0    6.80    2.50
  10   1   0    8.30    2.20
 -10  -1   0    8.00    2.40
 -10  -1   0    2.70    1.90
  10   1   0    0.60    2.20
 -10   1   0    3.40    1.90
  10  -1   0    4.10    2.50
 -10   1   0    4.80    2.50
  10  -1   0    3.90    1.70
  10  -1   0    3.10    2.80
  10   1   0    6.90    2.00
  10  -1   0    3.20    2.10
 -10   1   0    0.60    2.20
 -10  -1   0    8.80    2.60
 -11   1   0  368.26   16.20
  11  -1   0  366.66   17.40
 -11   1   0  389.26   16.40
 -11  -1   0  385.46   17.00
  11  -1   0  369.66   17.30
  11   1   0  377.36   16.30
  11   1   0  358.06   17.40
 -11   1   0  355.56   16.80
  11  -1   0  368.16   16.10
  11  -1   0  389.56   16.80
 -11  -1   0  383.86   16.20
  11   1   0  370.56   16.50
  11   1   0  356.36   17.10
 -12  -1   0   -5.00    2.30
  12   1   0    1.60    2.90
 -12   1   0    2.00    3.10
  12  -1   0    2.80    2.90
  12   1   0   -0.30    2.90
  12  -1   0    0.70    2.50
  12   1   0    0.90    2.90
  12  -1   0   -0.50    2.20
 -12   1   0    0.10    2.70
 -12  -1   0    3.60    2.70
  12  -1   0    1.00    2.80
  12   1   0   -1.90    2.20
 -12   1   0   -2.10    2.50
  13   1   0  369.36   17.90
  13  -1   0  368.56   17.80
 -13   1   0  367.06   17.70
  13  -1   0  374.36   18.10
  13   1   0  371.06   17.00
  13   1   0  360.26   17.90
 -13  -1   0  359.96   17.50
  13   1   0  419.66   17.00
  13  -1   0  373.26   17.20
  14   1   0    6.30    3.80
  14   1   0    4.50    3.20
  14   1   0   12.80    4.10
  14  -1   0   13.00    4.00
  14  -1   0   14.70    3.50
 -14   1   0    3.70    3.60
 -14  -1   0    6.20    3.70
  14  -1   0    7.90    3.80
 -15  -1   0  357.46   17.70
  15  -1   0  370.16   18.10
 -15   1   0  355.46   17.90
  15   1   0  360.66   18.10
  15   1   0  358.06   18.30
  15  -1   0  371.06   18.50
  15   1   0  355.56   18.90
  15  -1   0  361.46   17.30
  16   1   0   14.70    4.80
  16  -1   0   23.90    5.20
 -16   1   0   20.20    5.20
 -16  -1   0   19.40    5.00
  16   1   0   15.70    4.90
  16  -1   0   14.60    5.00
  16  -1   0   18.70    4.80
 -17   1   0  231.38   14.60
  17  -1   0  244.58   14.60
  17   1   0  257.07   14.60
  17   1   0  237.58   15.00
  17  -1   0  249.97   15.00
 -17  -1   0  245.08   14.70
  18   1   0   33.20    6.70
  18  -1   0   24.90    7.00
  18   1   0   20.40    7.00
 -18   1   0   17.80    7.00
  18  -1   0   26.20    6.60
  19   1   0  312.27   19.70
  19  -1   0  293.27   22.40
  19  -1   0  351.46   20.70
  19   1   0  306.67   18.60
   0   2   0  244.78   10.30
   0   2   0  238.08   10.20
   0  -2   0  243.58   10.20
   0  -2   0  260.47   10.10
   0  -2   0  257.47   10.30
   0  -2   0  255.37   10.30
   0   2   0  258.27   10.30
   0  -2   0  251.97   10.10
  -1   2   0   21.30    1.70
  -1  -2   0   22.90    1.20
   1   2   0   23.50    1.20
   1  -2   0   16.90    1.40
  -1  -2   0   25.40    1.60
  -1  -2   0   25.50    1.50
   1  -2   0   21.30    1.60
   1  -2   0   19.90    1.60
   1   2   0   25.40    1.50
  -1  -2   0   25.10    1.30
   2  -2   0  114.59    5.10
   2   2   0  125.39    5.60
   2   2   0  116.99    5.10
   2  -2   0  115.79    5.00
   2   2   0  110.99    4.90
  -2   2   0  120.69    5.40
  -2  -2   0  108.29    4.90
   2  -2   0  117.19    5.00
  -2   2   0  116.29    5.10
  -2  -2   0  113.69    5.10
   2   2   0  122.29    5.30
  -2  -2   0  116.89    5.20
  -2  -2   0  112.89    4.90
   2  -2   0  132.99    5.50
  -2   2   0  122.19    5.00
   3   2   0   12.60    1.70
   3   2   0   13.50    1.80
  -3  -2   0   12.30    1.50
  -3  -2   0    9.40    1.10
   3  -2   0   14.70    1.90
   3   2   0   11.60    1.10
  -3   2   0   16.60    2.00
  -3  -2   0   10.40    1.50
   3   2   0   11.50    1.30
   4   2   0 1581.84   62.09
  -4  -2   0 1482.05   61.99
   4  -2   0 1555.94   62.29
   4   2   0 1542.65   62.09
   4   2   0 1576.94   62.39
   4   2   0 1555.74   61.79
  -4   2   0 1554.04   62.19
  -4   2   0 1584.64   61.89
   4  -2   0 1529.55   61.99
   4  -2   0 1578.94   61.99
   4  -2   0 1547.75   62.39
  -4  -2   0 1519.35   61.99
  -5  -2   0  147.19    7.10
   5  -2   0  173.48    7.20
   5  -2   0  183.68    7.50
   5   2   0  148.49    7.40
   5  -2   0  165.88    7.80
  -5  -2   0  151.48    7.30
   5   2   0  149.49    7.30
  -5   2   0  174.78    7.60
   5  -2   0  171.78    7.50
   5   2   0  149.69    7.70
   5   2   0  147.69    7.00
  -5   2   0  172.48    7.10
   6   2   0 4268.27  169.48
   6   2   0 4277.47  168.98
   6  -2   0 4312.57  169.38
   6  -2   0 4230.78  169.68
   6  -2   0 4209.68  169.38
  -6  -2   0 4233.98  169.08
  -6   2   0 4160.58  169.48
   6   2   0 4254.87  169.28
  -6  -2   0 4152.88  169.28
  -6   2   0 4229.28  168.98
   6  -2   0 4446.06  169.18
   6   2   0 4229.18  169.68
  -7   2   0   15.10    2.20
  -7  -2   0   11.90    1.70
  -7  -2   0   12.90    2.00
   7  -2   0   16.70    2.60
  -7   2   0   16.70    2.30
  -7   2   0   14.80    1.90
   7   2   0   14.40    2.10
   7  -2   0   15.70    2.40
   7   2   0   10.40    1.70
   7   2   0   10.40    2.10
   7   2   0   14.70    2.60
   7  -2   0   16.10    2.20
   7  -2   0   16.00    2.30
   8   2   0 2464.45   97.89
  -8  -2   0 2369.66   97.29
  -8   2   0 2359.06   96.89
   8  -2   0 2521.45   97.99
   8  -2   0 2460.05   97.49
   8  -2   0 2549.65   97.09
   8   2   0 2343.77   97.19
   8  -2   0 2451.85   97.49
  -8   2   0 2446.96   97.59
   8   2   0 2433.46   96.99
  -8  -2   0 2319.27   96.99
   8   2   0 2434.16   97.59
  -8   2   0 2370.36   97.09
  -9   2   0   10.10    1.90
   9   2   0   16.80    2.30
   9  -2   0    9.90    2.70
   9  -2   0    9.30    1.70
  -9   2   0   10.00    2.70
  -9   2   0    8.60    2.30
  -9  -2   0   15.00    2.60
  -9  -2   0   14.00    2.00
   9  -2   0    8.80    2.60
   9  -2   0    8.60    1.90
   9   2   0   16.40    3.10
   9   2   0   12.90    2.70
   9  -2   0   12.10    2.60
  10  -2   0  836.72   35.20
  10  -2   0  822.92   36.30
  10  -2   0  873.81   35.40
 -10   2   0  880.71   35.30
 -10  -2   0  853.01   35.40
  10   2   0  853.61   36.20
  10   2   0  891.41   35.50
  10   2   0  882.11   35.60
 -10  -2   0  878.11   35.90
  10  -2   0  871.71   35.90
 -10   2   0  842.82   35.40
 -10   2   0  874.41   36.10
  10   2   0  818.02   36.40
  10  -2   0  883.31   36.20
 -11   2   0   18.20    3.30
  11   2   0   29.00    4.10
  11  -2   0   25.80    3.40
  11   2   0   24.80    3.50
 -11  -2   0   37.30    4.80
  11   2   0   26.20    3.90
 -11  -2   0   22.70    3.40
 -11   2   0   19.20    3.10
 -11   2   0   26.20    3.60
  11   2   0   27.10    3.90
  11  -2   0   20.60    3.80
  11  -2   0   20.20    2.50
  11  -2   0   27.90    4.10
  11  -2   0   24.90    3.10
  12   2   0 1194.98   47.90
  12  -2   0 1160.38   48.30
  12  -2   0 1120.09   49.00
  12  -2   0 1162.08   48.60
  12  -2   0 1234.38   47.80
 -12   2   0 1162.58   47.60
 -12   2   0 1203.28   47.80
 -12   2   0 1155.48   48.50
  12  -2   0 1259.17   47.70
  12   2   0 1108.39   48.70
 -12  -2   0 1122.89   48.30
  12   2   0 1179.98   47.90
 -12  -2   0 1165.88   47.70
  12   2   0 1097.39   48.80
 -13  -2   0    8.40    3.30
  13   2   0    5.70    2.90
  13   2   0   10.80    3.70
 -13  -2   0    7.90    3.90
  13  -2   0   12.10    3.20
  13   2   0   12.60    3.50
 -13   2   0    6.80    3.40
  13  -2   0    0.80    3.40
  13  -2   0   12.10    3.60
  13   2   0    8.50    3.60
 -13   2   0    6.80    4.10
 -14   2   0  636.34   27.90
  14   2   0  615.94   28.20
  14  -2   0  642.84   28.60
  14  -2   0  629.34   27.60
 -14  -2   0  621.84   27.70
  14   2   0  611.34   26.90
  14   2   0  626.04   28.10
  14  -2   0  630.34   27.80
 -15   2   0    8.80    4.20
  15  -2   0    2.30    4.10
  15  -2   0    5.90    4.10
 -15  -2   0    1.90    3.90
  15  -2   0    0.90    3.70
  15   2   0   11.20    4.30
  15   2   0    1.50    3.90
  16  -2   0  237.08   14.00
  16   2   0  231.38   13.70
 -16  -2   0  246.58   13.70
  16   2   0  219.18   14.10
  16  -2   0  249.78   14.40
 -16   2   0  235.58   14.00
  16  -2   0  242.38   13.50
  17   2   0   -0.10    5.50
  17  -2   0    4.10    5.20
  17  -2   0   -0.50    5.20
 -17  -2   0   -8.90    5.50
  17   2   0    6.30    5.40
 -17   2   0   -7.00    5.30
  17  -2   0    5.00    5.50
  18  -2   0   65.79   11.40
 -18   2   0   84.49   10.80
  18   2   0   69.49   10.70
  18   2   0   63.59    8.00
  18  -2   0   74.39   10.20
  19   2   0    0.80    6.50
 -19   2   0   -2.40    8.70
  19  -2   0   12.50    7.20
  19   2   0    2.60    7.20
   0   3   0    1.20    0.90
   0  -3   0    1.80    0.60
   0   3   0    1.10    0.50
   0  -3   0   -0.20    0.70
   0  -3   0    1.00    0.90
   0  -3   0    2.10    0.90
   0  -3   0    0.90    0.50
   0   3   0    1.70    1.20
   0   3   0   -0.40    0.70
   1  -3   0 1014.90   40.60
  -1  -3   0 1037.00   40.60
   1  -3   0 1003.80   40.70
   1   3   0 1038.50   40.60
   1  -3   0 1053.59   40.50
  -1  -3   0  997.60   40.30
  -1   3   0  992.50   40.60
   1   3   0 1043.40   40.70
   1   3   0 1038.10   40.60
   1  -3   0  935.01   40.30
  -1  -3   0 1005.70   40.60
  -1   3   0  926.81   40.30
  -1   3   0 1028.70   40.70
  -1  -3   0 1062.69   40.40
   2  -3   0    3.80    0.70
   2  -3   0    4.30    0.70
   2  -3   0    3.00    1.20
   2  -3   0    4.50    0.90
   2   3   0    7.30    1.00
   2  -3   0    4.30    1.30
  -2   3   0    2.60    1.00
   2   3   0    6.70    1.40
  -2   3   0    4.90    1.30
  -2   3   0    4.20    0.70
  -3   3   0 5852.11  232.78
   3  -3   0 5738.93  232.88
   3   3   0 6095.29  233.18
  -3   3   0 5771.62  233.08
   3  -3   0 5687.13  233.08
  -3  -3   0 5882.31  232.88
  -3  -3   0 5950.40  232.88
   3   3   0 5934.81  232.78
   3   3   0 6062.89  233.08
  -3  -3   0 5903.61  232.68
   3  -3   0 5890.91  233.08
   3   3   0 5722.63  232.58
   3  -3   0 5754.52  232.68
   4   3   0   63.49    4.10
   4  -3   0   69.89    3.50
   4  -3   0   70.09    4.10
   4  -3   0   69.99    3.40
   4   3   0   59.39    3.60
   4   3   0   60.69    3.40
   4  -3   0   69.09    3.90
   4   3   0   58.99    3.10
  -4  -3   0   55.19    3.50
  -4   3   0   72.09    3.40
  -4  -3   0   57.49    3.50
  -4   3   0   70.09    3.90
   5   3   0 4480.55  174.98
  -5  -3   0 4360.16  175.28
   5  -3   0 4458.45  175.68
   5  -3   0 4381.06  175.28
  -5   3   0 3873.71  175.08
   5   3   0 4513.15  175.38
  -5   3   0 4420.56  175.58
   5   3   0 4452.05  175.48
   5   3   0 4550.94  175.78
  -5  -3   0 4358.66  175.28
   5  -3   0 4504.55  175.28
   5  -3   0 4510.25  175.58
   6   3   0   63.39    4.30
  -6   3   0   75.89    3.90
   6  -3   0   83.89    4.40
   6  -3   0   73.59    4.80
  -6  -3   0   58.69    3.90
   6  -3   0   79.09    4.60
  -6   3   0   78.49    4.60
  -6  -3   0   62.09    4.20
   6  -3   0   79.09    4.00
   6   3   0   71.29    4.90
   6   3   0   67.59    4.30
  -7   3   0 1797.82   71.39
   7  -3   0 1791.52   71.99
   7  -3   0 1751.72   71.79
   7   3   0 1748.72   71.29
   7   3   0 1833.32   71.89
   7   3   0 1778.32   71.79
   7  -3   0 1796.52   72.29
   7  -3   0 1863.61   71.59
   7   3   0 1810.92   72.29
  -7  -3   0 1683.63   71.49
  -7  -3   0 1734.13   71.69
  -7   3   0 1804.62   71.99
   8   3   0    4.00    1.50
   8  -3   0    5.60    1.60
   8  -3   0    3.80    2.30
   8   3   0    2.30    2.30
  -8   3   0    4.30    2.10
   8   3   0    2.10    1.80
  -8  -3   0    2.30    1.50
  -8  -3   0    1.90    1.80
   8   3   0    4.40    2.00
  -8   3   0    4.10    1.70
   8  -3   0    6.80    2.10
   8  -3   0    4.10    2.10
  -9  -3   0  546.75   23.40
  -9   3   0  535.45   23.10
   9   3   0  578.44   24.30
   9   3   0  569.24   23.70
   9   3   0  551.24   22.90
   9  -3   0  561.54   23.70
  -9   3   0  561.94   23.00
   9  -3   0  486.35   23.90
   9  -3   0  566.54   23.70
  -9   3   0  561.14   23.80
  -9  -3   0  530.35   23.00
   9   3   0  541.45   23.30
   9  -3   0  581.04   23.10
  10   3   0    0.70    2.00
  10  -3   0   -0.90    2.70
  10   3   0    3.90    2.10
 -10  -3   0   -0.80    2.30
 -10   3   0    2.60    2.30
  10   3   0   -0.60    2.40
 -10  -3   0   -1.30    1.80
  10  -3   0    0.60    2.40
  10   3   0   -0.20    2.60
  10  -3   0   -0.10    2.30
 -10   3   0   -0.90    2.10
 -10   3   0   -0.50    2.00
  10  -3   0    1.30    2.10
 -11  -3   0  443.16   19.10
  11   3   0  411.96   18.50
  11   3   0  420.76   19.10
 -11   3   0  432.66   18.30
  11  -3   0  407.86   19.50
  11   3   0  400.96   19.40
  11  -3   0  415.16   18.90
  11  -3   0  422.26   18.00
  11   3   0  427.06   18.30
 -11   3   0  441.86   18.50
 -11  -3   0  407.96   18.20
  11  -3   0  448.56   18.50
 -11   3   0  406.16   19.00
  11  -3   0  454.45   19.30
  12   3   0   22.70    3.50
 -12   3   0   28.30    4.00
 -12  -3   0   24.60    3.20
  12  -3   0   29.40    4.20
  12   3   0   24.00    3.30
  12  -3   0   29.60    3.70
  12  -3   0   27.50    4.00
  12  -3   0   30.10    3.90
 -12  -3   0   31.20    4.60
  12   3   0   26.00    4.10
  12   3   0   24.80    4.00
 -12   3   0   24.20    3.90
 -12   3   0   23.70    3.30
  13   3   0  355.66   16.10
  13   3   0  342.07   16.80
 -13   3   0  353.36   16.70
  13  -3   0  355.56   16.10
  13  -3   0  359.66   16.80
  13  -3   0  356.46   17.40
  13  -3   0  362.56   16.50
 -13   3   0  330.07   16.80
 -13  -3   0  327.07   17.20
 -13  -3   0  348.77   16.40
  13   3   0  322.37   15.90
  13   3   0  341.47   17.20
  14   3   0    8.10    4.10
  14   3   0    4.50    3.70
  14  -3   0   11.10    3.60
  14  -3   0    7.40    3.90
 -14  -3   0    2.20    3.70
  14  -3   0   10.70    3.90
 -14   3   0    4.00    3.90
 -15  -3   0  317.77   16.70
  15  -3   0  350.36   18.10
 -15   3   0  345.77   17.40
  15  -3   0  346.47   17.20
  15  -3   0  357.06   17.10
  15   3   0  332.27   17.40
  15   3   0  327.87   17.40
 -16   3   0    7.60    5.00
  16  -3   0   13.10    5.30
  16  -3   0    7.90    4.90
  16   3   0    7.10    4.70
 -16  -3   0    5.40    4.90
  16  -3   0    4.40    4.20
  16   3   0    8.70    4.50
  17  -3   0  124.59   10.80
  17  -3   0  117.79   10.80
 -17   3   0  102.89   10.70
  17   3   0  100.19   10.70
  17   3   0  111.29   10.50
 -18   3   0   -5.00    6.30
  18  -3   0   -1.10    6.10
  18   3   0   -1.70    6.00
  18   3   0    3.20    5.80
  19  -3   0   55.79    8.80
  19   3   0   50.39    9.10
  19   3   0   59.89    8.20
 -19   3   0   49.10    9.10
   0  -4   0 5059.09  198.38
   0   4   0 5051.69  198.18
   0   4   0 4573.24  197.98
   0  -4   0 5353.06  198.08
   0   4   0 5066.49  198.38
   0  -4   0 5084.89  198.28
   0  -4   0 4693.93  197.98
   0   4   0 5052.29  198.38
   1  -4   0   46.00    3.00
   1   4   0   58.89    3.30
  -1  -4   0   58.99    3.10
   1  -4   0   49.99    3.10
  -1  -4   0   57.39    3.00
   1   4   0   57.19    3.00
  -1   4   0   49.00    3.20
  -1   4   0   48.20    3.10
   1   4   0   57.49    3.00
   1  -4   0   51.89    2.90
  -1   4   0   44.10    2.50
  -1  -4   0   60.09    2.80
   2  -4   0 2490.75   98.59
   2   4   0 2476.05   98.49
   2  -4   0 2171.48   98.09
  -2  -4   0 2540.35   98.49
  -2  -4   0 2520.15   98.39
  -2   4   0 2513.15   98.69
  -2  -4   0 2547.15   98.19
  -2   4   0 2471.35   98.39
  -2   4   0 2424.36   98.09
   2   4   0 2479.25   98.09
   2  -4   0 2379.66   98.49
   2  -4   0 2433.06   98.49
   2   4   0 2570.14   98.69
   2   4   0 2553.64   98.59
   3   4   0   30.00    2.70
  -3   4   0   21.10    2.10
   3  -4   0   25.20    2.20
  -3   4   0   22.20    2.60
  -3  -4   0   28.60    1.80
   3  -4   0   25.80    2.60
  -3   4   0   24.30    1.80
   3   4   0   32.30    2.70
   3   4   0   30.10    1.90
   3  -4   0   24.20    2.60
  -3  -4   0   31.40    2.30
   3  -4   0   23.70    1.70
  -3  -4   0   33.20    2.30
  -4  -4   0  819.62   33.80
   4  -4   0  844.72   34.60
  -4  -4   0  853.01   34.30
   4   4   0  872.91   34.50
  -4   4   0  837.42   34.10
   4  -4   0  888.41   34.60
   4  -4   0  875.81   34.00
   4   4   0  755.72   34.00
   4   4   0  859.21   34.60
  -4   4   0  846.52   34.50
   4  -4   0  852.61   34.30
  -4  -4   0  831.42   34.20
   4   4   0  845.42   33.80
  -5  -4   0    2.60    1.20
   5   4   0    2.80    1.40
  -5  -4   0    3.00    0.90
   5   4   0    1.90    1.90
  -5   4   0    2.30    1.60
  -5   4   0    4.80    1.30
   5  -4   0    2.90    1.60
   5  -4   0    3.80    1.30
   5   4   0    1.90    1.20
   5  -4   0    3.20    1.90
   5  -4   0    3.80    1.30
   5   4   0    1.80    0.90
  -6  -4   0 1171.08   49.10
   6   4   0 1190.48   49.20
  -6   4   0 1251.27   49.60
  -6  -4   0 1200.58   49.20
   6   4   0 1241.28   49.80
   6  -4   0 1255.47   49.10
  -6   4   0 1210.58   49.00
   6   4   0 1168.68   48.70
   6  -4   0 1230.08   49.70
   6  -4   0 1241.68   49.20
   6   4   0 1196.08   49.40
   6  -4   0 1244.78   49.60
  -7   4   0    0.50    1.50
  -7  -4   0    0.50    1.60
   7   4   0    1.90    1.50
   7   4   0    0.60    1.60
  -7  -4   0    0.80    1.50
   7  -4   0   -0.10    1.70
   7   4   0    0.40    2.00
   7   4   0   -0.40    1.20
   7  -4   0   -1.50    1.80
  -7   4   0    1.30    1.80
   7  -4   0   -0.70    1.70
   7  -4   0    2.40    1.50
   8   4   0  216.38   10.60
   8  -4   0  242.08   11.10
  -8  -4   0  221.58   10.60
   8  -4   0  234.18   10.40
   8   4   0  223.58   10.70
  -8  -4   0  220.28   10.40
   8  -4   0  238.68   11.40
  -8   4   0  236.58   11.00
   8  -4   0  238.48   10.70
   8   4   0  220.98   10.00
  -8   4   0  236.98   10.40
   8   4   0  225.88   11.40
  -9   4   0    7.60    2.20
   9  -4   0   10.80    2.80
   9   4   0    3.60    2.00
   9   4   0    4.90    2.50
   9   4   0    7.00    1.80
   9  -4   0    7.10    2.70
   9   4   0    6.10    2.40
  -9  -4   0    5.70    2.30
  -9  -4   0    6.40    1.90
   9  -4   0   10.10    2.60
   9  -4   0    7.70    2.10
  -9   4   0    8.70    2.70
 -10   4   0  128.29    6.90
  10   4   0  115.89    7.00
  10   4   0  121.49    6.50
 -10   4   0  113.79    7.10
  10   4   0  111.29    7.70
  10  -4   0  122.19    7.30
  10  -4   0  112.19    7.70
 -10  -4   0  130.39    6.70
  10  -4   0  122.79    7.40
  10   4   0  126.99    7.40
 -10   4   0  125.09    6.80
 -10  -4   0  116.09    7.30
  10  -4   0  134.19    7.00
  11  -4   0   50.79    5.40
  11   4   0   47.80    4.90
  11   4   0   36.70    4.80
  11   4   0   37.00    5.30
 -11  -4   0   53.09    5.40
 -11   4   0   49.70    4.50
 -11  -4   0   44.60    4.30
  11  -4   0   46.50    5.20
 -11   4   0   45.90    5.30
  11  -4   0   43.60    5.10
 -11   4   0   47.10    5.20
  11  -4   0   45.00    4.90
  11   4   0   41.90    4.50
  12  -4   0   90.99    6.80
 -12   4   0   95.99    6.50
  12  -4   0   93.09    6.50
  12   4   0   90.09    7.20
 -12   4   0  101.99    7.10
  12  -4   0   99.09    7.60
  12   4   0   98.89    6.60
 -12  -4   0   81.29    6.50
 -12  -4   0   96.09    6.20
  12   4   0   90.79    6.80
  12  -4   0  100.19    6.90
  12   4   0   75.29    6.00
 -13   4   0   43.30    5.40
 -13  -4   0   46.30    5.80
  13  -4   0   49.10    6.20
  13   4   0   34.60    5.30
  13   4   0   44.10    6.10
  13  -4   0   43.30    6.20
 -13  -4   0   29.60    4.50
  13  -4   0   50.69    6.00
 -13   4   0   41.50    5.20
  13  -4   0   41.60    5.90
  13   4   0   42.10    5.40
  14  -4   0  280.87   13.80
  14   4   0  240.58   14.10
  14  -4   0  270.67   13.70
  14   4   0  251.67   13.70
 -14   4   0  266.67   14.10
 -14  -4   0  252.57   13.40
  14   4   0  250.97   13.50
  14  -4   0  262.67   14.20
  15   4   0   40.40    5.70
 -15  -4   0   48.00    6.90
  15  -4   0   50.49    7.30
 -15   4   0   46.60    5.80
  15   4   0   38.20    5.80
  15  -4   0   43.30    5.70
  15  -4   0   36.80    5.30
  16   4   0  128.69   10.90
 -16   4   0  163.98   11.60
 -16  -4   0  149.88   11.30
  16   4   0  142.79   11.40
  16  -4   0  156.88   11.60
  16  -4   0  167.98   11.30
  17   4   0   28.40    6.10
  17  -4   0   31.70    6.60
 -17   4   0   19.40    6.10
  17  -4   0   20.60    5.90
  17   4   0   20.10    5.80
  18  -4   0  209.68   14.90
  18  -4   0  208.48   15.20
  18   4   0  186.78   14.20
  18   4   0  185.38   14.60
 -18   4   0  195.98   14.40
  19  -4   0   11.00    8.00
  19   4   0   15.20    6.40
 -19   4   0   -5.60    7.60
  19   4   0   18.70    7.80
   0   5   0    1.70    1.10
   0  -5   0    0.60    1.20
   0  -5   0    0.60    1.10
   0  -5   0    0.90    0.70
   0   5   0    0.00    0.90
   0   5   0    0.50    1.40
  -1   5   0  436.46   19.10
   1   5   0  465.85   19.30
  -1   5   0  480.65   19.60
  -1  -5   0  479.55   19.60
   1  -5   0  487.65   19.60
   1  -5   0  488.25   19.30
  -1  -5   0  462.95   19.30
  -1   5   0  464.75   19.60
   1  -5   0  471.55   19.60
   1   5   0  472.65   19.50
  -1  -5   0  471.35   19.50
   1   5   0  477.15   19.60
  -2  -5   0  255.57   10.60
   2  -5   0  253.87   11.10
  -2   5   0  251.07   10.90
   2   5   0  263.57   11.00
  -2   5   0  252.57   11.20
   2   5   0  255.47   11.20
   2  -5   0  256.57   10.90
   2  -5   0  246.38   11.00
  -2  -5   0  259.67   11.00
   2   5   0  264.77   11.00
  -2  -5   0  265.37   10.90
  -2   5   0  228.78   10.40
   3  -5   0   57.29    2.80
   3   5   0   53.39    2.80
   3  -5   0   52.39    3.40
   3   5   0   58.59    3.30
  -3   5   0   54.19    2.80
  -3  -5   0   52.79    3.40
  -3  -5   0   56.09    3.40
   3   5   0   60.89    3.90
  -3   5   0   54.19    3.40
  -3   5   0   53.19    3.80
  -3  -5   0   54.59    2.80
   3  -5   0   54.39    3.80
   3   5   0   62.39    3.80
   3  -5   0   56.29    3.70
   4  -5   0   27.50    3.20
  -4  -5   0   26.70    1.80
  -4   5   0   23.70    3.10
  -4  -5   0   28.10    2.60
   4   5   0   26.80    2.10
   4  -5   0   25.00    3.00
   4   5   0   24.30    3.10
   4  -5   0   25.10    1.90
  -4  -5   0   30.30    2.60
   4  -5   0   24.50    2.40
   4   5   0   32.70    3.10
  -4   5   0   25.60    2.50
   5   5   0  186.98    8.30
   5  -5   0  209.38    9.50
  -5  -5   0  186.38    8.80
   5   5   0  193.08    9.20
   5   5   0  183.88    8.60
  -5  -5   0  187.18    8.90
  -5   5   0  209.08    9.40
  -5   5   0  198.98    8.70
   5  -5   0  205.98    9.30
  -5  -5   0  184.78    8.30
   5  -5   0  201.68    8.90
   5  -5   0  205.68    8.50
   5   5   0  193.58    9.40
  -6   5   0    6.20    2.10
   6  -5   0    4.70    2.20
   6  -5   0    5.80    2.20
   6   5   0    4.50    1.50
   6   5   0    2.50    1.20
   6   5   0    2.70    2.10
  -6   5   0    6.10    1.60
  -6  -5   0    4.30    1.00
  -6  -5   0    5.00    1.60
   6  -5   0    5.80    1.60
   6   5   0    6.80    1.80
   6  -5   0    6.50    1.60
  -6  -5   0    1.50    1.50
  -7   5   0   36.90    3.60
   7   5   0   35.70    4.30
   7  -5   0   48.30    3.40
   7   5   0   41.60    3.40
   7  -5   0   41.90    4.30
   7  -5   0   41.50    3.50
   7  -5   0   44.10    4.40
  -7  -5   0   41.30    3.60
   7   5   0   38.10    2.80
  -7  -5   0   38.00    3.20
  -7   5   0   41.40    4.00
   7   5   0   43.50    3.80
  -7  -5   0   38.30    2.70
   8  -5   0    3.90    2.40
  -8   5   0    3.60    2.40
  -8  -5   0    3.40    1.30
   8  -5   0    3.60    2.60
   8   5   0    4.90    2.00
  -8   5   0    3.20    1.90
  -8  -5   0    4.40    1.80
   8   5   0    3.80    1.90
   8  -5   0    4.50    1.90
   8  -5   0    2.10    2.10
  -8  -5   0    2.60    1.90
   8   5   0    3.80    1.60
   8   5   0   -0.70    2.40
   9   5   0  554.04   26.10
  -9  -5   0  570.84   25.30
  -9   5   0  605.44   25.90
   9   5   0  590.94   25.70
   9  -5   0  650.83   25.60
  -9  -5   0  589.94   25.50
   9  -5   0  638.44   25.40
   9   5   0  607.24   24.80
  -9   5   0  640.14   25.30
   9   5   0  608.44   25.60
   9  -5   0  606.94   26.00
   9  -5   0  577.34   26.20
  10   5   0    1.80    2.60
  10   5   0    4.00    2.30
  10  -5   0    5.40    2.50
  10   5   0    3.60    2.20
  10  -5   0    1.80    2.30
 -10  -5   0    1.60    2.10
  10   5   0    1.90    2.70
  10  -5   0    0.20    2.70
 -10   5   0    2.50    2.30
  10  -5   0   -0.60    2.80
 -10   5   0    2.10    2.50
 -10  -5   0    7.70    2.90
  11   5   0  104.19    6.90
  11  -5   0  115.79    7.80
 -11  -5   0  123.99    7.70
 -11   5   0  120.49    7.00
  11   5   0  104.99    7.80
  11  -5   0  117.69    7.70
 -11  -5   0  114.09    6.60
 -11   5   0  116.69    7.10
  11   5   0  112.29    7.20
  11  -5   0  134.19    7.40
  11  -5   0  119.69    7.60
 -11   5   0  109.79    7.50
  11   5   0  121.49    6.80
 -12  -5   0   13.70    3.00
  12   5   0   17.60    3.30
  12  -5   0   25.10    4.00
  12  -5   0   22.10    3.90
  12  -5   0   25.10    3.90
 -12  -5   0   17.10    3.40
 -12   5   0   25.40    4.10
  12   5   0   24.90    4.10
  12   5   0   19.10    3.50
  12  -5   0   20.50    4.30
 -12   5   0   22.10    3.60
  13  -5   0  141.69    8.80
 -13  -5   0  106.59    8.20
 -13   5   0  139.89    8.90
  13  -5   0  131.29    9.30
 -13   5   0  117.79    8.80
 -13  -5   0  110.89    9.30
  13  -5   0  132.09    8.80
  13   5   0  121.49    8.00
  13   5   0  119.09    8.40
  13  -5   0  130.39    8.40
  13   5   0  120.59    8.80
  14  -5   0   27.40    4.90
 -14   5   0   28.70    5.00
  14  -5   0   26.20    5.00
  14   5   0   43.60    6.30
  14   5   0   25.80    4.80
 -14  -5   0   26.70    4.40
  14  -5   0   36.00    5.20
  14   5   0   30.60    4.50
  15  -5   0   83.99    8.30
  15   5   0   74.39    8.30
 -15  -5   0   68.09    7.60
  15  -5   0   76.99    8.50
  15   5   0   78.69    8.00
 -15   5   0   91.09    9.10
  16   5   0    3.20    4.80
  16  -5   0   -5.30    4.80
  16  -5   0    2.90    4.90
  16   5   0    2.80    4.90
 -16   5   0    8.20    5.40
  17  -5   0  126.79   11.20
  17  -5   0  109.59   10.70
  17   5   0  114.19   10.90
 -17   5   0  108.19   11.80
  17   5   0  101.39   10.70
  18  -5   0   16.60    6.90
  18   5   0   22.70    6.10
  18  -5   0   34.70    7.40
  18   5   0   27.20    7.20
 -18   5   0   15.00    6.80
 -19   5   0   88.99   13.60
  19   5   0  125.69   12.70
  19  -5   0   87.39   13.10
  19   5   0   95.69   13.70
   0   6   0  932.41   36.90
   0  -6   0  905.11   36.80
   0   6   0  788.32   36.30
   0   6   0  920.21   36.90
   0  -6   0  952.10   36.30
   0  -6   0  922.41   36.60
  -1   6   0   35.10    2.40
   1   6   0   44.70    3.00
   1   6   0   42.70    3.40
  -1  -6   0   42.20    3.00
   1  -6   0   36.00    3.00
  -1   6   0   35.50    3.20
   1  -6   0   37.10    2.60
   1  -6   0   36.30    3.00
  -1  -6   0   41.50    2.70
  -1   6   0   36.20    3.20
   1   6   0   43.70    2.90
   2  -6   0  226.58   10.40
   2   6   0  231.48   10.50
   2  -6   0  242.98   10.10
  -2  -6   0  237.78   10.20
  -2   6   0  235.88   10.50
   2   6   0  228.48   10.20
  -2  -6   0  224.88   10.20
   2   6   0  228.28   10.20
   2  -6   0  222.68   10.20
  -2   6   0  233.08   10.30
  -2   6   0  213.58    9.60
  -2  -6   0  238.18    9.90
  -3  -6   0   19.60    2.40
   3   6   0   21.40    2.30
   3   6   0   16.20    2.60
  -3   6   0   15.50    1.70
  -3  -6   0   19.90    1.80
   3  -6   0   15.00    2.10
   3  -6   0   14.20    1.90
   3   6   0   19.80    1.60
   3  -6   0   15.70    2.20
  -3   6   0   15.90    2.00
  -3  -6   0   15.50    2.20
  -3   6   0   16.10    2.30
   4   6   0  162.28    8.00
   4  -6   0  163.88    8.00
  -4   6   0  171.98    8.20
  -4   6   0  161.98    7.00
  -4  -6   0  155.58    7.60
  -4  -6   0  163.78    7.60
   4   6   0  161.68    8.00
   4  -6   0  161.18    6.90
   4   6   0  155.68    7.00
  -4  -6   0  152.08    6.90
   4   6   0  156.08    7.50
   4  -6   0  165.08    7.90
   4  -6   0  163.68    7.70
  -4   6   0  160.38    7.50
  -5  -6   0   27.20    2.90
   5   6   0   27.50    3.50
   5   6   0   28.80    2.50
   5  -6   0   36.40    2.30
   5  -6   0   32.10    2.90
  -5  -6   0   27.50    3.00
  -5  -6   0   27.10    2.00
  -5   6   0   32.20    2.90
   5  -6   0   32.20    3.60
   5   6   0   27.90    3.40
   5  -6   0   31.60    3.50
  -5   6   0   31.50    3.50
  -6  -6   0  262.27   12.30
  -6   6   0  271.77   12.10
   6  -6   0  277.47   12.30
   6   6   0  266.67   12.00
   6   6   0  278.57   12.90
  -6  -6   0  271.17   12.30
   6  -6   0  281.07   12.80
   6  -6   0  290.37   12.90
  -6   6   0  279.57   12.80
   6   6   0  273.27   12.70
   6  -6   0  289.97   11.80
   7  -6   0   13.60    3.00
   7   6   0   15.50    2.50
   7  -6   0   17.70    2.50
  -7   6   0   16.30    2.40
   7  -6   0   16.40    2.10
   7   6   0   15.10    2.20
   7  -6   0   17.90    2.90
  -7  -6   0   15.70    2.40
  -7  -6   0   15.30    1.80
  -7  -6   0   15.20    2.20
   7   6   0   15.40    3.00
  -7   6   0   18.60    2.90
   8   6   0  236.28   10.40
   8   6   0  232.78   11.10
   8  -6   0  247.68   11.80
  -8   6   0  253.97   11.20
  -8  -6   0  243.98   11.30
  -8   6   0  226.08   11.70
   8  -6   0  263.67   11.10
   8   6   0  241.08   11.60
   8   6   0  224.28   11.80
  -8  -6   0  227.78   11.10
   8  -6   0  255.87   12.20
   8  -6   0  252.37   11.30
   9   6   0   24.80    3.70
   9  -6   0   34.60    3.90
  -9   6   0   34.20    4.30
  -9   6   0   31.20    4.30
   9  -6   0   38.60    4.20
   9  -6   0   32.20    4.60
  -9  -6   0   29.60    4.30
  -9  -6   0   27.40    2.70
  -9  -6   0   30.20    3.60
   9  -6   0   33.20    4.00
   9   6   0   31.20    4.40
   9   6   0   25.50    3.80
  10  -6   0  390.46   18.10
  10   6   0  360.46   17.50
  10   6   0  385.86   16.60
 -10  -6   0  391.76   17.60
  10  -6   0  388.96   18.40
 -10  -6   0  374.26   17.20
  10   6   0  369.56   17.40
  10  -6   0  421.56   17.40
 -10   6   0  420.96   17.40
  10  -6   0  428.56   17.60
 -10   6   0  406.46   18.10
  10   6   0  360.46   18.20
  11  -6   0    1.30    3.00
  11   6   0   -2.20    2.40
 -11  -6   0    1.90    2.30
  11   6   0    0.30    2.80
 -11  -6   0    4.30    2.30
  11  -6   0    0.70    2.90
 -11   6   0   -2.90    3.40
  11   6   0    1.80    2.30
  11  -6   0    2.30    2.90
  11  -6   0    4.50    3.10
 -11   6   0    4.80    2.90
  12   6   0   90.19    6.80
  12  -6   0   91.39    7.80
 -12  -6   0   96.59    6.70
  12  -6   0   92.29    7.50
  12   6   0   76.19    7.30
 -12  -6   0   88.29    6.10
  12  -6   0   90.49    6.90
  12   6   0   92.49    6.60
  12  -6   0  112.99    7.40
 -12   6   0   86.79    6.60
 -12   6   0   92.59    7.30
  13  -6   0    6.10    3.70
 -13  -6   0    1.30    4.60
  13   6   0    5.60    3.20
  13   6   0    8.40    3.70
 -13  -6   0    8.20    3.10
 -13   6   0    5.70    5.10
  13  -6   0    8.20    3.40
 -13   6   0   12.70    4.20
  13   6   0    6.60    3.30
  13  -6   0    5.80    4.00
 -14   6   0  131.19    9.50
  14  -6   0  125.29    9.70
  14   6   0  112.79    9.30
  14  -6   0  121.29    9.20
  14   6   0   99.59    8.20
  14   6   0  107.99    8.50
 -14  -6   0  103.29    8.10
 -15  -6   0    4.40    4.30
  15   6   0    1.20    4.40
  15  -6   0   -0.60    4.50
  15   6   0   10.70    4.40
  15  -6   0    7.70    4.80
 -15   6   0   -6.80    4.90
 -16   6   0    1.90    5.10
  16  -6   0    7.80    5.10
  16   6   0    0.90    5.00
  16   6   0   -6.50    4.40
  16  -6   0   -2.70    5.60
  17   6   0    8.10    5.40
  17   6   0    7.70    5.90
  17  -6   0    9.30    6.70
 -17   6   0   -0.90    6.30
  17  -6   0    4.50    6.40
  18   6   0   45.30    7.40
  18  -6   0   50.69    8.40
 -18   6   0   34.20    8.20
  18   6   0   33.20    8.00
  18  -6   0   54.29    8.20
  19  -6   0    5.10    8.80
  19   6   0   16.00    7.30
  19  -6   0    0.80   10.80
 -19   6   0   21.70    8.20
   0  -7   0    1.60    1.30
   0   7   0    0.10    1.20
   0   7   0   -0.90    1.30
   0  -7   0    0.80    0.90
   0  -7   0    0.20    1.30
   0   7   0    0.80    1.80
   1   7   0   93.69    5.40
   1   7   0   87.39    4.80
  -1  -7   0   93.19    5.10
   1   7   0   91.09    5.10
   1  -7   0   92.59    5.20
  -1  -7   0   96.29    4.90
  -1   7   0   93.29    5.30
   1  -7   0   87.99    4.60
  -1   7   0   89.69    4.50
   1  -7   0   97.09    5.20
  -1   7   0   98.49    5.40
   2  -7   0    0.50    1.40
  -2   7   0    1.90    1.70
  -2  -7   0    0.50    1.30
   2  -7   0   -1.10    1.50
  -2   7   0    0.60    1.60
  -2  -7   0    0.90    1.30
  -2   7   0    0.40    1.00
   2   7   0    0.60    1.60
   2   7   0    0.20    1.30
   2  -7   0   -0.40    1.40
  -2  -7   0   -0.10    1.10
   2   7   0   -1.00    1.40
   3  -7   0  155.98    8.00
  -3  -7   0  166.78    8.00
   3   7   0  171.98    8.40
  -3  -7   0  165.98    8.10
   3  -7   0  165.18    8.00
  -3   7   0  168.78    7.30
   3  -7   0  174.08    8.40
  -3   7   0  182.88    8.50
  -3   7   0  165.58    8.00
   3   7   0  167.88    8.10
   3   7   0  168.18    8.00
  -3  -7   0  171.28    7.50
  -4  -7   0   28.90    3.00
  -4   7   0   34.30    3.60
   4   7   0   28.80    2.30
   4   7   0   32.10    3.50
  -4   7   0   32.00    2.30
  -4  -7   0   30.00    2.20
   4  -7   0   33.70    3.60
   4   7   0   29.00    3.50
   4  -7   0   29.70    2.10
  -4  -7   0   29.60    3.00
   4  -7   0   34.20    3.20
  -4   7   0   31.70    3.20
   4  -7   0   38.00    3.60
   4   7   0   30.50    2.90
   5   7   0  134.59    7.40
  -5  -7   0  123.89    6.90
   5  -7   0  145.39    7.50
  -5   7   0  145.79    6.90
   5  -7   0  135.69    7.30
   5  -7   0  139.09    7.00
  -5   7   0  145.59    7.60
   5   7   0  127.79    6.70
  -5  -7   0  132.19    6.80
   5   7   0  132.19    7.30
   5  -7   0  153.68    6.20
   5   7   0  125.99    6.30
  -6   7   0   69.59    4.60
   6   7   0   64.79    5.10
   6  -7   0   73.69    5.30
   6   7   0   68.39    5.30
   6  -7   0   72.19    3.90
   6   7   0   64.99    4.10
  -6  -7   0   64.69    4.60
  -6  -7   0   66.59    4.60
   6  -7   0   71.39    5.30
   6  -7   0   76.49    4.90
  -6   7   0   80.59    5.50
   7  -7   0    2.50    2.00
   7   7   0    4.00    2.30
   7  -7   0    3.70    2.10
  -7  -7   0    4.10    1.90
   7   7   0    5.50    2.60
   7  -7   0    4.70    1.70
   7  -7   0    5.50    2.60
  -7   7   0    4.40    2.40
  -7  -7   0    6.10    2.20
  -7   7   0    4.20    2.20
   7   7   0    3.60    1.80
  -8  -7   0   14.10    2.60
   8  -7   0   12.00    2.30
   8   7   0    9.00    2.30
   8  -7   0   10.20    2.90
   8   7   0   12.00    2.90
   8  -7   0   15.40    2.70
  -8   7   0   13.40    2.70
   8  -7   0   11.60    2.70
  -8  -7   0   11.30    2.60
   8   7   0   14.40    3.10
  -8   7   0   10.90    2.70
   9  -7   0   56.49    4.40
   9  -7   0   40.80    5.10
   9  -7   0   54.49    5.00
  -9   7   0   47.30    4.80
  -9  -7   0   37.60    4.30
   9   7   0   40.10    4.60
   9  -7   0   47.70    5.00
   9   7   0   36.80    5.00
  -9   7   0   52.19    5.20
  -9  -7   0   50.29    5.00
   9   7   0   38.80    4.60
  10  -7   0   10.90    3.20
  10  -7   0   12.40    3.20
  10  -7   0   11.30    3.00
  10   7   0    9.90    3.10
 -10  -7   0   15.00    3.40
  10   7   0   10.00    3.00
  10   7   0    6.50    2.70
 -10   7   0   13.30    2.90
 -10  -7   0   10.50    2.70
 -10   7   0    9.50    3.50
  10  -7   0   12.50    3.00
  11  -7   0   26.70    4.30
  11   7   0   25.20    3.70
  11   7   0   31.60    5.00
 -11   7   0   36.00    5.20
  11  -7   0   30.20    4.90
 -11  -7   0   35.60    4.60
  11  -7   0   32.40    3.80
  11   7   0   29.70    3.90
 -11  -7   0   27.10    3.40
 -11   7   0   30.40    5.90
  11  -7   0   37.60    5.20
 -12  -7   0    5.40    3.00
  12  -7   0    7.60    3.60
  12  -7   0    1.90    2.90
  12   7   0    6.20    3.10
 -12   7   0    5.20    3.30
  12  -7   0   -2.20    3.30
 -12  -7   0    1.50    2.90
  12   7   0    0.40    2.90
  12   7   0    4.90    3.40
 -13  -7   0   49.60    6.10
  13   7   0   57.89    7.40
 -13   7   0   61.09    8.50
 -13   7   0   53.99    7.20
  13  -7   0   69.59    7.30
 -13  -7   0   52.19    6.70
  13  -7   0   63.09    6.30
  13  -7   0   64.39    7.30
  13   7   0   47.40    6.20
  13   7   0   50.69    6.10
  14  -7   0   24.60    5.00
 -14  -7   0   19.50    4.40
 -14   7   0   28.20    5.10
  14   7   0   14.90    4.20
  14   7   0   20.90    4.60
  14   7   0   19.60    4.20
  14  -7   0   23.20    5.20
  15  -7   0   22.40    5.40
  15  -7   0   21.10    5.60
  15   7   0   20.00    5.10
 -15   7   0   30.90    5.90
  15   7   0   23.50    5.20
 -16   7   0   -1.70    6.10
  16   7   0    4.30    4.80
  16   7   0    2.00    5.30
  16  -7   0   -1.60    5.30
  16  -7   0    2.50    5.60
  17   7   0   21.40    6.00
 -17   7   0   22.70    7.20
  17  -7   0   11.30    6.50
  17  -7   0   26.80    7.20
  18  -7   0   38.20    8.40
  18  -7   0   33.20    8.10
 -18   7   0   27.30    8.50
  18   7   0   44.60    7.40
   0  -8   0    9.40    2.00
   0  -8   0   12.50    2.00
   0   8   0   12.30    2.40
   0   8   0   10.30    2.00
   0  -8   0   11.80    1.80
   0   8   0   14.10    2.20
  -1  -8   0   -0.10    1.40
  -1   8   0   -0.80    1.10
   1  -8   0   -1.80    1.40
   1   8   0    0.30    1.90
  -1   8   0    2.50    1.70
  -1   8   0   -0.60    1.70
   1  -8   0   -0.30    1.30
   1   8   0   -0.50    1.50
  -1  -8   0   -0.50    1.30
   1  -8   0    1.50    1.60
   1   8   0    1.30    1.50
   2   8   0   22.90    3.00
   2   8   0   27.80    2.90
   2  -8   0   25.00    3.10
  -2  -8   0   26.40    2.90
   2   8   0   26.00    3.50
  -2  -8   0   29.30    3.00
  -2   8   0   26.40    3.40
  -2   8   0   31.70    3.60
   2  -8   0   26.50    2.80
   2  -8   0   29.10    3.30
  -2   8   0   24.60    2.30
  -2  -8   0   30.50    2.60
  -3   8   0    6.00    2.00
   3  -8   0    3.70    1.70
   3   8   0    4.60    1.60
  -3  -8   0    4.50    1.30
   3  -8   0    5.80    2.00
   3   8   0    3.50    1.90
  -3   8   0    5.90    1.30
  -3   8   0    6.10    2.00
  -3  -8   0    6.30    1.80
   3  -8   0    7.20    1.90
   3   8   0    4.50    1.80
  -3  -8   0    4.40    1.60
   4   8   0   35.30    3.90
   4   8   0   38.50    3.40
  -4  -8   0   36.40    3.50
   4   8   0   37.40    4.20
   4  -8   0   36.80    3.70
  -4   8   0   34.50    3.50
  -4   8   0   41.00    4.10
  -4  -8   0   33.50    3.50
   4  -8   0   39.00    3.80
  -4  -8   0   37.00    2.60
   4  -8   0   37.00    4.10
  -4   8   0   37.80    2.80
   5   8   0    0.10    2.10
   5  -8   0    1.40    1.80
   5   8   0    2.60    2.20
   5  -8   0    1.90    2.10
  -5  -8   0    1.20    1.70
   5  -8   0    2.80    1.20
  -5  -8   0    0.70    1.70
   5  -8   0    0.10    2.20
   5   8   0    3.80    1.60
  -5   8   0    5.50    2.40
  -5  -8   0    1.50    1.10
  -5   8   0    0.40    2.00
   5   8   0    0.90    1.40
   6  -8   0   14.20    2.70
   6   8   0   12.90    2.90
   6   8   0   13.30    2.10
  -6  -8   0   13.90    2.50
   6  -8   0   13.50    2.50
   6  -8   0   11.10    2.70
  -6  -8   0   13.80    2.50
  -6   8   0   14.10    2.60
   6   8   0   14.60    2.80
  -6  -8   0   12.70    1.80
  -6   8   0   11.70    2.60
   6   8   0   14.50    2.00
   6  -8   0   16.30    2.20
   7   8   0   -0.20    1.90
   7  -8   0   -3.30    2.00
   7   8   0    1.80    1.80
   7   8   0    1.50    2.20
   7  -8   0    3.70    2.20
  -7   8   0    0.00    2.10
  -7  -8   0   -1.00    2.00
   7  -8   0   -0.80    1.70
  -7   8   0   -1.60    2.10
   7  -8   0   -2.70    2.60
  -7  -8   0    0.60    1.90
   7   8   0    1.00    2.00
   8   8   0   -2.30    2.40
   8  -8   0    1.10    2.50
  -8   8   0    1.90    2.70
  -8  -8   0   -3.00    2.30
  -8  -8   0    0.10    2.10
   8   8   0   -0.40    2.10
   8  -8   0   -1.50    2.10
   8  -8   0    0.00    2.70
   8   8   0    2.40    2.10
  -8   8   0   -1.50    2.40
   8  -8   0   -3.80    2.00
   9   8   0    1.20    2.50
  -9   8   0   -0.80    2.40
  -9   8   0   -1.60    3.00
   9  -8   0    2.60    2.60
   9   8   0   -1.10    2.50
  -9  -8   0   -1.20    2.00
   9  -8   0    1.00    2.70
   9   8   0    1.00    2.60
  -9  -8   0    3.60    2.60
   9  -8   0    1.10    2.90
   9  -8   0   -0.80    3.50
 -10   8   0   -2.80    2.70
 -10  -8   0   -2.70    2.30
  10   8   0    0.30    2.50
  10  -8   0    1.70    2.60
  10  -8   0    2.70    2.80
  10   8   0   -4.10    2.60
  10  -8   0   -1.90    2.90
  10   8   0    1.30    2.70
 -10  -8   0    4.50    2.30
 -10   8   0   -2.60    3.40
  11  -8   0    0.90    2.90
  11   8   0   -2.00    2.70
 -11   8   0    5.20    3.40
 -11  -8   0   -1.20    2.60
  11   8   0    0.50    2.60
  11  -8   0    3.00    3.20
 -11  -8   0   -0.30    2.50
  11  -8   0    1.80    2.80
  11   8   0    2.70    3.10
  12   8   0    6.40    3.20
 -12  -8   0    8.90    3.20
  12   8   0   10.40    3.70
  12  -8   0   13.60    4.10
 -12  -8   0   10.60    3.20
  12   8   0   11.80    3.10
  12  -8   0    3.70    3.10
 -12   8   0    7.70    3.60
  12  -8   0    6.20    3.80
 -13   8   0    3.20    4.10
  13  -8   0   -0.20    3.70
  13  -8   0   -3.00    4.10
  13   8   0   -0.20    3.60
  13  -8   0    6.30    4.00
  13   8   0    5.90    3.50
 -13  -8   0    5.90    3.40
  13   8   0    4.50    3.40
  14   8   0   11.40    4.40
  14   8   0   17.70    4.50
  14   8   0    8.50    4.40
  14  -8   0   18.70    5.00
 -14  -8   0   17.40    5.10
  14  -8   0   22.80    4.90
 -14   8   0   15.40    5.10
  15   8   0    4.40    4.50
  15  -8   0   -2.80    4.80
  15   8   0   -4.60    5.70
  15  -8   0   -3.60    4.90
 -15   8   0   11.40    5.40
  16  -8   0   18.80    6.20
  16   8   0    7.90    5.10
 -16   8   0   17.80    6.80
  16  -8   0   16.70    5.90
 -17   8   0   -1.50    7.20
  17   8   0   19.70    5.80
  17  -8   0    8.40    6.30
  17  -8   0   12.30    7.00
 -18   8   0   25.80    8.20
  18  -8   0   15.30    8.10
  18  -8   0   10.30    7.90
   0  -9   0    0.00    1.50
   0  -9   0    1.00    1.70
   0   9   0    0.70    2.10
   0   9   0    0.30    1.80
   0  -9   0   -1.00    1.20
   0   9   0    0.00    1.50
  -1   9   0   -1.30    1.80
  -1  -9   0    1.30    1.40
  -1   9   0    0.70    1.40
  -1   9   0   -0.10    1.80
   1   9   0    0.60    1.60
  -1  -9   0   -1.40    1.50
   1  -9   0   -0.90    1.80
   1   9   0    0.50    1.60
   1   9   0    0.70    2.10
   1  -9   0    0.10    1.60
   1  -9   0   -0.10    1.40
  -2  -9   0    0.30    1.30
   2  -9   0   -1.00    1.70
   2   9   0   -0.70    1.60
  -2  -9   0    0.30    1.60
  -2   9   0    0.30    1.40
   2   9   0   -0.90    1.60
   2  -9   0   -0.90    1.70
   2   9   0    0.20    2.00
  -2   9   0    1.30    2.10
  -2   9   0    0.20    1.90
   2  -9   0    0.20    1.50
  -3   9   0    2.40    1.40
  -3   9   0    1.60    2.00
  -3   9   0    1.10    2.00
  -3  -9   0    1.70    1.90
   3   9   0    3.00    2.00
   3   9   0    1.50    1.60
   3  -9   0    2.30    2.10
   3   9   0    1.60    2.00
  -3  -9   0    2.80    1.40
   3  -9   0    0.90    1.90
   3  -9   0    1.40    1.90
  -3  -9   0    1.80    1.70
  -4   9   0   -2.50    2.20
   4  -9   0    1.50    2.00
   4  -9   0    1.70    2.00
   4  -9   0    0.00    2.00
   4   9   0   -3.10    1.90
  -4  -9   0    0.10    1.70
  -4   9   0   -0.50    2.10
   4   9   0   -0.20    1.40
  -4  -9   0   -0.30    1.30
  -4  -9   0    0.20    1.80
   4   9   0   -1.30    2.10
  -5  -9   0    3.60    2.00
   5  -9   0    3.40    2.10
   5   9   0    1.00    2.00
  -5   9   0    2.10    2.10
   5  -9   0   -0.60    2.20
   5  -9   0    5.30    2.10
  -5  -9   0    1.30    1.30
  -5  -9   0    0.90    2.00
   5   9   0    0.70    2.30
  -5   9   0    4.90    2.30
   5   9   0    5.00    1.80
   6  -9   0    0.70    2.00
  -6   9   0    2.90    2.20
  -6   9   0    3.00    2.60
   6   9   0    1.30    1.70
   6  -9   0    0.10    2.20
  -6  -9   0   -1.10    2.10
  -6  -9   0    1.70    2.00
   6  -9   0    0.00    2.20
   6   9   0    0.50    1.80
   6   9   0    2.10    2.00
   6   9   0    2.20    2.20
   7  -9   0    0.80    2.40
   7  -9   0    2.20    2.50
   7   9   0   -1.30    2.40
  -7  -9   0    3.20    2.40
   7   9   0    0.20    2.10
  -7   9   0    0.00    2.60
   7   9   0    2.00    2.40
  -7   9   0   -1.40    2.20
  -7  -9   0    1.00    1.80
   7  -9   0    3.30    2.10
   7   9   0    3.10    1.90
  -8  -9   0    6.50    2.30
   8   9   0    2.70    2.50
   8  -9   0    1.90    2.50
   8  -9   0    2.50    2.60
  -8  -9   0    0.80    2.60
   8   9   0    1.10    1.90
  -8   9   0   -0.60    2.60
   8  -9   0   -3.30    2.10
   8   9   0   -2.90    2.10
  -8   9   0    1.30    3.10
   8   9   0   -3.10    2.30
   9   9   0    2.00    2.10
   9   9   0    3.50    2.60
  -9  -9   0    2.70    2.60
   9   9   0   -2.30    2.70
   9  -9   0    2.10    2.80
  -9   9   0    0.60    3.40
   9   9   0   -2.50    2.60
  -9  -9   0    4.20    2.30
   9  -9   0   -1.30    3.00
  -9   9   0   -1.70    2.70
   9  -9   0    4.00    2.70
  10   9   0   -5.30    2.70
  10  -9   0    0.10    3.10
  10  -9   0    0.00    2.70
 -10   9   0    0.40    3.00
  10   9   0    0.60    3.10
  10   9   0    2.50    3.00
 -10  -9   0    2.80    2.40
  10  -9   0    0.80    3.00
 -10   9   0    5.90    4.10
 -10  -9   0    1.90    2.40
  11  -9   0   -2.50    3.50
  11  -9   0   -2.90    3.50
  11   9   0    4.00    3.70
  11   9   0    2.70    3.00
  11  -9   0    0.90    3.10
 -11  -9   0    1.50    2.50
 -11   9   0    1.80    3.50
 -11  -9   0    0.60    2.70
  11   9   0   -5.30    3.00
  12  -9   0    7.60    4.20
 -12  -9   0    5.00    3.30
  12   9   0    4.60    3.60
  12   9   0    7.80    3.50
 -12   9   0    8.20    4.40
  12  -9   0    6.90    4.10
 -12  -9   0    7.90    3.20
  12  -9   0    5.40    3.40
 -13  -9   0   -3.30    3.60
  13  -9   0   -1.80    4.30
  13   9   0    0.70    3.80
  13  -9   0   -0.70    4.70
 -13   9   0    0.60    4.20
  13   9   0   -2.30    3.40
  13  -9   0    1.10    3.90
  14  -9   0   17.20    5.00
  14  -9   0    3.60    4.90
 -14   9   0   -3.40    4.90
  14   9   0    2.90    4.00
  14   9   0    3.70    4.20
  15   9   0    8.50    4.70
  15   9   0   -2.00    4.70
  15  -9   0   -1.90    5.30
 -15   9   0   -3.90    5.30
  15  -9   0    1.70    5.30
  16  -9   0   -7.10    6.00
  16   9   0   16.70    5.60
 -16   9   0    9.70    6.60
  16  -9   0    0.20    6.40
  17  -9   0   -7.60    6.50
  17   9   0   14.00    6.10
  17  -9   0   -6.50    6.90
 -17   9   0    1.90    7.30
  18  -9   0    7.60    8.60
  18  -9   0   -0.40    8.60
 -18   9   0    7.30    8.30
   0  10   0    0.10    1.60
   0  10   0    0.80    1.90
   0  10   0   -0.20    2.30
   0 -10   0   -1.70    1.90
   0 -10   0    0.30    1.80
   1 -10   0    0.40    1.90
   1  10   0   -2.10    1.80
  -1 -10   0    0.30    1.70
   1 -10   0   -0.10    1.50
  -1  10   0    1.30    2.30
  -1 -10   0   -0.70    1.70
   1  10   0    0.10    1.70
  -1  10   0   -0.70    1.60
  -1  10   0    1.20    2.00
   1  10   0   -1.60    2.20
   1 -10   0    0.10    1.90
  -2  10   0    0.30    1.60
   2 -10   0   -1.10    1.60
  -2 -10   0    1.50    1.80
  -2 -10   0   -0.10    1.50
  -2  10   0    0.30    2.10
  -2  10   0    1.80    2.40
   2 -10   0   -2.70    1.90
   2  10   0    1.60    2.30
   2  10   0    0.50    1.90
   2  10   0   -0.20    1.80
   2 -10   0   -2.50    1.80
  -3  10   0   -0.70    1.50
  -3  10   0    0.90    2.30
  -3  10   0   -2.70    1.90
  -3 -10   0    2.10    1.60
   3  10   0    0.50    1.70
   3 -10   0   -1.00    2.10
  -3 -10   0   -0.50    1.70
   3 -10   0   -0.50    1.90
   3  10   0    1.00    2.20
   3  10   0   -1.30    1.70
   3 -10   0   -0.20    2.00
  -4  10   0   -1.20    2.40
   4  10   0   -1.40    2.20
   4  10   0    0.10    1.80
  -4 -10   0   -0.70    2.00
   4  10   0    1.70    2.20
  -4  10   0    4.90    2.10
   4 -10   0   -0.30    1.80
  -4 -10   0   -1.70    1.40
   4 -10   0   -2.00    1.80
  -4 -10   0    1.90    1.80
   4 -10   0    0.80    2.10
   5 -10   0   -2.70    2.20
   5 -10   0   -0.60    1.90
   5  10   0   -4.00    2.30
  -5  10   0    1.90    2.50
   5 -10   0    1.10    2.10
   5  10   0    3.00    2.30
  -5 -10   0    0.20    2.10
  -5 -10   0   -0.60    1.40
  -5 -10   0   -1.80    1.80
   5  10   0   -2.60    1.60
  -5  10   0    0.60    2.40
   6 -10   0    2.50    2.30
  -6  10   0    2.50    2.50
  -6 -10   0    2.90    2.30
  -6  10   0    4.40    2.80
   6  10   0    2.90    1.90
   6  10   0    1.20    2.40
  -6 -10   0    0.70    1.50
  -6 -10   0   -0.50    2.00
   6 -10   0   -0.70    2.10
   6 -10   0   -5.10    2.60
   6  10   0   -0.30    2.20
   7 -10   0   -0.30    2.30
  -7 -10   0    0.50    2.40
  -7  10   0   -0.50    2.60
  -7 -10   0    0.30    2.00
   7 -10   0    0.20    2.70
   7  10   0   -0.90    2.40
   7  10   0    5.60    2.50
  -7  10   0   -1.80    3.00
   7 -10   0    0.60    2.50
   7  10   0    2.40    2.10
   7  10   0    1.30    2.40
  -8 -10   0    1.80    2.30
   8 -10   0    3.00    2.60
  -8 -10   0   -2.00    2.20
  -8  10   0   -2.20    3.30
   8  10   0    5.30    2.50
   8 -10   0    2.80    2.90
   8  10   0   -1.40    2.00
   8  10   0   -0.20    2.60
  -8  10   0   -2.20    2.70
   8 -10   0    1.90    2.60
  -9  10   0    0.30    3.10
   9 -10   0    4.10    2.80
   9 -10   0    2.30    2.80
   9  10   0    0.70    2.70
   9  10   0    3.40    2.90
  -9  10   0   -1.50    3.80
  -9 -10   0   -2.10    2.40
  -9 -10   0    0.60    2.30
   9  10   0   -0.20    2.30
   9 -10   0    1.90    3.00
 -10 -10   0    3.10    2.80
  10 -10   0   -1.00    3.10
 -10  10   0    0.60    4.70
  10  10   0   -4.00    3.00
  10 -10   0   -2.50    3.20
  10  10   0    1.40    2.90
 -10  10   0    2.60    3.30
  10  10   0    1.50    2.40
  10 -10   0   -0.90    3.30
 -10 -10   0    1.20    2.70
  11  10   0    3.30    2.90
  11 -10   0   -1.60    3.40
  11 -10   0    6.50    3.60
 -11 -10   0    1.30    3.00
  11  10   0    2.70    3.20
 -11  10   0   -0.90    3.50
  11 -10   0   -5.90    3.60
 -11 -10   0    3.30    3.10
  11  10   0    1.20    3.20
 -12  10   0    1.20    4.10
  12 -10   0    3.40    4.50
  12  10   0    2.20    3.10
  12  10   0   -4.00    3.40
 -12 -10   0    4.20    3.50
  12 -10   0   -0.90    4.00
  12  10   0   -2.00    3.50
 -12 -10   0    3.40    3.50
  12 -10   0    3.40    3.80
  13 -10   0   -1.50    4.30
  13 -10   0   -4.90    4.60
  13 -10   0    6.00    4.80
  13  10   0   -1.50    3.70
 -13  10   0   -4.40    4.30
  13  10   0    2.60    4.00
  14 -10   0   -5.20    4.80
  14  10   0    4.70    4.30
  14 -10   0    0.40    4.90
 -14  10   0    0.60    5.10
  14  10   0    6.30    4.20
 -15  10   0    1.70    6.00
  15  10   0   12.00    4.80
  15 -10   0   10.20    5.90
  15 -10   0  -10.30    5.50
  15  10   0    2.70    5.00
  16 -10   0   -2.50    6.70
 -16  10   0    3.30    6.90
  16 -10   0   -5.80    6.50
 -17  10   0   16.40    8.40
  17 -10   0    6.30    7.50
  17 -10   0   11.50    7.50
  17  10   0   -2.20    6.30
   0 -11   0    0.00    2.00
   0  11   0   -1.40    2.00
   0  11   0   -0.70    2.10
   0 -11   0    0.00    1.70
   0  11   0    1.20    2.00
  -1  11   0   -3.30    1.80
  -1 -11   0   -3.20    1.70
   1 -11   0   -3.70    2.00
  -1 -11   0   -0.50    1.80
   1 -11   0    0.50    1.90
  -1  11   0    2.30    2.30
   1 -11   0    0.80    1.70
   1  11   0    0.90    2.10
   1  11   0   -0.70    2.10
   1  11   0   -0.80    2.20
  -1  11   0   -0.90    2.00
  -2 -11   0   -0.50    1.90
   2 -11   0    0.30    2.00
   2  11   0    0.50    2.20
   2  11   0   -2.50    2.20
  -2  11   0   -0.80    1.90
   2 -11   0   -0.70    2.30
   2  11   0    0.40    2.10
  -2  11   0   -1.90    2.20
   2 -11   0   -2.90    1.80
  -2  11   0   -1.40    2.10
  -2 -11   0    1.50    1.80
   3  11   0    0.20    2.50
  -3 -11   0   -1.60    1.80
  -3  11   0    0.40    2.20
  -3  11   0   -1.50    2.50
   3  11   0    1.70    2.00
   3 -11   0   -0.50    2.10
   3 -11   0    1.70    1.90
   3  11   0   -0.80    2.10
  -3  11   0    0.10    1.90
   3 -11   0    1.50    2.20
  -3 -11   0    2.30    1.70
  -4 -11   0   -2.20    1.80
   4  11   0    0.80    2.50
  -4 -11   0    2.90    1.70
   4 -11   0   -0.30    2.10
   4 -11   0   -2.80    2.10
   4 -11   0   -1.00    2.20
  -4  11   0    1.20    2.60
   4  11   0   -3.70    2.10
   4  11   0    1.70    1.90
  -4  11   0    1.40    2.50
   5  11   0   -2.90    2.30
   5  11   0    3.90    2.40
  -5 -11   0    0.70    2.00
  -5 -11   0   -0.30    2.20
  -5 -11   0    2.60    1.80
   5  11   0    0.70    1.90
  -5  11   0   -0.50    2.70
   5 -11   0    3.20    2.40
   5 -11   0   -2.60    2.20
  -5  11   0   -0.70    2.70
   5 -11   0   -4.10    2.40
   6  11   0   -1.30    2.40
   6 -11   0    0.90    2.60
  -6  11   0   -1.50    2.80
   6 -11   0   -3.90    2.60
   6  11   0    2.20    2.50
  -6 -11   0    0.30    2.00
   6  11   0   -1.00    1.70
  -6 -11   0    1.20    2.20
   6 -11   0    0.30    2.40
  -6  11   0    4.80    2.80
   7 -11   0   -1.60    2.70
  -7  11   0   -1.70    2.60
   7 -11   0    0.40    2.90
   7 -11   0    1.60    2.80
   7  11   0   -1.00    2.50
   7  11   0    1.30    2.50
   7  11   0    2.50    2.20
  -7 -11   0    5.00    2.40
  -7  11   0    1.50    3.40
  -7 -11   0   -1.40    2.30
   8  11   0   -2.60    2.30
   8  11   0    1.00    2.70
  -8 -11   0   -1.90    2.20
  -8 -11   0   -1.00    2.30
   8 -11   0   -2.60    2.70
  -8  11   0    4.80    3.40
   8  11   0    7.90    3.00
  -8  11   0   -3.70    2.80
   8 -11   0   -0.60    3.00
   8 -11   0   -2.30    2.90
   9 -11   0    1.60    2.90
  -9 -11   0   -2.10    2.60
  -9  11   0   -3.00    3.20
   9 -11   0    2.20    3.30
  -9  11   0    0.50    3.40
   9  11   0    1.20    3.00
  -9 -11   0    3.50    2.60
   9  11   0    2.30    3.00
   9  11   0   -0.90    2.40
   9 -11   0   -0.30    3.10
  10 -11   0   -3.60    3.30
 -10 -11   0   -0.30    2.80
  10  11   0    0.20    2.70
 -10  11   0   -7.00    3.30
  10  11   0    1.40    3.10
  10  11   0    1.10    3.20
  10 -11   0    0.40    3.50
  10 -11   0   -1.50    3.30
 -10 -11   0   -2.40    2.70
  11 -11   0   -4.60    3.60
  11  11   0    2.10    3.40
  11 -11   0    1.50    4.00
 -11 -11   0   -1.50    3.10
  11 -11   0    9.60    4.10
  11  11   0   -0.40    2.90
 -11 -11   0   -2.30    3.10
  11  11   0    1.80    3.70
 -11  11   0   -4.60    3.90
  12 -11   0   -5.20    4.50
  12 -11   0   -0.10    4.60
 -12 -11   0    2.30    3.80
  12 -11   0   -1.10    3.90
 -12  11   0   -0.50    4.30
  12  11   0   -3.50    3.60
 -12 -11   0   -1.60    3.50
  12  11   0    0.60    3.70
 -13  11   0    0.30    4.90
  13  11   0    5.50    4.20
  13 -11   0   -1.80    4.90
  13 -11   0    1.60    4.80
  13  11   0   -1.90    4.00
  14 -11   0   -3.20    5.50
  14  11   0    0.80    4.70
 -14  11   0    3.50    5.30
  14  11   0    9.50    4.90
  15  11   0   12.20    5.80
  15  11   0    0.30    5.30
  15 -11   0   -2.60    6.30
 -15  11   0    0.30    6.40
  15 -11   0    9.30    6.00
  16 -11   0    0.00    7.40
  16 -11   0   -0.40    7.00
 -16  11   0   -8.80    6.80
  16  11   0    6.40    6.10
  17 -11   0    7.10    7.80
 -17  11   0   19.50    9.10
  17 -11   0   10.60    8.20
  17  11   0    2.10    9.60
   0  12   0    2.80    2.60
   0  12   0    1.00    2.60
   0 -12   0    0.20    2.10
   0  12   0   -0.50    2.20
   0 -12   0   -0.50    2.40
  -1  12   0   -5.10    2.30
   1 -12   0   -0.30    2.10
  -1 -12   0   -1.20    2.10
  -1  12   0   -3.30    2.10
   1 -12   0   -4.40    1.80
   1  12   0    1.10    2.40
  -1  12   0   -5.30    2.40
   1  12   0    3.90    2.60
  -1 -12   0    4.00    2.20
   1  12   0   -0.80    2.10
   1 -12   0   -2.60    2.20
   2  12   0    2.40    2.70
   2 -12   0   -0.90    2.30
   2 -12   0    3.30    2.20
   2  12   0    2.40    2.60
   2  12   0    1.40    2.00
  -2  12   0    2.50    2.20
   2 -12   0   -2.10    2.00
  -2  12   0   -0.40    2.30
  -2 -12   0    1.70    2.10
  -2  12   0    0.10    2.40
  -2 -12   0    0.60    2.10
  -3  12   0   -0.40    2.60
   3 -12   0    4.40    2.30
  -3  12   0    3.20    2.70
   3  12   0   -0.50    2.60
   3 -12   0    0.10    2.20
  -3 -12   0    1.60    2.10
   3  12   0    0.30    2.10
   3 -12   0    2.20    2.20
  -3 -12   0    1.40    2.00
   3  12   0   -1.50    2.30
   4 -12   0   -0.60    2.30
   4 -12   0   -2.40    2.30
  -4  12   0    1.10    2.60
   4  12   0    0.40    2.30
  -4 -12   0    0.70    2.00
   4  12   0    0.00    2.10
   4 -12   0   -0.60    2.40
  -4 -12   0    0.70    2.10
  -4  12   0   -2.80    2.70
   4  12   0    0.10    2.60
   5  12   0   -5.30    2.40
   5  12   0    3.50    2.80
   5 -12   0    3.00    2.60
  -5  12   0   -3.10    2.60
   5 -12   0    0.60    2.60
  -5  12   0    0.10    2.90
  -5 -12   0    1.40    2.20
   5  12   0    1.10    2.00
   5 -12   0   -1.80    2.50
  -6  12   0   -0.50    2.70
   6  12   0   -2.80    2.60
  -6 -12   0   -0.10    2.20
  -6 -12   0    0.20    2.40
  -6  12   0    1.00    3.00
   6 -12   0    1.40    2.70
   6  12   0   -1.00    2.70
   6 -12   0   -2.00    2.80
   6 -12   0    1.00    2.60
   6  12   0    3.30    2.20
  -7 -12   0    1.70    2.40
   7 -12   0   -0.70    2.90
   7  12   0    3.90    2.90
   7 -12   0    0.10    2.90
   7 -12   0   -0.20    2.80
  -7  12   0   -3.70    3.10
   7  12   0   -3.70    2.60
  -7 -12   0    2.20    2.40
   7  12   0    1.00    2.20
  -7  12   0   -4.30    3.00
  -8 -12   0   -1.80    2.80
   8 -12   0   -1.00    3.20
  -8  12   0    5.70    3.20
  -8  12   0   -1.80    3.00
   8  12   0   -3.20    2.90
  -8 -12   0    0.70    2.70
   8  12   0    3.00    3.00
   8 -12   0    5.80    3.30
   8 -12   0   -1.00    3.10
   8  12   0    2.70    2.30
   9  12   0    4.70    2.80
  -9 -12   0    5.70    2.90
   9 -12   0    3.70    3.60
   9 -12   0    0.40    3.50
   9  12   0    6.70    3.50
  -9  12   0   -5.60    3.60
  -9  12   0   -0.80    3.40
   9 -12   0   -0.20    3.20
   9  12   0    3.60    3.20
  -9 -12   0    7.40    2.80
 -10 -12   0   -1.20    3.10
  10  12   0    4.30    3.80
  10 -12   0    1.10    3.70
 -10 -12   0    0.30    3.00
 -10  12   0    6.40    3.90
  10  12   0   -1.60    2.90
  10  12   0   -0.40    3.30
  10 -12   0    1.70    3.80
  10 -12   0   12.50    4.00
 -11 -12   0    1.80    3.60
  11 -12   0   -1.30    4.10
 -11 -12   0   -1.60    3.30
  11 -12   0    2.40    4.10
  11  12   0   -1.90    3.60
 -11  12   0    4.90    4.40
  11 -12   0   11.10    4.60
  11  12   0   -5.60    3.80
  11  12   0    8.30    4.00
  12  12   0   -2.10    3.70
 -12 -12   0   -1.10    3.70
 -12  12   0    7.80    4.70
  12 -12   0    3.10    4.70
  12 -12   0   -1.50    5.00
  12  12   0    7.60    4.40
  13 -12   0    1.40    5.20
 -13  12   0    3.10    5.50
  13 -12   0   -1.80    5.60
  13  12   0    2.60    4.80
  13  12   0   -3.10    4.10
  14 -12   0   -2.40    5.70
  14  12   0   -1.20    4.60
 -14  12   0   18.90    6.10
  14  12   0   -3.80    5.00
  14 -12   0   -0.30    5.80
  15 -12   0    1.60    6.70
  15  12   0    3.50    5.90
 -15  12   0    1.80    6.80
  15  12   0    2.40    5.50
  15 -12   0   14.70    6.80
  16 -12   0   -2.60    7.30
  16  12   0   10.40    6.90
  16 -12   0   -5.40    7.10
 -16  12   0   16.50    8.20
   0 -13   0   -1.40    2.10
   0 -13   0   -0.70    2.10
   0  13   0   -3.20    2.40
   0  13   0    5.50    2.80
   0  13   0    2.40    2.70
  -1  13   0    4.80    2.90
   1  13   0    0.80    2.20
   1 -13   0    1.40    2.30
   1  13   0   -1.50    2.60
  -1 -13   0    4.60    2.50
  -1  13   0    0.20    2.50
   1  13   0    1.80    2.80
  -1 -13   0    2.30    2.60
   1 -13   0    3.40    2.50
  -1  13   0    2.80    2.80
  -2 -13   0    2.40    2.40
   2 -13   0    3.60    2.30
  -2  13   0   -2.30    2.50
   2  13   0    5.70    3.10
  -2 -13   0    1.80    2.40
   2 -13   0    4.10    2.50
   2  13   0   -0.10    2.20
   2  13   0    0.20    2.70
  -2  13   0   -1.60    2.80
   3  13   0   -0.40    3.00
   3 -13   0    1.60    2.60
   3  13   0    2.50    2.20
  -3 -13   0    5.80    2.40
  -3  13   0   -4.30    2.50
   3 -13   0    1.80    2.60
  -3 -13   0    2.20    2.40
   3  13   0    0.50    2.70
   3 -13   0    1.40    2.50
  -3  13   0    1.10    2.90
   4  13   0   -4.40    2.60
   4  13   0   -1.20    2.10
   4  13   0   -1.00    2.50
   4 -13   0    0.90    2.50
   4 -13   0    0.20    2.80
  -4 -13   0    4.20    2.40
  -4 -13   0    1.90    2.40
   4 -13   0   -0.40    2.70
  -4  13   0    3.20    3.00
  -4  13   0   -2.90    2.80
  -5 -13   0    2.70    2.60
   5  13   0    5.60    2.50
  -5  13   0    1.50    3.00
   5  13   0    2.10    3.10
   5 -13   0   -0.50    2.80
   5  13   0    2.50    2.90
  -5  13   0   -2.60    3.10
   5 -13   0    5.50    3.10
   5 -13   0    6.70    3.10
  -6  13   0   -0.50    3.00
  -6  13   0   -3.50    3.10
   6 -13   0   -1.70    2.90
   6  13   0    0.50    2.40
  -6 -13   0   -2.60    2.50
   6  13   0   -0.40    3.20
   6 -13   0   -0.60    3.00
   6 -13   0    0.50    3.10
   6  13   0   -2.20    2.70
  -7 -13   0    5.20    2.70
  -7 -13   0    2.80    2.90
   7 -13   0    5.50    3.40
   7 -13   0    5.10    3.50
  -7  13   0   -1.20    3.50
   7  13   0    0.00    3.20
   7 -13   0    0.10    3.10
   7  13   0    2.80    2.70
   7  13   0    1.70    3.20
  -7  13   0    4.40    3.60
  -8  13   0    0.40    3.50
  -8 -13   0    1.00    3.00
   8 -13   0    2.20    3.30
  -8  13   0    3.60    3.90
   8 -13   0    1.80    3.40
  -8 -13   0   -0.50    2.90
   8 -13   0    1.90    3.60
   8  13   0    2.30    2.60
   8  13   0   -0.30    3.10
   8  13   0   -3.40    3.30
  -9 -13   0    1.40    3.00
   9 -13   0    7.00    4.00
  -9 -13   0   -0.60    3.10
  -9  13   0   -1.50    3.60
   9  13   0    6.50    3.90
   9  13   0    1.90    3.50
  -9  13   0    3.30    4.50
   9 -13   0   -7.30    3.50
   9  13   0    5.50    3.10
  10 -13   0   15.90    4.40
  10  13   0    6.90    4.30
  10  13   0    5.10    3.50
 -10 -13   0    8.40    3.80
  10  13   0    7.50    3.50
 -10 -13   0    2.90    3.30
 -10  13   0    0.50    4.10
  10 -13   0    5.40    4.00
  10 -13   0   10.10    4.50
 -11 -13   0    0.90    3.60
  11 -13   0    4.40    4.60
  11  13   0    7.90    4.60
 -11  13   0    4.90    4.80
  11  13   0   -2.50    3.90
  11 -13   0    8.20    4.50
  11 -13   0   -7.50    4.70
  12 -13   0   14.50    5.10
  12  13   0   10.40    5.00
  12  13   0    5.20    4.20
  12 -13   0    6.50    4.90
 -12  13   0   11.20    5.30
 -12 -13   0    8.70    4.30
  12 -13   0   11.60    5.60
  13 -13   0    5.20    6.10
  13  13   0   -2.30    4.60
  13  13   0    3.30    4.80
  13 -13   0  -11.20    5.70
 -13  13   0    0.60    5.80
  14 -13   0   10.50    6.60
 -14  13   0   10.20    6.70
  14 -13   0    6.40    6.40
  14  13   0   19.40    6.00
  14  13   0   -0.40    5.10
  15  13   0   12.50    6.50
  15  13   0   -2.80    6.00
  15 -13   0    2.10    6.80
  15 -13   0   -2.40    7.90
 -15  13   0   -8.80    7.20
   0 -14   0   21.00    3.20
   0  14   0   21.40    3.40
   0 -14   0   21.70    3.20
   0  14   0   23.10    4.00
   0  14   0   22.50    3.80
  -1  14   0    4.70    2.90
   1 -14   0    0.50    2.70
  -1 -14   0   -4.10    2.30
  -1 -14   0   -0.10    2.60
  -1  14   0    6.30    3.10
   1 -14   0    3.70    2.50
   1  14   0    0.30    3.30
   1  14   0    3.90    2.80
   1  14   0    0.30    2.50
   2 -14   0   13.30    3.00
   2 -14   0   17.10    3.60
   2  14   0   20.60    3.70
  -2 -14   0   11.70    2.90
  -2  14   0   12.10    3.20
  -2  14   0   17.60    3.70
  -2 -14   0   13.00    3.20
   2  14   0   17.80    3.30
   2  14   0   16.10    3.80
   3  14   0    0.00    2.50
   3 -14   0    2.40    2.70
  -3  14   0    0.70    3.10
   3 -14   0    2.90    2.60
   3  14   0    5.10    3.00
   3  14   0   -0.80    2.70
  -3  14   0   -1.70    2.90
  -3 -14   0   -0.30    2.50
  -3 -14   0    2.60    2.50
   4  14   0   37.60    4.80
   4  14   0   39.60    5.30
  -4  14   0   39.60    5.70
   4 -14   0   37.20    5.50
  -4 -14   0   41.30    4.90
   4 -14   0   37.10    5.20
   4  14   0   39.10    5.30
  -4  14   0   35.50    4.70
  -5  14   0   -0.70    3.40
   5 -14   0   -4.60    3.00
   5 -14   0   12.20    4.80
   5  14   0    0.20    2.80
   5  14   0   -1.90    3.00
  -5  14   0    2.80    3.20
  -5 -14   0    2.80    2.80
   5 -14   0   -4.70    2.80
   5  14   0   -2.20    2.60
   6  14   0   34.70    5.20
  -6  14   0   32.30    4.80
  -6 -14   0   35.50    4.60
   6 -14   0   31.10    4.70
   6 -14   0   33.70    4.50
   6  14   0   36.00    4.90
   6 -14   0   32.80    4.40
  -6  14   0   28.90    4.70
   6  14   0   39.10    4.90
   7  14   0   -1.40    2.90
   7 -14   0    0.20    3.50
   7  14   0    4.40    3.30
   7 -14   0    3.00    3.60
   7 -14   0    6.90    3.70
  -7 -14   0   -2.20    2.80
   7  14   0   -2.60    3.20
  -7  14   0   -0.20    3.70
  -7  14   0   -2.00    3.70
   8  14   0   14.30    3.20
  -8  14   0   12.50    4.50
   8 -14   0   12.20    4.50
   8  14   0    8.30    3.70
   8 -14   0    6.70    3.70
  -8  14   0    6.80    4.10
   8 -14   0   12.10    4.10
   8  14   0    4.90    3.70
  -8 -14   0   20.60    3.80
  -9  14   0    6.90    4.10
  -9 -14   0    8.70    3.90
  -9 -14   0    9.40    3.50
   9 -14   0    5.40    4.20
   9  14   0    4.80    3.40
   9  14   0    4.40    4.30
   9 -14   0   13.60    4.50
   9  14   0    2.30    3.60
   9 -14   0   -7.50    4.00
 -10  14   0   -5.00    4.20
  10  14   0   -3.90    3.70
  10 -14   0    2.00    4.70
 -10 -14   0    3.80    3.70
  10  14   0   -2.10    4.30
 -10 -14   0    0.90    4.30
  10 -14   0    3.70    4.70
  10 -14   0   -6.20    4.40
  11 -14   0   15.40    5.90
  11  14   0    6.50    4.40
  11 -14   0   10.90    5.30
  11 -14   0    1.10    4.70
 -11  14   0   13.70    5.40
  11  14   0    9.10    4.80
 -11 -14   0   11.10    4.20
 -12 -14   0   18.20    5.00
  12 -14   0   18.00    6.30
  12 -14   0   21.00    6.10
  12 -14   0    5.60    5.70
  12  14   0   24.90    5.60
 -12  14   0   20.90    6.50
  12  14   0    8.90    4.70
  13 -14   0    6.10    6.50
  13 -14   0   -0.60    6.30
  13  14   0   15.60    6.20
  13  14   0    3.10    5.20
 -13  14   0    8.50    6.20
  14 -14   0    8.20    7.40
  14  14   0   11.70    6.90
  14 -14   0   10.50    7.60
 -14  14   0   -1.80    6.90
  14  14   0   11.40    5.80
  15  14   0    5.20    6.60
  15  14   0   13.70    7.20
 -15  14   0    7.40    8.10
  15 -14   0   -2.30    8.40
  15 -14   0   23.30    8.60
   0 -15   0   -1.30    2.70
   0  15   0   -2.70    3.00
   0 -15   0    3.90    2.90
   0  15   0   -4.80    2.90
   1  15   0    9.30    3.30
  -1 -15   0   12.40    3.00
   1  15   0   11.10    3.70
  -1  15   0    9.80    3.70
   1 -15   0   16.70    3.50
  -1  15   0   11.20    3.30
  -1 -15   0   13.30    3.40
   1 -15   0    9.20    3.10
   2 -15   0    8.30    3.00
   2  15   0   13.30    3.30
   2 -15   0    8.10    3.50
  -2  15   0    7.40    3.70
  -2 -15   0    6.60    3.20
   2  15   0   11.80    3.60
  -2  15   0    5.60    3.60
   2  15   0    7.50    3.10
  -2 -15   0    3.20    2.90
  -3 -15   0   43.70    5.80
   3 -15   0   49.30    5.60
  -3  15   0   46.20    6.70
   3  15   0   57.39    5.70
   3  15   0   56.29    6.50
  -3  15   0   45.60    6.20
   3  15   0   51.49    5.50
   3 -15   0   55.89    6.20
   4  15   0    2.20    2.90
   4 -15   0    3.50    3.40
  -4  15   0   11.10    3.70
   4 -15   0    8.40    3.50
   4  15   0    5.40    3.40
  -4 -15   0   11.20    3.40
  -4  15   0   17.50    3.80
   4  15   0   12.90    3.60
  -5  15   0   48.20    6.70
   5  15   0   48.80    5.60
  -5  15   0   40.80    6.40
   5  15   0   56.19    6.10
  -5 -15   0   58.19    6.20
   5  15   0   48.90    6.50
   5 -15   0   45.40    6.50
   5 -15   0   58.59    6.70
   6  15   0   18.40    4.00
   6  15   0   15.00    3.50
   6 -15   0   11.20    4.00
   6  15   0   18.60    4.00
   6 -15   0   12.00    3.90
  -6  15   0    3.00    4.30
  -6  15   0   14.30    4.60
  -6 -15   0   15.20    3.60
  -7  15   0   19.90    5.10
   7  15   0   23.90    3.90
   7  15   0   23.70    4.80
   7  15   0   24.40    4.60
  -7 -15   0   24.60    4.20
  -7  15   0   22.80    4.80
   7 -15   0   26.90    5.00
   7 -15   0   21.00    4.60
  -8  15   0   14.00    4.90
   8  15   0   19.10    4.60
   8 -15   0    6.00    4.60
  -8 -15   0    9.90    4.00
   8 -15   0   14.90    4.60
  -8  15   0   14.80    4.80
   8  15   0   21.20    4.10
   8  15   0   16.40    4.40
  -9 -15   0    6.00    3.90
   9  15   0    8.50    5.80
   9 -15   0   11.10    5.00
   9  15   0   10.70    4.60
   9  15   0    5.60    4.20
   9 -15   0   12.50    6.80
  -9  15   0    1.00    4.50
   9 -15   0   -4.40    4.60
  10  15   0   14.50    4.70
  10 -15   0    4.90    5.10
  10 -15   0   10.30    5.20
 -10  15   0    3.30    4.90
  10  15   0   15.80    4.60
  10 -15   0    1.30    5.90
 -10 -15   0    1.00    4.30
  11  15   0   24.10    5.80
  11 -15   0   12.90    6.40
 -11 -15   0   20.30    5.20
  11 -15   0   16.80    6.30
 -11  15   0   15.50    5.90
  11 -15   0   14.30    6.20
  11  15   0    8.60    4.70
 -12 -15   0   -2.20    5.50
  12  15   0    7.90    5.10
 -12  15   0   12.10    6.60
  12 -15   0   -6.20    6.20
  12 -15   0    7.80    7.00
  12  15   0    4.50    5.40
  12 -15   0    1.10    6.40
 -13  15   0   29.60    7.50
  13  15   0   20.90    6.30
  13 -15   0   26.70    8.30
  13 -15   0   14.90    7.00
  13  15   0   30.00    6.70
  14 -15   0    4.40    7.80
  14  15   0    5.80    6.10
  14 -15   0   -1.80    9.00
  14  15   0   24.70    7.10
 -14  15   0   -0.10    8.00
   0 -16   0   94.19    7.10
   0  16   0  109.19    8.20
   0  16   0   97.69    7.90
   0 -16   0  102.19    7.80
  -1 -16   0    5.10    3.40
  -1  16   0    1.60    3.20
   1  16   0    5.00    3.20
  -1  16   0    2.70    3.90
   1  16   0    1.50    3.70
   1 -16   0    7.10    3.10
   1 -16   0    4.10    3.50
  -1 -16   0    3.40    3.20
   2  16   0   83.99    7.70
  -2 -16   0   84.69    7.10
   2 -16   0   73.19    7.70
   2  16   0   67.49    6.80
  -2  16   0   83.89    7.80
  -2  16   0   66.89    7.30
   2 -16   0   80.29    6.80
  -3  16   0    7.10    4.30
  -3  16   0    7.00    3.90
   3 -16   0    8.50    3.70
   3 -16   0    4.60    3.70
   3  16   0   10.20    4.00
   3  16   0    9.30    3.50
  -3 -16   0    5.20    3.30
   3  16   0    8.60    4.10
   4 -16   0   48.30    6.80
  -4 -16   0   45.80    6.20
   4  16   0   51.19    6.80
  -4  16   0   47.10    7.10
   4  16   0   53.99    6.00
   4 -16   0   43.60    5.50
  -4  16   0   54.19    7.60
   4  16   0   48.60    6.50
   5 -16   0   -1.20    3.80
  -5  16   0    0.40    4.20
  -5  16   0   -0.80    3.80
   5  16   0   -3.40    3.20
  -5 -16   0    2.90    3.50
   5  16   0    6.50    3.80
   5  16   0   -2.00    3.40
   5 -16   0    8.00    4.10
  -6 -16   0  112.09    8.70
  -6  16   0  104.79    9.70
   6  16   0  115.39    9.10
   6 -16   0  107.89    8.80
  -6  16   0  102.29    9.10
   6  16   0  106.89    8.00
   6  16   0  112.89    8.60
   6 -16   0  116.59    9.50
  -7 -16   0   12.80    4.20
  -7  16   0   -1.40    4.80
   7  16   0    3.70    3.90
   7 -16   0    2.60    4.90
   7 -16   0    7.70    4.20
   7  16   0   12.00    4.30
  -7  16   0    5.60    4.90
   7  16   0    9.10    4.40
   8  16   0   57.99    7.30
  -8  16   0   48.30    6.70
  -8 -16   0   66.59    7.10
   8 -16   0   66.29    8.50
   8  16   0   55.89    7.90
   8 -16   0   47.90    6.60
  -8  16   0   55.59    7.30
   8  16   0   52.69    7.40
  -9  16   0    8.50    5.60
   9 -16   0   12.80    5.80
  -9 -16   0   18.10    4.60
   9  16   0   19.50    5.10
   9  16   0   20.10    5.00
   9 -16   0   16.40    5.70
 -10  16   0   90.69   10.20
  10  16   0   91.89    9.50
 -10 -16   0  106.59    9.00
  10  16   0   88.29   10.10
  10 -16   0   86.39   10.60
  10 -16   0   85.89   10.20
  11 -16   0    6.70    6.70
 -11 -16   0   12.50    4.90
  11  16   0    1.60    5.60
  11  16   0    6.60    5.10
 -11  16   0   14.40    6.40
  11 -16   0   13.00    6.00
 -12  16   0   32.00    7.70
  12  16   0   30.70    7.50
 -12 -16   0   28.10    9.10
  12  16   0   28.80    6.10
  12 -16   0   18.70    7.60
  12 -16   0   10.30    7.70
  13  16   0    5.20    6.00
 -13  16   0    2.90    7.80
  13 -16   0    2.30    7.80
  13  16   0   -2.40    6.60
   0  17   0    1.90    4.40
   0 -17   0    4.00    3.50
   0  17   0   -2.40    3.40
   0 -17   0    8.20    3.60
  -1  17   0  166.78   10.90
   1 -17   0  149.19    9.60
   1 -17   0  149.19   10.20
   1  17   0  136.49    9.60
   1  17   0  140.69   10.50
  -1  17   0  141.19   10.10
  -1 -17   0  141.29   10.10
   2  17   0   -6.20    3.80
  -2 -17   0    4.20    3.80
   2 -17   0    6.20    3.90
   2 -17   0    2.50    4.10
  -2  17   0    6.30    4.50
   2  17   0    2.00    3.60
  -2  17   0   -0.40    3.70
   3 -17   0   47.60    5.70
   3 -17   0   43.70    6.10
   3  17   0   45.00    5.60
  -3  17   0   53.89    8.30
  -3  17   0   51.59    7.50
   3  17   0   65.89    8.00
  -3 -17   0   47.30    6.60
   4 -17   0    6.60    4.10
  -4  17   0    8.50    5.00
   4  17   0    9.60    4.00
  -4 -17   0    6.40    3.80
   4 -17   0    2.70    4.50
   4  17   0   18.70    4.30
  -4  17   0   10.20    4.60
  -5  17   0  110.19    9.80
   5  17   0  114.79    9.20
  -5  17   0  119.79   10.30
   5  17   0  129.79    9.50
   5 -17   0  114.99    8.90
  -5 -17   0  108.69    9.30
   5  17   0  122.19    9.10
   5 -17   0  130.49    9.70
  -6 -17   0   -1.60    3.80
  -6  17   0   -5.50    4.80
  -6  17   0    3.50    4.70
   6  17   0   -6.30    3.90
   6 -17   0    4.40    4.70
   6 -17   0    7.30    4.30
   6  17   0    5.80    4.30
   6  17   0   -0.80    4.60
  -7  17   0   11.10    5.90
   7 -17   0   27.50    5.30
   7 -17   0   24.50    6.30
   7  17   0   30.30    5.30
  -7  17   0   19.80    5.50
   7  17   0   25.60    5.50
   7  17   0   16.50    4.90
  -7 -17   0   30.60    5.30
   8 -17   0    1.80    5.40
   8 -17   0    2.20    5.00
  -8  17   0   -0.10    5.30
   8  17   0    3.70    4.80
  -8 -17   0   -1.90    4.30
   8  17   0   -5.30    4.50
  -9  17   0  199.28   14.90
   9 -17   0  230.48   14.80
   9  17   0  219.78   14.30
  -9 -17   0  234.08   14.20
   9  17   0  228.18   14.00
   9 -17   0  233.58   14.90
  10  17   0   19.20    6.00
  10  17   0   21.00    5.90
  10 -17   0   23.00    6.80
  10 -17   0    7.70    6.80
 -10  17   0   15.20    6.80
 -10 -17   0   12.90    5.60
 -11  17   0   43.10    7.80
  11  17   0   38.20    7.30
  11 -17   0   41.30    8.40
  11  17   0   66.29    9.60
 -11 -17   0   51.79    7.40
  11 -17   0   50.89    8.40
  12  17   0    4.10    5.90
  12 -17   0   11.50    8.00
 -12  17   0   -1.90    7.80
  12  17   0    5.10    6.40
   0 -18   0  239.48   13.60
   0  18   0  221.08   13.20
   0  18   0  229.08   14.40
   1  18   0    7.00    4.40
  -1  18   0   -1.60    4.20
   1 -18   0    2.20    4.20
   1 -18   0    8.60    4.40
  -1 -18   0    8.60    4.50
   1  18   0   -3.80    3.90
  -1  18   0    9.90    5.00
  -2  18   0  136.89   11.50
  -2  18   0  125.19   10.00
   2  18   0  116.19    9.70
   2  18   0  137.69   10.40
   2 -18   0  134.79    9.60
  -2 -18   0  131.99   10.20
   2 -18   0  145.29   11.00
   3  18   0    4.10    4.00
  -3 -18   0    2.00    4.10
   3 -18   0    8.70    4.70
   3  18   0   -0.40    4.60
   3 -18   0   -1.20    4.50
  -3  18   0    8.50    4.60
  -3  18   0    6.20    5.50
   4  18   0   93.19    9.70
   4 -18   0   81.89    8.60
   4 -18   0   91.99    9.70
  -4 -18   0  100.99    8.50
  -4  18   0   94.69   10.00
  -4  18   0   93.59    9.50
   4  18   0   78.79    8.50
  -5  18   0   -0.10    5.00
  -5 -18   0    3.20    4.10
   5  18   0    7.30    4.40
   5  18   0    1.90    4.40
  -5  18   0    7.10    6.20
   5 -18   0    0.20    5.20
   5 -18   0    5.40    4.70
  -6 -18   0  108.69    9.90
   6 -18   0  121.79   10.10
  -6  18   0  100.19   11.40
   6 -18   0  117.39   11.00
  -6  18   0  133.29   10.90
   6  18   0  127.69   10.30
   6  18   0  111.39   10.10
  -7  18   0   10.10    6.90
   7 -18   0   -3.40    5.30
   7 -18   0    1.30    6.00
  -7 -18   0   -5.40    4.50
   7  18   0    1.80    5.00
  -7  18   0    1.40    5.30
  -8 -18   0   48.00    6.80
  -8  18   0   67.69    9.90
   8  18   0   51.79    7.50
   8 -18   0   50.49    7.50
   8 -18   0   46.00    7.80
   8  18   0   57.99    7.40
   9  18   0    6.10    6.50
  -9 -18   0   -1.90    5.30
   9 -18   0   -3.20    6.50
  -9  18   0   -9.20    6.70
   9 -18   0   -3.70    6.60
   9  18   0   16.70    5.70
 -10 -18   0  191.68   13.70
  10 -18   0  174.18   14.70
  10  18   0  194.18   14.00
  10 -18   0  163.88   14.50
  10  18   0  193.38   14.20
 -10  18   0  174.98   15.20
  11 -18   0   14.10    8.70
 -11 -18   0   17.00    7.10
  11  18   0   10.80    6.50
  11  18   0    4.20    6.70
  11 -18   0   -5.60    8.30
   0 -19   0    4.00    4.70
   0  19   0   -0.30    4.90
   0  19   0    8.90    5.70
  -1  19   0  142.09   11.30
  -1  19   0  163.78   13.20
  -1 -19   0  174.18   12.50
   1  19   0  178.38   12.50
   1  19   0  154.38   11.30
   1 -19   0  162.98   12.60
   2 -19   0    3.90    5.10
   2  19   0   12.20    5.10
   2  19   0    3.90    4.70
   2 -19   0    5.10    5.50
  -2  19   0   10.40    5.20
  -2  19   0    4.60    6.00
   3 -19   0  217.78   13.80
  -3 -19   0  239.28   14.30
   3  19   0  228.98   14.60
   3  19   0  223.18   13.90
  -3  19   0  233.58   14.50
   3 -19   0  243.58   14.70
  -3  19   0  247.38   15.40
   4  19   0   17.20    5.20
  -4  19   0   12.00    5.50
   4 -19   0   22.70    5.80
  -4  19   0   12.90    6.20
  -4 -19   0   17.60    5.40
   4  19   0    9.90    5.50
   4 -19   0   18.20    5.60
   5  19   0  257.17   16.00
  -5  19   0  258.97   15.80
  -5  19   0  256.17   16.10
   5 -19   0  259.07   16.50
  -5 -19   0  265.37   15.30
   5  19   0  241.18   15.10
   5 -19   0  264.37   15.40
  -6  19   0   26.20    7.80
   6 -19   0   31.50    6.90
   6  19   0   30.90    6.20
   6 -19   0   23.00    6.50
  -6 -19   0   32.10    5.70
  -6  19   0   17.30    6.60
  -7 -19   0   70.29    8.80
   7 -19   0   45.70    8.00
   7  19   0   77.79    9.80
  -7  19   0   68.99   10.70
   7 -19   0   72.89   10.40
   8 -19   0   19.10    7.50
  -8  19   0   21.40    6.60
   8  19   0   28.10    6.40
  -8 -19   0    3.60    5.50
   8 -19   0   15.30    6.90
   9 -19   0   81.19   10.40
  -9  19   0   88.99   13.10
   9  19   0  131.99   11.60
   9 -19   0  112.29   12.50
  -9 -19   0   92.59   11.30
   0 -20   0   71.39   10.40
   0  20   0   56.99    7.50
   0  20   0   77.49   11.10
   1  20   0    8.80    6.60
  -1  20   0   -4.20    5.70
  -1  20   0    5.60    6.30
   1 -20   0   -2.00    5.60
   1  20   0    1.40    5.50
  -1 -20   0   14.30    6.00
  -2  20   0  196.38   14.90
   2  20   0  193.58   13.90
   2  20   0  186.88   13.00
  -2 -20   0  192.88   13.60
   2 -20   0  196.68   14.10
  -2  20   0  188.58   13.60
   3  20   0   -4.60    5.20
  -3  20   0    1.10    6.90
  -3  20   0    2.40    5.70
  -3 -20   0    8.40    5.40
   3  20   0    6.20    5.60
   3 -20   0   -1.60    5.60
   3 -20   0    9.70    6.40
  -4 -20   0  212.98   14.40
   4  20   0  197.28   14.20
  -4  20   0  206.48   14.50
   4  20   0  183.18   14.10
  -4  20   0  232.98   16.10
   4 -20   0  217.78   15.00
   4 -20   0  211.28   14.40
  -5  20   0    5.50    7.30
  -5  20   0    8.50    6.40
   5 -20   0   13.70    7.40
  -5 -20   0   -0.30    5.60
   5  20   0    4.70    6.00
   5 -20   0    7.90    6.50
  -6 -20   0  240.58   15.50
  -6  20   0  223.18   16.40
   6 -20   0  230.68   15.90
  -6  20   0  219.28   20.70
   6 -20   0  222.58   16.60
   6  20   0  235.48   15.80
   7 -20   0   -0.20    7.30
  -7 -20   0    8.10    6.20
  -7  20   0   16.60    7.60
   7  20   0    1.50    7.50
   7 -20   0   10.40    7.80
   0  21   0    0.00    6.50
   0  21   0  -14.60    7.20
   0 -21   0  -13.00    6.00
  -1  21   0   95.59   13.30
   1  21   0  125.49   12.70
  -1 -21   0   83.19   10.40
  -1  21   0  105.69   11.80
   1 -21   0  123.29   12.60
   1  21   0   89.09   11.40
  -2 -21   0   22.80    6.80
   2  21   0   12.40    6.70
   2  21   0   18.30    7.10
  -2  21   0    3.00    6.60
  -2  21   0   15.60    8.00
   2 -21   0   23.70    7.60
   3  21   0  193.68   14.60
  -3 -21   0  209.28   15.20
  -3  21   0  207.08   16.30
   3 -21   0  231.98   15.60
  -3  21   0  192.68   14.60
   3  21   0  194.78   15.50
  -4  21   0   18.00    8.70
  -4  21   0   18.80    7.40
   4  21   0   25.30    7.10
  -4 -21   0   18.90    6.90
   4 -21   0   17.60    7.20
   5 -21   0  187.28   18.40
  -5  21   0  196.58   15.70
  -5 -21   0  159.48   14.80
   5 -21   0  198.68   15.90
  -5  21   0  191.18   18.00
   0   0   1    0.00    0.10
   0   0  -1   -0.10    0.10
   0   0  -1    0.00    0.10
   0   0  -1    0.00    0.10
   0   0   1    0.00    0.10
   0   0  -1    0.00    0.10
   0   0   1    0.00    0.10
   0   0   1    0.10    0.10
  -1   0   1    0.30    0.20
  -1   0  -1    0.00    0.20
   1   0   1   -0.10    0.20
  -1   0   1    0.10    0.20
   1   0   1    0.00    0.20
  -1   0  -1    0.00    0.30
   1   0   1    0.20    0.30
  -1   0   1    0.20    0.20
  -1   0   1    0.10    0.20
   1   0  -1    0.30    0.30
  -1   0  -1   -0.10    0.30
   1   0   1    0.10    0.20
   1   0  -1   -0.10    0.30
   1   0  -1    0.00    0.20
  -1   0   1    0.00    0.20
   1   0   1    0.10    0.20
   1   0  -1    0.20    0.20
  -1   0  -1    0.00    0.20
   1   0  -1    0.10    0.30
  -1   0  -1   -0.10    0.20
   1   0  -1    0.30    0.30
   2   0  -1   -0.20    0.40
   2   0  -1   -1.10    0.70
   2   0  -1    0.30    0.60
  -2   0  -1    0.20    0.60
   2   0   1   -0.20    0.50
  -2   0  -1   -0.10    0.60
   2   0  -1    0.20    0.40
  -2   0   1    0.60    0.50
   2   0   1    0.40    0.80
  -2   0   1   -0.10    0.40
  -2   0   1   -0.40    0.50
   2   0   1   -0.30    0.40
  -2   0  -1    0.30    0.50
   2   0  -1   -0.40    0.80
   2   0  -1    0.50    0.50
  -2   0   1    0.70    0.60
   2   0   1    0.60    0.50
  -2   0  -1    0.30    0.40
   2   0  -1    0.50    0.40
   2   0   1    0.90    0.70
  -2   0  -1   -0.10    0.30
   2   0  -1    0.20    0.50
   3   0   1    1.50    1.20
   3   0   1   -0.30    0.80
  -3   0   1    0.20    0.80
   3   0  -1    0.60    0.60
  -3   0  -1    0.00    0.60
   3   0  -1    0.00    0.60
  -3   0  -1   -0.10    0.80
  -3   0  -1    0.10    0.70
   3   0   1    0.30    1.30
   3   0  -1   -0.50    0.80
  -3   0  -1    0.30    0.50
   3   0  -1   -0.20    0.60
  -3   0   1   -0.10    0.60
  -3   0   1   -0.30    0.80
   3   0  -1    0.30    1.30
   3   0   1    0.00    0.60
  -4   0   1    0.80    0.80
  -4   0  -1    0.90    1.00
   4   0   1    1.40    0.90
  -4   0   1   -0.50    1.00
   4   0  -1   -0.60    1.40
  -4   0  -1    0.80    0.70
   4   0   1    2.20    1.30
   4   0  -1    1.10    0.80
   4   0  -1   -0.70    1.00
   4   0   1    1.50    0.70
   4   0   1    0.90    1.30
   4   0  -1   -0.80    1.20
  -4   0  -1    2.30    0.90
   4   0  -1    2.00    0.80
  -4   0   1    1.20    0.90
  -5   0   1    2.30    1.00
  -5   0   1    2.90    1.20
   5   0  -1    2.20    0.90
   5   0   1    2.40    1.10
  -5   0  -1    2.70    1.10
   5   0  -1    3.40    1.00
   5   0   1    4.90    1.60
   5   0  -1    2.40    1.50
  -5   0  -1    2.80    0.90
   5   0   1    3.40    0.90
   5   0  -1    2.40    1.10
  -5   0  -1    1.70    1.20
   5   0   1    2.10    1.50
   5   0   1    3.60    1.00
  -5   0   1    2.60    1.00
   5   0  -1    1.10    1.40
   6   0  -1  322.37   13.30
   6   0   1  330.47   14.00
   6   0   1  323.57   14.00
  -6   0   1  338.37   13.70
  -6   0   1  316.37   13.50
  -6   0  -1  326.87   13.30
  -6   0  -1  323.67   13.70
  -6   0   1  300.17   13.30
   6   0  -1  317.37   13.40
   6   0   1  336.97   13.60
   6   0   1  310.67   13.40
   6   0  -1  313.37   14.00
  -6   0  -1  326.97   13.50
   6   0  -1  318.47   14.00
   6   0  -1  323.87   13.60
   6   0   1  282.47   13.20
   7   0  -1    1.50    1.70
  -7   0   1    1.10    1.50
  -7   0  -1    2.60    1.40
   7   0  -1    0.80    2.00
   7   0  -1    1.10    1.40
   7   0  -1    0.60    1.10
   7   0   1    3.00    1.20
   7   0   1    5.60    2.20
   7   0   1    3.20    1.20
  -7   0  -1    1.50    1.50
  -7   0  -1    3.20    1.20
  -7   0   1    1.90    1.30
   7   0   1    2.80    1.80
  -7   0   1    3.80    1.30
   7   0   1    2.70    1.40
   7   0  -1    2.00    1.30
  -8   0   1   88.49    5.10
   8   0  -1   74.59    4.80
  -8   0  -1   90.29    5.20
  -8   0  -1   77.69    4.30
   8   0  -1   79.99    5.50
   8   0   1   77.99    5.50
  -8   0   1   81.29    4.60
   8   0   1   79.09    4.70
   8   0   1   81.19    5.50
   8   0  -1   84.69    4.60
  -8   0  -1   79.99    4.70
   8   0   1   84.59    4.50
  -8   0   1   74.09    4.50
   8   0  -1   79.29    5.60
   8   0  -1   77.69    4.30
   9   0  -1   43.30    4.60
  -9   0   1   34.90    3.40
   9   0   1   29.60    4.40
   9   0   1   37.90    4.40
   9   0   1   44.40    3.70
   9   0  -1   36.40    3.60
  -9   0   1   33.00    3.40
  -9   0  -1   33.60    3.10
  -9   0  -1   35.60    3.70
   9   0   1   35.50    3.20
  -9   0  -1   34.40    4.00
   9   0  -1   33.80    4.40
  -9   0   1   35.10    3.80
   9   0  -1   31.70    3.10
 -10   0  -1    2.80    2.30
 -10   0   1    3.70    1.90
  10   0   1    1.90    2.80
 -10   0  -1    1.10    1.90
  10   0  -1    3.10    3.10
  10   0  -1    0.30    1.70
 -10   0  -1    2.50    2.40
  10   0   1    1.10    2.40
  10   0   1    4.20    1.90
  10   0   1    2.00    2.20
 -10   0   1    4.10    2.40
 -10   0   1    0.80    2.20
  10   0  -1   -1.70    2.20
  10   0  -1    2.00    2.30
 -11   0  -1    7.60    2.80
 -11   0   1    3.40    2.80
 -11   0   1    7.20    2.40
  11   0  -1    3.10    2.50
 -11   0  -1    7.80    2.50
  11   0   1    5.10    2.60
  11   0   1    5.60    2.00
  11   0   1    5.70    2.80
 -11   0  -1    4.60    2.10
  11   0  -1    7.50    2.10
  11   0  -1    5.80    2.80
  11   0   1    0.50    2.60
  11   0  -1    3.90    2.80
  12   0  -1    8.50    2.90
  12   0   1   14.90    2.60
  12   0   1   13.60    3.30
  12   0   1   11.50    3.30
 -12   0  -1   12.70    2.80
  12   0  -1    7.30    3.20
 -12   0  -1   12.10    3.30
  12   0  -1    7.90    3.00
 -12   0  -1   12.40    3.20
  12   0   1   10.90    3.60
 -12   0   1   11.70    2.80
  12   0  -1   12.70    2.50
 -12   0   1   12.40    3.00
 -13   0  -1    4.50    3.50
  13   0   1    5.80    2.90
 -13   0   1    7.80    3.30
  13   0  -1    7.50    3.40
  13   0  -1    6.80    3.20
  13   0   1    6.20    3.90
  13   0   1    2.80    3.20
 -13   0   1    8.40    3.10
  13   0   1   10.10    2.80
  13   0  -1    6.10    3.10
  14   0   1   57.99    6.80
  14   0  -1   47.60    6.60
  14   0  -1   46.50    6.60
 -14   0  -1   56.29    6.50
  14   0   1   45.30    6.60
  14   0   1   56.29    5.60
  14   0  -1   48.10    5.70
 -14   0   1   52.49    6.50
  15   0  -1   16.50    4.00
  15   0   1   20.50    4.30
  15   0   1   15.60    4.40
  15   0  -1   17.20    4.50
  15   0  -1   16.80    4.60
 -15   0  -1   18.60    4.80
 -15   0   1   22.60    4.60
  15   0   1   24.10    4.60
  16   0   1   19.30    5.20
  16   0  -1   18.20    6.80
  16   0  -1   19.90    5.20
  16   0   1   13.40    4.90
 -16   0  -1   11.00    5.20
  16   0  -1   21.40    4.90
 -16   0   1   12.10    4.90
  17   0   1   25.90    5.60
  17   0  -1   18.20    6.20
 -17   0  -1   17.60    5.60
  17   0  -1   26.20    5.50
  17   0   1   24.60    6.00
 -17   0   1   17.30    5.60
 -18   0  -1    0.10    6.30
  18   0   1   -6.90    5.90
  18   0  -1    9.20    6.60
  18   0  -1   -2.20    5.80
  18   0   1   12.60    5.90
  19   0   1   11.70    7.60
  19   0  -1   24.70    7.20
  19   0  -1   24.80    7.60
  19   0   1    7.60    7.30
   0  -1  -1   -0.20    0.20
   0  -1  -1   -0.10    0.30
   0   1   1   -0.20    0.20
   0   1  -1    0.00    0.20
   0   1   1   -0.30    0.30
   0  -1  -1    0.20    0.20
   0   1  -1    0.00    0.20
   0   1  -1    0.10    0.20
   0  -1   1    0.10    0.20
   0  -1   1   -0.10    0.20
   0  -1  -1    0.30    0.30
   0   1   1    0.20    0.20
   0  -1   1   -0.20    0.20
   0   1  -1    0.30    0.30
   0  -1  -1    0.10    0.20
   0   1  -1    0.10    0.20
   0  -1   1    0.10    0.20
   0   1   1    0.00    0.20
   0   1  -1    0.40    0.30
   0   1  -1    0.10    0.20
   0   1   1    0.00    0.20
   0  -1   1    0.20    0.30
   0  -1  -1   -0.20    0.10
   0   1   1    0.90    0.30
  -2  -1  -1    6.50    0.90
   2  -1   1    5.10    0.80
   2  -1   1    4.00    0.60
   2  -1   1    5.00    1.10
  -2   1   1    4.70    0.90
   2   1  -1    5.10    0.70
   2   1  -1    5.60    0.90
   2  -1   1    4.60    0.90
   2  -1   1    6.10    0.80
   2   1  -1    5.60    0.70
  -2  -1  -1    5.10    0.80
  -2  -1  -1    5.30    0.70
  -2   1   1    7.20    1.10
   2   1  -1    5.10    1.10
   2   1  -1    5.40    0.80
  -2  -1  -1    5.30    0.60
  -2   1   1    4.90    0.70
  -2  -1   1    5.90    0.90
  -2   1  -1    4.30    0.90
   2   1   1    7.00    1.20
   2  -1  -1    3.90    0.90
   2  -1  -1    4.30    0.70
   2   1   1    5.20    0.70
  -2   1  -1    4.00    0.60
  -2  -1   1    5.30    0.70
   2   1   1    5.80    0.90
  -2   1  -1    5.10    0.70
  -2  -1   1    4.40    0.70
   2  -1  -1    6.50    0.90
   2   1   1    5.60    0.70
   2   1   1    5.00    0.90
   2  -1  -1    3.70    1.00
   2  -1  -1    4.10    0.60
  -2  -1   1    4.90    0.70
  -3  -1  -1   16.90    1.40
  -3  -1  -1   12.40    1.30
   3   1  -1   17.40    1.40
   3   1  -1   18.10    2.40
   3  -1   1   16.80    2.30
   3  -1   1   19.50    1.90
  -3   1   1   10.90    1.70
   3  -1   1   14.20    1.80
   3   1  -1   15.00    1.80
   3  -1   1   17.40    1.30
  -3  -1  -1   15.70    1.50
  -3  -1  -1   16.70    1.60
  -3   1   1   16.60    1.20
  -3   1  -1   10.90    1.70
   3  -1  -1   11.70    1.10
  -3   1  -1   13.60    1.40
   3   1   1   13.80    1.50
  -3  -1   1   13.90    1.50
   3   1   1   12.40    1.60
   3  -1  -1   13.70    1.40
   3   1   1   12.80    1.20
   3  -1  -1   17.10    2.00
   3  -1  -1   11.10    1.30
  -3  -1   1   16.40    1.40
   3   1   1   16.70    2.30
  -4  -1  -1  148.09    6.50
   4   1  -1  142.89    6.20
   4   1  -1  149.09    6.30
   4   1  -1  151.58    6.60
   4  -1   1  151.08    6.50
   4  -1   1  153.18    6.80
  -4  -1  -1  152.28    6.20
   4  -1   1  147.39    6.20
   4  -1   1  146.49    6.60
  -4   1   1  140.99    6.10
  -4   1   1  140.89    6.40
   4   1  -1  152.98    6.80
  -4  -1  -1  137.89    6.30
   4  -1  -1  134.89    6.30
  -4  -1   1  141.89    6.30
   4   1   1  148.09    6.80
  -4  -1   1  143.39    6.30
   4   1   1  124.79    6.30
  -4  -1   1  140.39    6.30
   4   1   1  138.39    6.20
   4  -1  -1  138.39    6.70
  -4   1  -1  141.09    6.30
  -4   1  -1  138.79    6.50
   4  -1  -1  129.89    6.50
   4   1   1  148.69    6.60
   4  -1  -1  139.79    6.50
  -5   1   1   17.80    1.70
   5  -1   1   17.80    1.70
   5  -1   1   17.30    2.10
  -5  -1  -1   19.80    1.70
   5   1  -1   21.20    2.80
  -5   1   1   17.10    2.10
   5  -1   1   17.10    2.10
  -5  -1  -1   19.60    2.00
  -5   1   1   19.20    2.00
   5  -1   1   18.80    2.50
   5   1  -1   19.30    1.90
   5   1  -1   18.60    2.40
  -5  -1  -1   21.20    2.10
   5   1  -1   18.40    1.90
  -5  -1   1   14.30    1.90
  -5   1  -1   12.90    1.90
   5  -1  -1   15.10    1.80
   5  -1  -1   12.30    1.70
  -5   1  -1   13.90    1.80
  -5  -1   1   14.60    1.90
  -5   1  -1   12.90    1.70
   5   1   1   16.40    1.90
   5   1   1   14.40    1.90
  -5  -1   1   16.10    2.00
   5   1   1   16.90    2.70
   5  -1  -1   14.00    2.00
   5  -1  -1   11.90    2.00
   5   1   1   15.00    1.70
  -6  -1  -1   37.80    2.60
  -6   1   1   38.90    3.00
  -6   1   1   41.50    2.80
   6   1  -1   36.90    2.70
  -6  -1  -1   37.40    2.80
  -6  -1  -1   41.60    3.00
   6  -1   1   41.30    3.10
   6   1  -1   37.50    3.30
  -6   1   1   38.90    2.60
   6  -1   1   45.20    3.60
   6   1  -1   43.30    2.70
   6  -1   1   34.20    3.60
   6  -1   1   39.50    2.50
   6   1  -1   39.10    3.70
   6  -1  -1   36.20    2.70
   6   1   1   37.20    2.70
  -6   1  -1   36.70    2.70
   6  -1  -1   32.20    2.30
   6  -1  -1   37.80    3.50
  -6  -1   1   34.30    2.70
  -6   1  -1   37.10    2.60
   6  -1  -1   30.20    3.30
  -6  -1   1   33.20    2.80
   6   1   1   33.90    3.30
   6   1   1   36.80    2.60
   6  -1  -1   38.50    3.00
  -6  -1   1   33.80    2.80
  -6   1  -1   32.80    3.10
   6   1   1   40.60    3.80
   7   1  -1    3.00    1.40
   7  -1   1    1.90    1.10
   7  -1   1    5.20    2.10
  -7   1   1    2.80    1.30
  -7   1   1    3.60    1.30
  -7  -1  -1    2.90    1.20
  -7   1   1    1.00    1.60
   7   1  -1    3.20    1.30
  -7  -1  -1    2.30    1.40
   7   1  -1    2.40    2.00
   7   1  -1   -0.90    1.50
   7  -1   1   -0.30    1.50
  -7  -1  -1    3.80    1.60
   7  -1   1    0.30    1.90
  -7   1  -1    3.50    1.70
  -7  -1   1    3.50    1.40
   7   1   1    3.30    1.30
  -7  -1   1    4.00    1.60
   7  -1  -1    1.90    1.90
  -7   1  -1    4.00    1.30
  -7   1  -1    4.20    1.50
   7   1   1    2.50    2.00
   7  -1  -1    1.60    1.00
   7  -1  -1    3.00    1.30
  -7  -1   1    3.10    1.40
   7  -1  -1    3.10    1.60
   7  -1  -1    2.80    2.00
   7   1   1    4.70    1.30
   7   1   1    4.30    1.90
   8   1  -1   28.00    3.10
   8  -1   1   33.10    2.80
   8  -1   1   37.20    2.90
   8  -1   1   31.50    4.00
  -8  -1  -1   34.60    2.80
   8   1  -1   31.50    3.00
   8  -1   1   38.70    3.50
  -8  -1  -1   33.60    3.70
  -8   1   1   27.80    3.00
   8   1  -1   32.30    3.80
   8  -1   1   40.20    4.20
   8   1  -1   37.20    4.20
  -8   1   1   35.00    3.60
  -8  -1  -1   31.50    3.20
  -8   1   1   29.30    3.00
   8  -1  -1   33.20    3.00
  -8  -1   1   27.30    3.20
  -8   1  -1   34.80    3.10
   8  -1  -1   27.70    4.00
   8  -1  -1   32.10    4.00
   8   1   1   36.70    4.10
   8   1   1   33.50    3.80
   8  -1  -1   35.60    3.50
  -8   1  -1   34.30    3.60
   8   1   1   37.50    3.00
  -8   1  -1   27.50    2.70
   8  -1  -1   36.60    2.60
  -8  -1   1   28.50    3.00
   8   1   1   34.50    3.00
  -8  -1   1   35.80    3.40
   9  -1   1   33.40    3.10
   9   1  -1   45.00    4.50
   9  -1   1   29.10    4.30
   9  -1   1   37.10    3.70
   9  -1   1   34.30    3.00
   9   1  -1   41.10    4.60
  -9   1   1   30.30    3.40
  -9   1   1   35.70    3.40
   9   1  -1   42.70    3.30
  -9  -1  -1   40.90    3.20
  -9  -1  -1   46.30    4.10
   9   1  -1   34.00    3.50
   9  -1   1   30.90    4.50
  -9   1   1   34.00    3.90
  -9  -1   1   39.50    3.40
   9  -1  -1   34.80    3.50
   9  -1  -1   24.00    3.80
  -9   1  -1   31.30    3.50
  -9   1  -1   35.60    3.20
   9   1   1   44.20    3.60
  -9   1  -1   29.40    4.10
   9   1   1   43.00    4.50
  -9  -1   1   42.80    3.90
   9  -1  -1   28.30    3.70
   9  -1  -1   27.50    2.80
   9  -1  -1   28.60    3.80
   9   1   1   39.40    3.60
   9   1   1   35.60    4.70
 -10  -1  -1   17.30    2.80
 -10   1   1   16.30    2.70
  10  -1   1   13.80    3.30
 -10  -1  -1   20.20    3.10
 -10   1   1   18.70    2.60
  10   1  -1   20.10    3.60
  10  -1   1   21.90    2.80
  10   1  -1   19.10    2.80
 -10   1   1   20.10    3.00
  10  -1   1   16.10    2.50
  10  -1   1   20.10    2.90
  10   1  -1   24.30    3.20
 -10  -1  -1   18.10    2.30
  10  -1   1   19.10    3.10
  10   1  -1   18.80    3.00
  10   1   1   15.20    3.00
  10   1   1   19.10    2.70
  10   1   1   19.60    2.50
 -10   1  -1   19.20    3.30
 -10  -1   1   22.50    3.10
  10   1   1   16.60    3.20
  10  -1  -1   18.90    2.80
  10  -1  -1   15.40    2.00
 -10  -1   1   17.40    2.40
 -10   1  -1   18.50    2.70
  10  -1  -1   14.00    3.10
  10  -1  -1   18.60    3.30
  10  -1  -1   15.60    2.50
 -10   1  -1   22.20    3.00
  11   1  -1   11.00    3.00
 -11  -1  -1   12.40    2.80
  11   1  -1    9.00    3.10
 -11  -1  -1   10.30    2.10
  11  -1   1    8.60    3.00
 -11   1   1    9.50    2.70
 -11   1   1   12.00    2.80
  11  -1   1   12.40    3.20
  11   1  -1   10.50    2.30
  11  -1   1    5.40    2.80
 -11   1   1    8.30    2.40
  11   1  -1    9.70    2.70
 -11  -1  -1   13.40    3.10
  11  -1   1    9.20    2.20
  11  -1  -1    2.30    2.60
 -11   1  -1    2.40    2.60
  11  -1  -1    4.80    2.70
  11   1   1   11.20    2.30
  11   1   1    5.90    2.50
  11   1   1    7.60    2.70
  11   1   1    8.00    3.10
  11  -1  -1    6.90    2.10
 -11   1  -1    7.60    2.60
  11  -1  -1    6.40    2.90
 -11  -1   1   12.00    3.00
 -11   1  -1    8.00    2.10
 -11  -1   1   12.40    2.40
 -12   1   1   19.10    3.00
  12   1  -1   20.30    3.60
  12  -1   1   19.80    2.80
  12   1  -1   25.30    3.90
 -12  -1  -1   23.80    3.50
  12   1  -1   28.50    3.70
  12  -1   1   21.20    3.90
  12   1  -1   27.40    4.10
  12  -1   1   19.00    3.80
 -12   1   1   16.20    3.60
  12  -1   1   24.60    3.20
 -12  -1  -1   21.60    3.00
 -12   1   1   22.30    3.70
 -12   1  -1   17.60    3.60
 -12   1  -1   21.40    3.10
  12   1   1   20.80    3.60
 -12  -1   1   24.50    3.50
  12  -1  -1   17.70    3.80
  12  -1  -1   22.20    3.40
  12   1   1   21.20    3.00
 -12  -1   1   28.40    4.10
 -12   1  -1   17.60    3.50
  12   1   1   21.20    3.70
  12   1   1   17.80    3.50
  12  -1  -1   14.90    3.50
  12  -1  -1   21.20    2.90
  13  -1   1    3.10    2.70
  13   1  -1    5.10    3.10
 -13   1   1    5.20    3.10
  13   1  -1   12.10    3.60
  13   1  -1    8.20    2.80
  13  -1   1    2.80    3.40
 -13  -1  -1    4.60    3.40
 -13   1   1    3.70    3.20
  13  -1   1    0.50    3.20
  13  -1  -1    2.40    3.20
 -13  -1   1    9.40    3.00
  13  -1  -1    5.40    3.30
 -13   1  -1    6.40    3.10
  13   1   1    3.20    2.80
  13   1   1    6.80    3.60
 -13  -1   1    5.20    3.10
 -13   1  -1    8.20    4.10
  13   1   1    4.40    3.40
  13  -1  -1    4.60    2.90
  13   1   1    4.30    3.40
  14  -1   1   20.80    4.10
  14  -1   1   27.30    4.00
 -14  -1  -1   23.90    4.40
  14  -1   1   24.80    4.60
  14   1  -1   28.60    5.00
  14   1  -1   34.80    4.90
  14   1  -1   26.60    4.80
 -14   1   1   27.50    4.40
  14   1   1   19.40    4.40
  14   1   1   24.70    4.60
 -14   1  -1   26.30    4.40
  14  -1  -1   22.00    4.40
  14   1   1   22.70    3.90
  14  -1  -1   29.30    4.00
 -14  -1   1   19.60    4.30
  14  -1  -1   23.00    4.60
  15  -1   1   13.00    4.80
  15   1  -1   25.40    4.90
  15  -1   1   24.30    4.20
 -15   1   1   20.00    4.80
  15  -1   1   25.60    4.90
  15   1  -1   26.60    4.60
 -15  -1  -1   29.10    5.00
  15   1  -1   27.70    5.10
  15  -1  -1   24.10    4.30
  15   1   1   27.90    5.20
  15   1   1   27.70    4.90
  15  -1  -1   22.00    4.60
 -15   1  -1   26.40    5.00
  15  -1  -1   22.60    4.60
 -15  -1   1   29.30    4.90
  16  -1   1   17.60    5.10
 -16  -1  -1    8.70    5.00
 -16   1   1    6.30    4.80
  16   1  -1   13.80    5.20
  16   1  -1    8.50    5.00
  16  -1   1   11.40    4.70
  16  -1   1   15.50    5.10
 -16   1  -1   22.80    5.20
  16   1   1   17.10    5.10
  16  -1  -1   10.60    4.70
  16  -1  -1   22.30    5.00
  16   1   1   11.20    4.60
  16  -1  -1   18.10    5.20
 -16  -1   1   20.90    5.00
 -17   1   1   10.60    5.80
  17  -1   1    8.20    5.50
 -17  -1  -1   12.20    5.60
  17   1  -1   16.70    5.80
  17   1  -1   19.80    5.50
  17  -1   1   11.40    5.60
 -17   1  -1   12.40    5.70
 -17  -1   1   19.20    6.00
  17  -1  -1   18.80    5.40
  17  -1  -1   11.00    5.40
  17   1   1   21.50    5.40
  17   1   1   22.60    5.70
  18  -1   1    9.50    6.30
  18  -1   1   20.90    6.40
  18   1  -1   19.80    6.70
 -18  -1  -1   20.30    7.00
 -18   1   1    0.40    6.50
  18   1  -1    4.30    5.90
  18   1   1    8.40    6.60
  18  -1  -1   10.50    6.30
 -18   1  -1    7.10    6.20
  18  -1  -1   18.00    6.50
  18   1   1   11.90    6.20
  19   1  -1   11.50    6.80
  19  -1   1    7.90    7.00
  19   1  -1    8.20    7.40
  19  -1   1   -6.70    7.50
 -19   1  -1    8.60    9.00
  19  -1  -1   10.50    7.80
  19   1   1    9.30    6.80
  19   1   1   23.00    8.00
   0  -2  -1   18.00    1.20
   0   2  -1   18.80    1.50
   0   2  -1   19.50    1.30
   0  -2  -1   16.40    1.30
   0  -2  -1   17.20    1.30
   0  -2  -1   17.20    1.30
   0  -2   1   19.10    1.30
   0  -2   1   18.50    1.10
   0   2  -1   18.50    1.20
   0  -2   1   16.70    1.10
   0   2  -1   18.20    1.10
   0   2   1   15.10    1.30
   0  -2   1   18.40    1.30
   0   2   1   15.70    1.10
   0   2   1   18.40    1.50
   1   2  -1    2.40    0.60
   1   2  -1    1.60    0.60
   1  -2   1    1.30    0.50
   1  -2   1    2.10    0.80
   1   2  -1    1.50    0.50
  -1   2   1    0.80    0.70
  -1   2   1    2.20    0.80
  -1  -2  -1    2.20    0.70
   1   2  -1    1.90    0.50
  -1  -2  -1    1.90    0.70
  -1  -2  -1    3.30    0.50
   1   2  -1    2.40    0.90
   1  -2   1    1.90    0.70
   1  -2   1    2.30    0.70
  -1   2   1    1.20    0.70
   1   2  -1    1.70    0.80
  -1  -2   1    2.40    0.50
  -1   2  -1    2.60    0.80
  -1  -2   1    2.90    0.80
   1   2   1    3.30    0.90
   1  -2  -1    2.20    0.70
   1  -2  -1    1.00    0.80
  -1  -2   1    2.20    0.60
   1  -2  -1    1.80    0.80
  -1   2  -1    1.80    0.70
  -1  -2   1    3.30    0.60
  -1   2  -1    2.60    0.50
  -1  -2   1    3.20    0.60
   1  -2  -1    1.90    0.70
   1   2   1    3.10    0.90
  -2  -2  -1    5.90    0.90
   2   2  -1    5.70    0.70
  -2  -2  -1    7.00    1.00
   2  -2   1    4.30    0.80
   2  -2   1    5.10    0.80
   2  -2   1    4.80    0.70
  -2   2   1    5.50    1.20
  -2   2   1    4.00    0.80
   2   2  -1    4.60    0.80
  -2  -2  -1    4.80    1.00
   2   2  -1    2.70    1.30
   2   2  -1    6.70    1.10
   2  -2   1    6.70    1.30
   2  -2   1    4.30    1.20
  -2   2   1    4.80    0.60
   2  -2  -1    8.20    1.40
   2  -2  -1    7.40    1.20
   2  -2  -1    6.60    0.90
  -2   2  -1    7.10    1.30
  -3   2   1    7.30    1.30
  -3  -2  -1    9.30    1.40
   3  -2   1    8.50    1.50
  -3  -2  -1    8.40    1.20
   3  -2   1    7.40    0.90
   3   2  -1    8.60    1.20
   3   2  -1    7.80    1.50
   3  -2   1    7.50    1.30
   3   2  -1    8.20    1.20
  -3  -2  -1    9.70    1.20
   3   2  -1    9.80    1.20
  -3   2   1    8.60    1.10
   3  -2   1    7.50    1.10
   3   2   1    6.80    1.20
  -3  -2   1    7.30    1.00
   3  -2  -1   10.10    1.60
   3  -2  -1    6.20    1.30
   3  -2  -1    7.30    1.10
  -3   2  -1    6.90    1.00
   3   2   1    8.60    1.70
   3   2   1    7.00    1.30
   3  -2  -1    6.20    1.40
   3   2   1    6.40    0.90
  -3   2  -1    5.40    1.20
  -3  -2   1    8.60    1.10
   4  -2   1  160.48    7.10
   4   2  -1  160.48    6.70
   4   2  -1  151.18    6.40
  -4  -2  -1  154.38    6.70
   4  -2   1  145.59    6.60
   4   2  -1  165.58    7.10
  -4   2   1  155.78    6.30
  -4   2   1  156.68    6.80
   4   2  -1  161.68    6.70
  -4  -2  -1  157.38    6.70
   4  -2   1  154.98    6.40
   4  -2   1  154.38    6.80
  -4  -2  -1  147.79    6.40
  -4   2  -1  133.39    6.70
  -4  -2   1  139.49    6.50
   4  -2  -1  132.79    6.70
   4  -2  -1  135.69    6.50
   4   2   1  140.79    7.00
  -4  -2   1  137.09    6.50
  -4   2  -1  138.49    6.50
   4  -2  -1  133.89    6.90
   4   2   1  143.59    6.70
   4   2   1  137.69    6.20
   4  -2  -1  135.59    6.50
   4   2   1  139.49    6.60
   5  -2   1   72.99    4.20
  -5  -2  -1   75.89    4.00
   5  -2   1   72.39    4.50
   5  -2   1   63.69    3.60
  -5   2   1   75.99    3.60
  -5  -2  -1   74.79    3.70
  -5   2   1   68.49    4.00
   5   2  -1   76.89    4.50
  -5  -2  -1   73.19    3.90
   5  -2   1   77.99    4.10
   5   2  -1   77.39    4.00
   5   2  -1   66.19    3.60
   5   2  -1   78.29    4.20
  -5  -2   1   70.79    3.80
  -5   2  -1   67.99    4.10
  -5   2  -1   62.69    3.70
   5   2   1   73.59    4.00
   5  -2  -1   70.39    4.10
   5  -2  -1   67.99    4.40
   5  -2  -1   67.09    4.10
   5  -2  -1   70.29    3.80
   5   2   1   69.09    3.40
  -5  -2   1   69.39    3.80
   5   2   1   72.59    4.60
   5   2   1   65.59    4.00
   6   2  -1  287.37   11.90
  -6   2   1  262.67   11.50
   6  -2   1  272.67   12.40
   6  -2   1  275.87   12.10
  -6  -2  -1  297.07   11.90
   6   2  -1  296.57   12.60
  -6  -2  -1  293.07   12.00
   6  -2   1  281.87   11.60
   6   2  -1  299.37   12.20
   6  -2   1  275.77   12.10
  -6  -2  -1  281.77   11.60
   6   2  -1  289.67   11.70
  -6   2   1  264.77   12.00
  -6   2  -1  267.77   11.70
   6  -2  -1  249.18   12.00
   6   2   1  274.67   11.90
   6   2   1  270.67   11.50
  -6  -2   1  280.07   11.90
   6   2   1  269.47   12.40
   6   2   1  271.47   12.10
  -6   2  -1  251.97   12.10
   6  -2  -1  252.17   12.00
   6  -2  -1  267.27   11.80
  -6  -2   1  280.47   11.80
   6  -2  -1  249.48   12.30
   7  -2   1   19.60    2.90
  -7  -2  -1   19.20    2.20
  -7   2   1   18.00    2.80
  -7  -2  -1   19.80    2.60
   7   2  -1   20.80    2.90
   7   2  -1   19.80    2.40
   7  -2   1   21.40    3.20
   7   2  -1   21.70    3.00
   7  -2   1   21.50    2.20
  -7  -2  -1   20.30    2.80
   7  -2   1   15.70    2.70
   7   2  -1   18.70    2.30
  -7   2   1   16.90    2.00
  -7   2   1   19.00    2.20
   7   2   1   19.30    2.80
  -7  -2   1   15.70    2.30
   7  -2  -1   16.20    2.20
   7  -2  -1   16.20    2.30
  -7   2  -1   15.10    2.30
  -7   2  -1   15.70    1.90
  -7  -2   1   19.20    2.60
   7  -2  -1   13.60    2.60
   7   2   1   21.60    2.60
   7   2   1   14.20    2.10
   7   2   1   17.30    2.50
   7  -2  -1   20.70    3.20
   8   2  -1  181.78    9.20
  -8   2   1  173.98    7.90
  -8  -2  -1  179.98    8.40
   8   2  -1  187.88    8.20
   8  -2   1  167.88    8.80
   8  -2   1  171.28    9.10
  -8  -2  -1  180.78    8.00
   8   2  -1  198.78    9.10
   8  -2   1  183.98    8.10
  -8   2   1  171.58    8.70
   8  -2   1  173.48    8.60
   8   2  -1  179.58    8.30
  -8  -2  -1  186.08    8.60
  -8   2   1  172.58    8.20
  -8  -2   1  183.68    8.50
   8   2   1  178.08    9.20
   8   2   1  175.98    8.00
  -8  -2   1  180.38    8.20
   8   2   1  187.88    8.90
   8  -2  -1  150.78    8.60
  -8   2  -1  161.78    8.70
   8  -2  -1  146.19    8.50
   8  -2  -1  170.58    8.20
  -8   2  -1  162.28    8.10
  -8   2  -1  167.38    8.10
   8   2   1  184.48    8.40
   8  -2  -1  154.88    9.00
   9   2  -1   22.00    3.30
   9   2  -1   22.20    3.10
   9  -2   1   18.80    3.30
  -9   2   1   15.90    2.50
  -9   2   1   20.30    3.00
  -9  -2  -1   20.40    2.90
   9  -2   1   26.80    3.90
   9  -2   1   19.40    2.90
   9  -2   1   18.50    2.70
   9   2  -1   17.40    2.50
   9   2  -1   21.20    3.10
  -9  -2  -1   18.00    2.70
  -9   2   1   18.40    2.30
   9   2   1   25.00    3.20
   9  -2  -1   20.10    3.20
  -9  -2   1   23.10    3.00
  -9   2  -1   21.10    3.00
   9  -2  -1   20.80    3.20
  -9  -2   1   25.50    3.60
   9  -2  -1   21.70    2.90
   9   2   1   26.60    3.40
   9  -2  -1   17.90    2.30
  -9   2  -1   28.00    2.90
   9  -2  -1   21.40    2.50
  -9   2  -1   27.70    3.30
   9   2   1   27.80    4.30
   9   2   1   20.00    2.90
 -10   2   1   69.19    4.80
  10   2  -1   76.49    4.90
  10  -2   1   76.69    4.70
  10  -2   1   70.19    5.50
  10   2  -1   67.79    5.40
  10  -2   1   65.79    4.40
 -10   2   1   65.69    4.80
 -10   2   1   70.99    5.50
 -10  -2  -1   83.69    5.60
 -10  -2  -1   76.59    4.60
  10  -2   1   69.09    5.80
  10  -2   1   63.19    5.50
  10   2  -1   75.59    5.90
  10   2  -1   85.69    5.10
  10   2   1   74.49    4.90
 -10   2  -1   74.59    5.70
 -10   2  -1   61.59    4.90
  10   2   1   74.09    4.90
  10  -2  -1   67.49    4.10
 -10  -2   1   75.19    4.80
  10   2   1   67.59    5.90
 -10  -2   1   76.39    5.40
  10  -2  -1   62.49    4.70
  10   2   1   74.49    5.80
 -10   2  -1   64.99    4.50
  10  -2  -1   64.59    5.50
  10  -2  -1   67.69    5.90
  10  -2  -1   63.09    5.70
  11  -2   1   17.20    2.30
  11  -2   1   13.40    2.70
  11   2  -1   19.00    3.50
  11  -2   1   15.20    2.90
 -11   2   1   17.30    2.80
 -11  -2  -1   20.90    3.40
  11   2  -1   16.80    3.10
 -11   2   1   11.20    2.90
  11   2  -1   16.30    3.20
  11   2  -1   17.70    2.60
  11  -2   1   16.50    3.30
  11  -2   1   16.20    3.50
 -11   2   1   14.40    3.00
 -11  -2  -1   19.50    2.60
 -11  -2   1   21.80    2.90
  11  -2  -1   17.10    2.30
  11  -2  -1   20.50    3.80
  11   2   1   20.00    3.00
  11  -2  -1   22.50    3.20
  11   2   1   25.50    3.90
 -11   2  -1   17.10    3.10
  11  -2  -1   13.90    3.30
  11  -2  -1   20.30    2.90
  11   2   1   17.80    3.30
 -11   2  -1   18.30    3.20
  11   2   1   17.10    3.60
 -11   2  -1   20.40    2.60
 -11  -2   1   21.20    3.50
  12  -2   1   71.09    5.90
 -12   2   1   80.69    5.80
 -12   2   1   79.39    6.30
 -12  -2  -1   89.29    6.20
  12   2  -1   80.59    6.80
  12   2  -1   79.89    6.30
  12   2  -1   82.49    6.80
  12  -2   1   79.19    6.80
  12  -2   1   72.89    5.20
  12  -2   1   68.29    6.50
  12  -2   1   81.59    5.90
 -12  -2  -1   91.59    5.40
  12   2  -1   84.99    5.70
 -12   2   1   82.69    6.40
 -12  -2   1   83.29    5.60
 -12   2  -1   66.29    6.20
  12   2   1   76.19    5.70
 -12  -2   1   84.99    6.10
 -12   2  -1   74.59    6.30
 -12   2  -1   76.89    5.50
  12  -2  -1   58.39    6.40
  12   2   1   69.29    6.40
  12   2   1   74.29    5.70
  12  -2  -1   72.09    5.90
  12   2   1   69.79    6.60
  12  -2  -1   63.59    5.90
  13   2  -1   26.10    4.50
 -13   2   1   21.70    4.10
  13   2  -1   30.90    4.30
  13  -2   1   19.40    4.30
  13  -2   1   25.40    3.70
  13   2  -1   30.70    3.70
  13   2  -1   29.70    4.10
  13  -2   1   17.10    4.20
 -13   2   1   23.00    3.60
 -13  -2  -1   23.30    3.90
  13   2   1   25.00    4.00
  13  -2  -1   24.00    4.00
 -13  -2   1   23.80    3.50
  13  -2  -1   18.00    4.10
  13  -2  -1   21.70    3.90
 -13  -2   1   28.80    3.90
  13   2   1   26.80    4.10
  13   2   1   20.60    4.10
 -13   2  -1   18.40    4.00
  13   2   1   23.20    3.50
  14  -2   1   35.90    4.90
  14   2  -1   44.50    5.60
  14  -2   1   46.40    6.50
  14   2  -1   66.39    7.00
  14   2  -1   55.89    6.60
 -14   2   1   45.00    6.50
 -14  -2  -1   51.49    6.40
  14  -2   1   41.80    5.50
 -14  -2   1   58.19    6.50
  14   2   1   53.69    6.40
  14  -2  -1   39.80    6.10
  14  -2  -1   40.70    5.40
 -14   2  -1   42.30    5.40
  14  -2  -1   38.80    5.60
  14   2   1   50.29    6.40
  15  -2   1   25.50    4.70
 -15  -2  -1   23.80    4.70
  15   2  -1   25.80    5.00
  15   2  -1   27.80    4.90
 -15   2   1   19.00    4.70
  15  -2   1   20.70    4.70
  15  -2   1   27.30    4.50
  15   2   1   24.30    5.00
  15   2   1   29.20    4.90
  15  -2  -1   18.30    4.70
 -15  -2   1   25.00    4.60
 -15   2  -1   24.30    4.70
  15  -2  -1   45.00    6.40
  15  -2  -1   34.20    5.20
  16  -2   1   31.40    5.20
  16   2  -1   21.60    5.50
 -16  -2  -1   35.40    5.50
  16   2  -1   23.20    5.20
  16  -2   1   16.60    5.10
  16  -2   1   23.40    5.40
 -16   2   1   22.80    5.40
  16  -2  -1   20.90    5.10
  16   2   1   22.30    5.30
 -16   2  -1   19.40    5.40
  16   2   1   19.40    5.20
  16  -2  -1   18.70    5.20
 -16  -2   1   37.90    5.50
  16  -2  -1   20.10    4.90
 -17   2   1   10.10    5.50
 -17  -2  -1   -0.50    5.60
  17  -2   1    5.90    5.50
  17  -2   1   13.00    5.60
  17   2  -1    7.70    5.00
  17   2  -1   10.90    5.80
  17   2   1    8.80    5.90
 -17   2  -1    1.80    5.50
  17   2   1   13.70    5.40
  17  -2  -1    9.90    5.70
  17  -2  -1   18.40    5.80
  17  -2  -1   10.80    5.60
 -17  -2   1    8.10    8.90
  18  -2   1   17.50    6.60
  18   2  -1   17.90    6.90
  18   2  -1   16.70    6.00
 -18   2   1   27.30    6.90
  18  -2   1   17.10    7.20
 -18   2  -1   26.90    6.80
  18   2   1   22.70    6.40
  18   2   1   20.50    6.90
  18  -2  -1   26.80    6.90
  19   2  -1   12.90    6.60
  19   2  -1    3.90    7.30
  19  -2   1   13.00    7.20
  19  -2  -1    1.50    7.50
  19   2   1   -8.40    6.40
  19   2   1   -7.20    7.10
 -19   2  -1  -17.20    7.50
   0   3  -1   50.69    2.60
   0   3   1   50.59    2.60
   0  -3   1   52.99    2.50
   0  -3  -1   55.09    2.80
   0  -3  -1   52.89    2.80
   0  -3   1   54.59    2.80
   0   3  -1   56.09    2.90
   0  -3   1   46.70    2.50
   0   3  -1   53.59    3.10
   0   3   1   55.79    3.00
   0  -3   1   51.79    2.80
   0   3   1   54.69    3.00
   1   3  -1  167.18    7.60
   1  -3   1  152.88    7.30
   1  -3   1  185.68    7.60
   1  -3   1  176.88    7.70
  -1  -3  -1  175.48    7.40
   1   3  -1  175.08    7.60
   1   3  -1  179.88    7.80
   1   3  -1  172.88    7.30
  -1   3   1  178.38    7.70
   1  -3   1  176.58    7.60
  -1   3   1  168.68    7.70
  -1  -3  -1  175.68    7.60
  -1  -3  -1  167.18    7.60
   1  -3  -1  179.78    7.60
  -1   3  -1  190.98    7.80
  -1  -3   1  187.98    7.70
  -1  -3   1  187.28    7.50
   1   3   1  179.38    7.60
  -1  -3   1  186.58    7.50
   1  -3  -1  185.38    7.60
   1   3   1  192.48    7.80
  -1   3  -1  177.38    7.70
   1  -3  -1  178.18    7.70
   1  -3  -1  169.08    7.20
   1   3   1  183.98    7.70
  -1   3  -1  175.88    7.40
   2   3  -1  127.69    5.60
   2  -3   1  124.39    5.60
   2  -3   1  122.39    5.60
  -2   3   1  117.09    5.30
  -2  -3  -1  123.09    5.40
   2   3  -1  123.39    5.20
  -2  -3  -1  122.09    5.40
  -2   3   1  121.99    5.60
   2  -3   1  117.49    5.40
   2   3  -1  121.59    5.30
   2   3  -1  110.89    5.60
   2  -3  -1  120.89    5.60
  -2  -3   1  109.49    5.40
  -2  -3   1  124.99    5.20
   2   3   1  125.49    5.60
   2   3   1  124.09    5.10
   2  -3  -1  104.59    5.40
  -2   3  -1  124.39    5.40
  -2   3  -1  121.99    5.20
  -2   3  -1  120.79    5.60
   2   3   1  110.59    5.60
  -2  -3   1  117.79    5.30
   2  -3  -1  119.29    5.60
   3  -3   1 1083.39   42.50
  -3   3   1 1016.70   42.40
   3   3  -1 1079.79   42.50
   3  -3   1  934.31   42.20
   3   3  -1 1101.89   42.00
   3   3  -1 1080.69   42.20
  -3   3   1  887.61   41.90
  -3  -3  -1 1058.29   42.30
   3   3  -1 1128.79   42.40
  -3  -3  -1  939.51   42.20
   3  -3   1 1035.20   42.10
  -3   3   1 1028.80   42.10
   3  -3   1 1054.29   42.50
  -3  -3   1 1078.99   42.20
  -3  -3   1 1092.59   42.30
  -3  -3   1 1082.29   42.10
  -3   3  -1 1039.60   42.50
  -3   3  -1 1045.80   42.10
   3  -3  -1 1011.40   42.40
   3  -3  -1 1036.50   42.40
  -3   3  -1 1056.69   42.20
   3   3   1 1119.09   42.50
   3  -3  -1 1051.89   42.00
   3   3   1 1123.39   42.60
   3   3   1 1141.79   42.10
   3  -3  -1 1034.20   42.30
  -4   3   1   81.79    4.40
   4  -3   1   83.09    4.50
   4   3  -1   81.09    3.80
   4  -3   1   86.89    4.60
  -4  -3  -1   80.89    4.00
   4   3  -1   87.19    4.30
   4   3  -1   82.09    4.10
  -4  -3  -1   81.09    4.20
   4   3  -1   81.79    4.50
   4  -3   1   81.69    4.00
  -4   3   1   79.29    3.80
   4  -3   1   76.89    3.90
   4  -3  -1   80.89    4.50
   4  -3  -1   78.99    4.50
  -4   3  -1   69.99    3.90
  -4  -3   1   80.19    4.10
   4   3   1   78.29    4.30
   4  -3  -1   81.39    4.00
   4   3   1   70.09    4.00
  -4  -3   1   80.59    4.00
   4  -3  -1   80.99    4.10
   4   3   1   81.49    4.70
  -4   3  -1   76.99    4.40
   5  -3   1  686.23   29.90
  -5  -3  -1  752.72   29.80
   5  -3   1  710.63   30.20
   5   3  -1  737.43   29.50
  -5   3   1  705.63   30.00
   5   3  -1  750.52   29.90
   5   3  -1  754.92   29.80
  -5   3   1  697.23   29.50
  -5  -3  -1  737.23   29.60
   5  -3   1  728.33   29.60
   5   3  -1  747.93   30.20
   5  -3   1  726.13   29.70
   5  -3  -1  734.03   29.70
  -5  -3   1  743.13   29.70
  -5  -3   1  735.33   29.70
   5  -3  -1  704.43   30.10
   5   3   1  750.72   29.30
  -5   3  -1  715.03   29.60
   5  -3  -1  726.43   29.70
   5   3   1  774.72   30.00
   5  -3  -1  705.23   30.00
   5   3   1  760.12   29.80
   5   3   1  752.42   30.30
  -5   3  -1  679.43   30.00
   6   3  -1   81.49    4.70
  -6  -3  -1   82.99    4.70
   6  -3   1   81.29    4.30
   6  -3   1   89.19    4.70
  -6   3   1   80.79    4.80
   6  -3   1   85.39    5.00
   6   3  -1   82.49    4.60
  -6   3   1   75.39    4.10
  -6  -3  -1   80.09    4.20
   6   3  -1   85.79    5.30
   6   3  -1   85.99    4.20
   6  -3   1   78.59    5.20
   6  -3  -1   86.09    4.70
  -6  -3   1   78.59    4.50
   6   3   1   83.49    5.20
   6   3   1   78.39    3.90
   6  -3  -1   78.59    4.40
  -6  -3   1   78.89    4.40
   6  -3  -1   78.79    4.80
   6   3   1   80.89    4.70
  -6   3  -1   78.39    4.30
   6   3   1   84.29    4.70
  -6   3  -1   84.29    4.80
   6  -3  -1   76.69    5.20
  -7  -3  -1  322.87   14.40
   7   3  -1  345.47   14.60
   7  -3   1  321.87   14.40
   7   3  -1  331.77   13.90
  -7   3   1  309.97   14.50
   7  -3   1  328.87   14.00
   7   3  -1  343.87   15.00
   7  -3   1  324.97   14.90
   7  -3   1  322.07   14.50
  -7  -3  -1  339.47   14.00
  -7   3   1  322.97   13.90
   7   3  -1  320.77   14.20
  -7  -3   1  332.37   14.20
   7  -3  -1  328.77   14.20
   7  -3  -1  316.47   14.30
   7   3   1  348.47   15.00
   7   3   1  332.67   13.80
  -7  -3   1  338.77   14.20
   7   3   1  349.37   14.50
  -7   3  -1  314.77   14.50
   7   3   1  351.76   14.50
  -7   3  -1  331.47   14.10
   7  -3  -1  320.97   14.60
   7  -3  -1  321.87   14.90
   8   3  -1   24.60    2.90
  -8  -3  -1   25.90    2.80
  -8  -3  -1   26.10    3.30
   8   3  -1   21.90    2.90
   8  -3   1   27.10    3.60
   8  -3   1   25.50    3.90
   8   3  -1   29.60    3.90
   8   3  -1   24.40    3.50
  -8   3   1   29.10    3.50
   8  -3   1   27.50    2.80
  -8   3   1   27.30    2.80
   8  -3   1   34.80    3.80
   8  -3  -1   23.50    3.60
   8   3   1   27.20    4.10
   8   3   1   31.10    3.20
  -8  -3   1   22.40    3.10
   8   3   1   28.40    3.70
   8  -3  -1   26.30    3.60
   8  -3  -1   26.80    2.90
  -8  -3   1   28.60    2.90
   8  -3  -1   28.20    3.70
  -8   3  -1   24.50    3.20
  -8   3  -1   26.30    3.50
   8   3   1   28.40    2.60
   9   3  -1  219.38   10.80
   9  -3   1  208.18   10.70
   9   3  -1  203.58   10.20
   9  -3   1  208.78   10.60
   9  -3   1  215.88   10.00
  -9  -3  -1  205.08    9.90
   9   3  -1  200.98    9.80
  -9   3   1  197.78    9.80
   9   3  -1  220.78   11.20
  -9  -3  -1  210.38   10.40
  -9   3   1  202.78   10.70
  -9   3   1  197.28   10.10
   9  -3  -1  192.88   10.80
  -9  -3   1  238.18   10.50
  -9   3  -1  242.68   11.00
   9   3   1  236.48   10.50
  -9   3  -1  226.98   10.10
   9  -3  -1  222.28   10.70
  -9  -3   1  227.68   10.20
   9  -3  -1  230.18   10.20
   9   3   1  249.97   10.90
   9  -3  -1  220.58   10.80
  -9   3  -1  227.88   10.10
   9   3   1  229.38    9.90
   9   3   1  246.28   11.40
 -10  -3  -1   13.60    2.90
  10   3  -1   13.60    3.10
  10   3  -1   14.70    2.50
  10  -3   1   15.20    2.90
 -10   3   1   12.80    2.50
  10   3  -1   16.50    3.10
  10  -3   1   15.70    3.40
 -10   3   1   13.20    3.00
  10  -3   1   14.50    2.50
  10  -3   1   15.70    3.10
 -10  -3  -1   13.60    2.20
  10   3  -1   16.80    2.60
 -10   3   1   13.10    2.50
  10  -3  -1   14.20    3.00
  10  -3  -1   12.70    3.00
  10  -3  -1   15.80    2.60
  10   3   1   17.10    3.20
 -10   3  -1   13.40    2.30
  10   3   1   10.90    2.90
 -10   3  -1   16.00    2.70
 -10  -3   1   15.10    3.00
  10  -3  -1   13.70    3.20
 -10  -3   1   16.20    2.40
  10   3   1   12.40    2.60
  10   3   1   15.50    2.40
 -10   3  -1   14.40    2.70
  10  -3  -1   16.20    2.50
  11  -3   1  102.39    7.10
 -11   3   1  119.39    6.90
 -11   3   1   99.59    6.60
  11  -3   1  115.59    6.70
  11   3  -1  109.79    7.60
  11  -3   1  108.69    7.50
  11   3  -1  117.49    6.90
 -11  -3  -1  113.19    6.40
  11   3  -1  121.69    7.50
 -11  -3  -1  114.29    7.20
  11   3  -1  115.89    6.70
  11  -3   1  111.19    7.50
  11  -3   1  114.69    6.20
 -11   3   1  115.49    7.30
  11   3   1  122.09    7.10
  11   3   1  104.49    7.60
  11  -3  -1  117.49    6.00
  11  -3  -1  119.99    6.90
 -11   3  -1  121.69    7.50
 -11   3  -1  116.59    6.60
  11  -3  -1  122.69    7.70
  11  -3  -1  104.99    7.50
 -11  -3   1  133.29    7.50
  11   3   1  120.99    7.30
  11  -3  -1  108.69    7.10
  11   3   1  124.39    6.60
 -11  -3   1  123.39    6.60
 -11   3  -1  110.99    6.90
  12  -3   1   22.90    3.50
  12   3  -1   21.30    3.10
 -12   3   1   14.80    3.00
  12  -3   1   17.60    3.80
  12  -3   1   19.10    3.60
  12   3  -1   20.40    3.80
  12  -3   1   21.40    3.50
  12   3  -1   20.30    3.50
 -12   3   1   21.00    3.60
  12  -3   1   18.20    2.70
  12   3  -1   20.80    3.50
 -12  -3  -1   18.20    2.90
 -12  -3  -1   26.10    3.50
 -12   3  -1   17.40    3.60
  12  -3  -1   18.70    3.50
  12   3   1   18.90    3.40
 -12   3  -1   18.20    3.60
  12   3   1   20.70    3.10
 -12  -3   1   24.50    3.40
  12  -3  -1   16.90    3.70
  12   3   1   18.90    3.50
  12  -3  -1   19.70    3.30
  12   3   1   14.20    3.50
  12  -3  -1   19.10    3.60
 -12   3  -1   17.30    3.20
 -12  -3   1   12.30    2.70
  13   3  -1   65.29    5.80
  13  -3   1   52.89    6.60
  13   3  -1   60.99    6.50
  13  -3   1   51.29    6.00
 -13   3   1   63.09    6.10
  13  -3   1   41.80    6.20
  13   3  -1   62.39    6.40
 -13   3   1   51.59    6.20
  13   3  -1   64.89    6.40
 -13  -3  -1   67.69    6.10
 -13  -3   1   59.09    6.10
 -13  -3   1   63.29    5.70
  13   3   1   52.49    7.60
  13   3   1   55.49    6.30
  13  -3  -1   54.29    6.20
  13   3   1   68.79    5.60
  13  -3  -1   54.29    6.10
 -13   3  -1   59.39    6.40
  13  -3  -1   44.30    5.90
  13   3   1   54.09    6.40
  13  -3  -1   49.00    6.00
  14  -3   1   47.20    6.40
  14   3  -1   43.50    6.80
 -14   3   1   47.60    6.20
  14  -3   1   49.50    6.80
 -14  -3  -1   39.70    5.10
  14  -3   1   39.70    6.00
  14   3  -1   44.30    6.40
  14   3   1   43.80    6.40
 -14   3  -1   42.10    5.40
  14   3   1   38.80    5.00
  14  -3  -1   42.90    5.40
  14   3   1   43.20    6.40
  14  -3  -1   46.60    6.60
 -14  -3   1   39.70    4.90
  14  -3  -1   53.39    6.60
  15  -3   1   64.29    7.50
  15  -3   1   60.49    7.50
 -15  -3  -1   60.19    7.50
  15   3  -1   71.49    7.70
  15   3  -1   73.09    7.90
  15  -3   1   67.89    8.00
 -15   3   1   62.69    8.20
  15  -3  -1   71.79    7.60
 -15  -3   1   57.79    7.40
  15   3   1   80.09    8.20
  15  -3  -1   54.09    7.90
 -15   3  -1   69.09    7.80
  15  -3  -1   73.89    7.70
  15   3   1   78.39    8.10
  16  -3   1   20.10    5.60
 -16  -3  -1   22.10    5.30
  16  -3   1   30.90    5.60
  16  -3   1   33.70    5.70
 -16   3   1   30.70    5.70
  16   3  -1   23.90    5.30
  16   3  -1   19.80    5.50
 -16   3  -1   33.50    5.60
  16  -3  -1   34.10    5.20
  16   3   1   22.40    5.60
  16   3   1   26.50    5.60
 -16  -3   1   16.50    5.40
  16  -3  -1   26.30    6.00
  16  -3  -1   29.50    5.50
 -17  -3  -1   27.90    6.50
  17   3  -1   35.00    6.20
  17  -3   1   26.20    6.80
  17  -3   1   37.30    6.10
  17  -3   1   33.60    6.40
  17   3  -1   30.90    6.20
 -17   3   1   19.50    6.20
  17  -3  -1   27.20    6.20
 -17   3  -1   30.30    6.50
  17   3   1   33.20    6.50
  17  -3  -1   31.40    6.60
  17   3   1   39.60    6.30
 -18   3   1   -1.10    6.40
  18   3  -1   24.10    6.70
  18   3  -1   12.80    5.40
  18  -3   1   19.00    6.80
  18  -3  -1   10.70    6.30
  18   3   1   19.20    6.30
  18   3   1    8.70    6.80
 -18   3  -1   11.30    6.50
  19   3  -1   24.70    7.00
  19  -3   1   24.60    7.60
 -19   3   1   23.90    9.70
  19   3  -1   12.50    7.80
  19   3   1   22.30    7.90
  19   3   1   18.60    7.10
  19  -3  -1   18.50    7.60
 -19   3  -1   12.20    7.70
   0  -4   1 1619.04   62.89
   0   4   1 1546.05   62.89
   0   4  -1 1588.74   62.89
   0  -4  -1 1584.04   62.79
   0  -4   1 1588.94   62.99
   0   4  -1 1615.24   62.99
   0   4   1 1534.05   62.99
   0   4   1 1454.05   62.49
   0  -4  -1 1629.64   62.49
   0   4   1 1512.25   62.59
   0   4  -1 1571.54   62.69
   0  -4  -1 1591.44   62.99
   0  -4   1 1605.84   62.69
  -1   4   1  131.29    6.00
  -1  -4  -1  149.88    6.30
   1  -4   1  144.29    6.60
  -1   4   1  141.99    6.60
   1   4  -1  134.69    6.40
  -1  -4  -1  144.69    6.50
  -1   4   1  147.19    6.60
   1   4  -1  146.39    6.50
  -1  -4  -1  147.49    6.50
   1  -4   1  150.98    6.40
   1   4  -1  148.49    6.70
   1   4  -1  146.79    6.10
   1  -4   1  146.99    6.60
   1   4   1  148.19    6.50
   1   4   1  153.18    6.60
  -1   4  -1  147.19    6.60
   1   4   1  152.98    6.70
  -1  -4   1  149.79    6.30
   1  -4  -1  134.29    6.10
   1  -4  -1  151.58    6.40
   1  -4  -1  144.29    6.60
  -1  -4   1  147.49    6.40
  -1  -4   1  147.09    6.10
   1  -4  -1  143.79    6.50
  -1   4  -1  148.09    6.60
  -1   4  -1  135.29    6.20
  -1  -4   1  147.99    6.60
  -2  -4  -1  924.51   34.80
   2   4  -1  762.02   34.70
   2  -4   1  878.51   34.80
   2   4  -1  885.61   34.90
   2   4  -1  922.31   34.90
   2   4  -1  897.81   34.50
  -2  -4  -1  884.41   34.80
   2  -4   1  866.71   34.90
  -2  -4  -1  890.81   34.40
  -2   4   1  780.82   34.70
  -2   4   1  873.81   35.00
   2  -4   1  869.51   34.80
  -2   4  -1  808.22   34.40
   2  -4  -1  837.62   34.80
  -2  -4   1  783.02   34.60
   2   4   1  878.81   34.90
  -2  -4   1  875.61   34.50
   2   4   1  896.91   35.00
   2  -4  -1  869.51   34.80
   2  -4  -1  838.92   34.90
  -2   4  -1  843.62   34.70
   2   4   1  841.32   34.80
  -2  -4   1  891.21   34.80
  -2   4  -1  857.21   34.90
  -3   4   1   31.40    2.90
   3  -4   1   28.70    2.80
   3  -4   1   29.20    2.40
   3  -4   1   32.30    2.80
  -3   4   1   27.00    2.30
   3   4  -1   33.00    2.80
   3   4  -1   34.10    2.20
   3  -4   1   29.50    2.10
   3   4  -1   30.70    2.80
  -3  -4  -1   34.10    2.50
  -3  -4  -1   31.60    2.40
   3   4   1   40.80    3.00
  -3   4  -1   34.20    2.40
  -3  -4   1   38.10    2.10
   3  -4  -1   34.60    1.90
   3  -4  -1   37.20    2.90
   3  -4  -1   33.60    2.70
  -3  -4   1   36.40    2.50
   3   4   1   40.10    2.90
  -3   4  -1   36.80    2.80
   3  -4  -1   31.10    2.40
  -3  -4   1   36.80    2.40
  -3   4  -1   33.70    2.20
   3   4   1   36.50    2.00
   4  -4   1  338.67   14.30
  -4  -4  -1  337.97   14.40
   4  -4   1  350.66   14.70
   4   4  -1  351.16   14.20
  -4  -4  -1  346.37   14.30
   4  -4   1  348.87   14.70
  -4   4   1  294.37   14.00
   4   4  -1  355.16   14.00
  -4   4   1  329.97   14.60
   4  -4   1  335.17   14.10
   4   4  -1  342.67   14.70
   4   4  -1  361.06   14.60
   4   4   1  356.26   14.80
  -4  -4   1  337.77   14.00
  -4   4  -1  330.77   14.60
  -4  -4   1  345.37   14.30
   4  -4  -1  343.17   14.00
   4   4   1  335.87   14.50
   4  -4  -1  321.37   14.60
  -4   4  -1  334.47   14.10
  -4  -4   1  347.67   14.40
  -4   4  -1  341.47   14.30
   4  -4  -1  329.67   14.30
   4   4   1  351.26   14.10
   4  -4  -1  336.77   14.60
   5  -4   1   40.40    2.90
  -5  -4  -1   39.40    3.00
   5  -4   1   43.90    4.00
   5   4  -1   39.20    2.80
   5   4  -1   37.40    3.60
   5  -4   1   38.50    2.70
  -5   4   1   35.90    3.30
  -5   4   1   41.40    2.70
  -5  -4  -1   34.70    2.80
   5   4  -1   36.70    2.40
   5   4  -1   38.40    3.30
   5  -4   1   41.60    3.50
   5  -4  -1   34.90    3.30
   5   4   1   39.50    3.80
  -5  -4   1   35.70    2.40
  -5   4  -1   41.90    2.80
  -5  -4   1   39.00    3.00
   5  -4  -1   38.20    2.80
   5  -4  -1   41.50    2.80
   5   4   1   38.00    2.70
   5  -4  -1   34.00    3.60
  -5   4  -1   39.70    3.50
  -5  -4   1   38.10    2.90
   5   4   1   38.90    3.10
   6  -4   1  440.56   19.20
  -6  -4  -1  432.56   18.50
  -6  -4  -1  436.66   18.70
   6  -4   1  438.56   18.50
   6   4  -1  439.46   19.20
   6  -4   1  431.86   19.00
   6   4  -1  448.16   18.60
   6   4  -1  441.96   18.20
  -6   4   1  425.86   18.30
  -6   4   1  433.76   19.00
   6  -4   1  436.96   18.50
   6   4  -1  448.46   18.80
   6   4   1  459.25   18.60
   6  -4  -1  444.86   18.60
  -6   4  -1  433.16   19.00
  -6  -4   1  453.75   18.60
   6  -4  -1  440.16   19.20
   6   4   1  461.25   18.90
   6  -4  -1  439.86   19.00
   6   4   1  444.46   18.10
  -6  -4   1  463.05   18.70
  -6   4  -1  437.26   18.50
   6  -4  -1  446.16   18.50
   6   4   1  460.55   19.30
  -7   4   1   21.90    2.70
  -7  -4  -1   17.90    2.50
  -7  -4  -1   24.80    3.00
   7   4  -1   21.60    3.40
   7  -4   1   21.00    3.00
   7  -4   1   24.30    3.40
  -7   4   1   27.80    3.40
   7  -4   1   24.40    3.60
   7   4  -1   21.30    2.90
   7  -4   1   23.70    2.60
   7   4  -1   22.90    3.10
   7   4  -1   20.80    2.40
  -7   4  -1   21.60    2.80
   7  -4  -1   21.20    2.90
  -7  -4   1   23.30    2.70
   7   4   1   25.70    3.10
  -7   4  -1   24.00    3.20
   7   4   1   24.30    2.80
   7   4   1   17.40    2.10
   7  -4  -1   25.10    2.70
   7   4   1   29.10    3.90
  -7  -4   1   26.60    3.00
   7  -4  -1   27.70    3.20
   7  -4  -1   25.80    3.40
   8   4  -1  111.89    7.10
   8  -4   1  113.79    6.50
  -8  -4  -1  110.89    6.00
   8  -4   1  115.19    6.10
   8   4  -1  109.99    5.80
   8   4  -1  110.29    6.50
   8  -4   1  114.89    6.80
  -8  -4  -1  109.29    6.40
   8  -4   1  106.59    7.20
  -8   4   1  111.99    6.00
  -8   4   1  107.19    6.60
   8   4  -1  116.49    6.50
   8   4   1  127.19    6.60
  -8  -4   1  123.89    6.40
   8  -4  -1  126.09    7.00
  -8   4  -1  127.69    6.40
   8  -4  -1  123.59    6.20
  -8  -4   1  127.99    6.30
   8  -4  -1  121.59    6.50
   8   4   1  128.29    5.70
  -8   4  -1  122.99    6.90
   8   4   1  128.79    6.60
   8  -4  -1  124.49    7.20
   8   4   1  132.49    7.40
  -9   4   1    2.30    1.90
   9  -4   1    2.30    2.50
   9  -4   1    4.80    2.40
   9  -4   1    4.20    2.30
  -9  -4  -1    5.10    2.30
   9  -4   1    3.60    1.80
   9   4  -1    1.10    2.10
  -9   4   1    1.80    2.30
  -9  -4  -1    2.30    1.80
   9   4  -1    2.40    2.10
   9   4  -1    4.00    2.30
   9   4  -1    4.40    1.90
  -9  -4   1    6.20    2.00
   9  -4  -1    2.80    2.40
   9  -4  -1    2.60    2.40
  -9   4  -1    1.20    2.40
   9  -4  -1    3.10    2.40
   9   4   1    5.10    1.80
  -9  -4   1    6.50    2.20
   9   4   1    1.70    2.10
  -9   4  -1    2.70    2.00
   9  -4  -1    1.70    2.20
   9   4   1    4.40    2.60
   9   4   1    2.10    1.90
 -10  -4  -1   69.69    5.30
  10   4  -1   69.89    5.50
  10  -4   1   56.99    5.70
  10  -4   1   59.49    5.20
 -10  -4  -1   67.69    4.50
  10  -4   1   69.49    4.80
  10   4  -1   66.29    4.50
  10   4  -1   64.19    4.90
 -10   4   1   54.19    5.10
 -10   4   1   64.59    4.90
  10   4  -1   58.29    5.60
  10  -4   1   66.09    5.50
 -10   4   1   59.59    4.80
  10  -4  -1   51.59    4.90
 -10  -4   1   65.29    4.60
 -10   4  -1   59.79    5.10
 -10   4  -1   57.79    4.60
  10  -4  -1   60.69    4.80
  10   4   1   50.69    4.80
 -10   4  -1   64.59    5.10
 -10  -4   1   57.39    5.30
  10   4   1   64.99    5.40
  10  -4  -1   54.89    5.50
  10   4   1   58.19    4.30
  10   4   1   56.59    5.80
  10  -4  -1   61.19    5.30
 -11   4   1    0.20    2.80
  11  -4   1    6.20    3.00
  11   4  -1    4.60    2.60
  11  -4   1    2.70    2.80
 -11   4   1    4.30    2.50
  11   4  -1    2.70    2.30
 -11   4   1    3.20    2.70
  11   4  -1    3.30    2.60
  11  -4   1    5.20    2.80
  11  -4   1   -2.90    3.10
 -11  -4  -1   -0.30    2.70
  11   4  -1    3.20    2.70
 -11  -4  -1    5.30    2.10
  11   4   1    1.50    2.40
  11   4   1    1.60    2.40
 -11  -4   1    5.00    2.80
 -11   4  -1    6.00    2.40
 -11  -4   1   -0.50    2.20
 -11   4  -1    0.00    2.50
  11  -4  -1    5.70    3.10
  11  -4  -1    1.40    3.00
  11   4   1    1.70    2.90
  11  -4  -1    4.00    1.90
  11  -4  -1    2.90    2.70
  11  -4  -1   -2.00    2.50
 -11   4  -1   -0.20    3.00
  11   4   1    0.20    2.40
  12   4  -1   43.30    5.10
 -12  -4  -1   37.90    4.60
  12  -4   1   41.60    5.40
  12   4  -1   42.00    5.50
  12   4  -1   38.00    5.40
  12  -4   1   33.50    5.00
  12  -4   1   39.30    5.50
 -12  -4  -1   39.30    5.10
  12   4  -1   41.90    5.30
  12  -4   1   35.10    5.20
 -12   4   1   42.40    5.50
 -12   4   1   45.30    5.10
  12   4   1   45.90    5.30
  12   4   1   51.19    6.60
  12   4   1   45.80    4.90
 -12  -4   1   45.10    5.20
 -12   4  -1   38.80    4.70
  12  -4  -1   45.50    5.30
  12   4   1   41.10    5.70
  12  -4  -1   42.60    5.20
 -12  -4   1   54.59    4.80
  12  -4  -1   42.30    5.10
 -12   4  -1   56.99    5.30
  12  -4  -1   38.40    5.90
 -12   4  -1   47.60    5.50
  13   4  -1   19.70    3.60
 -13  -4  -1   22.80    3.90
 -13   4   1   17.40    3.60
 -13   4   1   25.30    4.30
  13  -4   1   22.60    4.20
  13   4  -1   16.10    3.90
  13  -4   1   16.30    4.10
  13  -4   1   24.80    4.30
  13   4  -1   21.70    3.90
 -13  -4   1   14.60    3.60
  13  -4  -1   21.00    3.80
  13  -4  -1   20.20    3.90
  13   4   1   20.90    4.10
  13  -4  -1   19.10    3.90
  13   4   1   21.80    4.20
 -13   4  -1   17.90    4.00
  13  -4  -1   11.50    3.70
  13   4   1   12.70    3.30
 -13  -4   1   17.50    3.30
  14  -4   1   90.59    8.40
  14  -4   1   81.89    7.80
  14   4  -1   97.59    8.30
  14  -4   1   88.99    8.00
  14   4  -1  102.49    7.80
 -14   4   1   84.69    8.30
 -14  -4  -1   91.99    7.80
 -14  -4   1   93.09    7.40
 -14   4  -1   96.09    8.00
  14  -4  -1   89.49    7.90
  14  -4  -1   84.39    7.80
  14   4   1   94.79    8.30
  14   4   1   96.79    7.90
  14   4   1   98.19    7.30
  14  -4  -1   82.79    7.40
 -15  -4  -1   10.30    4.10
  15  -4   1   14.10    4.60
  15  -4   1    5.40    4.20
  15   4  -1    7.10    4.80
 -15   4   1    7.10    4.50
  15   4  -1    7.50    4.20
  15  -4   1    3.60    3.90
  15  -4  -1   -1.10    4.40
 -15  -4   1   13.40    4.30
  15   4   1    9.20    4.30
 -15   4  -1    0.60    4.50
  15  -4  -1    9.00    4.80
  15   4   1    7.80    4.40
  15  -4  -1    1.40    4.30
  16   4  -1   72.39    8.30
 -16   4   1   60.09    9.00
  16   4  -1   55.29    8.20
 -16  -4  -1   51.59    6.80
  16  -4   1   60.49    8.50
  16  -4   1   47.30    6.70
  16  -4  -1   55.19    8.10
  16   4   1   63.49    8.60
  16   4   1   59.79    8.20
 -16   4  -1   52.89    7.00
  16  -4  -1   46.80    6.80
  17  -4   1    1.50    5.60
  17   4  -1    2.30    5.50
 -17   4   1   11.70    6.10
  17  -4   1   12.50    5.60
  17   4  -1    1.00    5.30
  17   4   1   -1.60    5.30
  17  -4  -1   15.10    6.00
  17   4   1    9.10    5.50
 -17   4  -1    3.90    6.00
  17  -4  -1   14.50    5.70
  18  -4   1   89.89   11.00
  18   4  -1  104.39   12.10
 -18   4   1   53.19    8.00
  18   4  -1   76.99    9.70
  18  -4   1   94.79   11.70
  18  -4  -1   60.49    8.70
  18   4   1   82.39   11.00
 -18   4  -1   72.79    9.00
  18   4   1   63.59   10.10
  18  -4  -1   75.29   11.40
  19  -4   1    5.90    7.70
  19   4  -1    2.20    7.30
 -19   4   1    1.90    8.00
  19  -4  -1   14.20    7.90
  19   4   1    6.90    6.50
 -19   4  -1    0.70    7.70
  19   4   1   11.80    7.40
   0   5   1  109.49    5.40
   0   5  -1  109.09    5.30
   0  -5   1  106.89    5.20
   0  -5   1  112.19    4.90
   0   5  -1  113.39    5.50
   0  -5  -1  108.39    5.30
   0  -5  -1  102.69    4.70
   0   5   1  104.89    4.70
   0   5  -1  107.29    5.00
   0  -5   1  109.69    5.30
   0  -5  -1  107.69    5.20
   0   5   1  112.69    5.40
   0   5   1  110.49    4.90
  -1  -5  -1  356.96   14.30
   1   5  -1  354.16   14.50
   1   5  -1  364.96   14.70
  -1  -5  -1  364.46   14.60
   1  -5   1  349.77   14.60
  -1   5   1  363.56   14.60
  -1  -5  -1  350.96   14.50
  -1   5   1  327.27   14.00
   1   5  -1  363.76   14.10
   1   5  -1  357.46   14.40
   1  -5   1  362.56   14.60
   1  -5   1  370.96   14.40
  -1   5   1  345.07   14.60
  -1  -5   1  339.97   14.60
  -1   5  -1  312.47   14.10
  -1  -5   1  342.37   14.10
   1  -5  -1  342.07   14.20
   1  -5  -1  339.37   14.60
  -1  -5   1  334.97   14.30
   1   5   1  329.67   14.50
   1  -5  -1  330.27   14.50
  -1   5  -1  336.07   14.60
   1   5   1  338.47   14.60
   1   5   1  327.47   14.40
  -1   5  -1  330.67   14.50
  -2   5   1  220.38   10.40
  -2   5   1  232.28   10.20
  -2  -5  -1  232.28   10.20
   2  -5   1  225.98   10.40
   2   5  -1  231.68   10.20
   2  -5   1  234.28   10.20
  -2  -5  -1  232.58    9.80
   2  -5   1  227.48   10.30
   2   5  -1  241.08   10.20
   2   5  -1  234.58   10.40
   2   5  -1  234.08    9.80
  -2  -5  -1  231.68   10.30
  -2  -5   1  243.08    9.90
   2   5   1  248.28   10.50
  -2   5  -1  224.78    9.80
  -2   5  -1  240.48   10.50
  -2   5  -1  240.48   10.30
   2  -5  -1  229.08   10.30
  -2  -5   1  242.88   10.30
   2   5   1  249.97   10.30
   2  -5  -1  238.98   10.40
   2   5   1  250.17   10.30
   2  -5  -1  241.38   10.20
   2  -5  -1  225.08    9.60
  -2  -5   1  245.18   10.20
  -3   5   1   73.39    4.20
  -3  -5  -1   69.69    3.70
   3  -5   1   75.19    4.10
   3  -5   1   67.09    3.10
   3  -5   1   65.99    3.70
   3   5  -1   73.09    4.10
  -3  -5  -1   70.49    3.10
   3   5  -1   71.39    3.30
  -3  -5  -1   66.99    3.70
  -3   5   1   67.19    3.70
   3  -5   1   67.69    4.10
   3   5  -1   68.39    3.50
   3   5  -1   69.69    4.00
   3   5   1   52.89    3.90
  -3   5  -1   57.79    3.60
   3  -5  -1   53.09    3.60
  -3   5  -1   53.79    3.90
  -3  -5   1   58.59    3.20
   3  -5  -1   54.09    3.80
   3   5   1   54.29    3.60
   3   5   1   54.79    3.00
  -3  -5   1   59.49    3.50
   3  -5  -1   52.49    3.90
  -3   5  -1   54.09    3.20
  -3  -5   1   58.29    3.70
   3   5   1   61.19    4.00
   4   5  -1   95.89    4.60
   4   5  -1   90.19    5.30
   4  -5   1   95.99    5.40
  -4   5   1   91.99    5.40
  -4  -5  -1   93.59    5.00
   4  -5   1   93.69    5.40
  -4   5   1   86.99    4.70
  -4  -5  -1   87.99    4.80
   4   5  -1   96.79    5.30
   4  -5   1   92.39    4.80
   4  -5   1   90.19    4.40
  -4  -5   1   95.59    4.80
  -4   5  -1   97.19    4.90
  -4   5  -1   95.49    4.50
   4   5   1  101.59    5.50
   4   5   1   95.49    5.30
   4  -5  -1   87.39    4.80
   4   5   1  100.49    4.50
  -4  -5   1   96.69    4.90
   4  -5  -1   92.19    5.20
  -4  -5   1   98.69    4.50
   4  -5  -1   93.69    5.30
   4  -5  -1  100.39    4.30
  -4   5  -1   97.39    5.40
   5  -5   1  142.79    7.20
  -5   5   1  134.19    7.10
   5   5  -1  133.19    7.10
   5   5  -1  143.59    7.00
   5   5  -1  139.09    6.40
  -5  -5  -1  135.89    6.60
  -5  -5  -1  138.39    6.70
  -5   5   1  138.49    6.40
   5  -5   1  141.19    6.30
   5  -5   1  139.09    7.10
   5  -5   1  134.89    6.50
   5   5  -1  143.29    6.10
  -5   5  -1  134.39    7.00
   5   5   1  139.09    7.30
  -5  -5   1  133.79    6.50
  -5   5  -1  130.59    6.50
   5  -5  -1  135.79    6.60
   5   5   1  133.99    6.90
  -5  -5   1  132.69    6.10
  -5  -5   1  137.59    6.70
   5  -5  -1  134.89    7.10
   5   5   1  136.59    6.30
   5  -5  -1  130.49    7.10
   5  -5  -1  132.69    6.20
  -6  -5  -1   63.59    4.10
   6  -5   1   72.79    4.00
   6   5  -1   62.69    3.60
   6  -5   1   62.79    4.70
  -6   5   1   67.19    4.80
   6   5  -1   59.29    3.90
   6  -5   1   63.79    4.80
   6   5  -1   71.89    4.50
   6   5  -1   67.49    4.90
  -6   5   1   69.99    3.90
  -6  -5  -1   64.59    4.20
   6  -5   1   68.19    4.10
   6  -5  -1   65.49    4.80
  -6  -5   1   62.29    4.10
   6  -5  -1   64.59    4.70
   6   5   1   69.79    4.60
  -6   5  -1   70.19    4.10
  -6  -5   1   65.19    3.50
   6   5   1   69.09    5.00
   6  -5  -1   71.19    4.20
  -6  -5   1   63.49    4.10
   6   5   1   61.89    3.90
  -6   5  -1   70.59    4.90
   6  -5  -1   69.99    3.90
  -7   5   1   18.90    2.80
   7   5  -1   21.10    2.70
   7   5  -1   20.80    3.10
   7  -5   1   21.80    2.80
  -7   5   1   19.00    2.80
   7  -5   1   25.60    3.70
  -7  -5  -1   19.90    2.60
   7  -5   1   22.30    2.80
   7   5  -1   29.50    3.40
  -7  -5  -1   19.00    2.80
   7  -5   1   21.60    3.00
   7   5  -1   18.70    2.30
   7   5   1   16.50    2.50
  -7  -5   1   17.30    2.10
   7   5   1   16.50    2.60
   7  -5  -1   17.90    2.80
  -7   5  -1   17.30    2.80
   7   5   1   20.10    3.10
  -7  -5   1   18.80    2.70
  -7  -5   1   19.60    2.40
   7  -5  -1   16.30    2.70
  -7   5  -1   18.80    2.40
   7  -5  -1   19.60    2.80
   7  -5  -1   18.70    2.30
   8   5  -1   21.60    3.30
   8  -5   1   18.40    3.30
  -8  -5  -1   21.10    2.70
  -8   5   1   20.00    3.00
   8   5  -1   21.90    3.40
   8  -5   1   22.70    3.20
   8  -5   1   22.80    3.10
   8   5  -1   22.00    3.50
   8  -5   1   23.30    3.40
   8   5  -1   18.40    2.70
  -8  -5  -1   19.10    2.40
  -8   5   1   19.40    2.50
  -8   5  -1   25.80    3.90
   8   5   1   21.90    3.20
  -8  -5   1   26.00    2.40
   8   5   1   18.70    2.80
  -8  -5   1   21.70    3.10
   8   5   1   24.40    3.50
  -8  -5   1   21.70    3.10
  -8   5  -1   22.50    2.70
   8  -5  -1   21.30    3.30
   8  -5  -1   22.20    3.10
   8  -5  -1   22.40    3.30
   8  -5  -1   22.80    3.20
  -9   5   1  472.75   19.50
   9   5  -1  452.15   20.50
  -9  -5  -1  466.75   19.60
   9   5  -1  483.75   20.00
   9  -5   1  452.95   20.20
  -9   5   1  453.95   20.20
   9  -5   1  487.95   20.00
   9   5  -1  482.95   19.30
  -9  -5  -1  480.95   20.10
   9  -5   1  446.76   20.60
   9   5  -1  482.55   20.10
   9  -5   1  483.45   19.70
   9   5   1  424.06   20.50
  -9   5  -1  431.66   20.20
  -9   5  -1  462.75   19.70
   9  -5  -1  442.66   19.70
   9  -5  -1  435.36   20.20
   9  -5  -1  469.35   19.80
   9   5   1  449.56   20.10
  -9  -5   1  455.05   19.80
   9  -5  -1  417.66   20.40
  -9  -5   1  461.65   19.70
   9   5   1  454.55   19.90
   9   5   1  463.35   19.10
  10   5  -1   69.59    5.50
  10  -5   1   65.39    5.10
  10  -5   1   60.99    5.40
 -10  -5  -1   63.69    4.60
 -10   5   1   58.29    5.00
  10   5  -1   64.99    6.00
  10  -5   1   60.79    6.00
  10   5  -1   72.49    5.50
 -10   5   1   63.69    5.30
 -10  -5  -1   74.49    5.90
  10   5  -1   69.19    4.80
  10  -5   1   67.79    5.50
  10   5   1   73.29    5.70
  10   5   1   64.09    6.00
 -10   5  -1   66.79    5.30
  10  -5  -1   60.99    5.10
  10  -5  -1   57.59    5.50
  10   5   1   70.19    4.50
 -10   5  -1   63.49    5.40
 -10  -5   1   71.79    5.00
  10  -5  -1   66.69    5.50
  10   5   1   69.29    5.70
 -10  -5   1   74.49    5.60
  10  -5  -1   61.59    5.80
  11   5  -1  115.09    6.40
 -11  -5  -1  109.89    6.20
  11  -5   1  106.29    7.40
  11  -5   1  112.39    6.70
  11   5  -1  112.19    6.80
 -11  -5  -1  107.89    6.80
  11   5  -1  106.69    6.80
  11  -5   1  102.49    7.20
 -11   5   1  101.19    6.60
  11   5  -1   92.59    7.40
  11  -5   1   97.49    6.90
 -11   5   1  105.49    6.80
 -11   5   1  103.89    7.00
 -11   5  -1   88.49    7.00
 -11   5  -1   99.79    6.90
  11  -5  -1  100.69    6.70
  11   5   1   87.29    6.50
  11  -5  -1   88.29    6.80
 -11  -5   1   99.09    6.30
  11   5   1   97.29    6.70
  11  -5  -1   88.69    7.40
  11   5   1   83.39    7.10
  11  -5  -1  102.39    6.90
  11   5   1   95.69    8.50
 -11  -5   1  114.99    7.40
 -12   5   1    9.60    3.20
 -12  -5  -1    2.40    2.50
  12  -5   1    6.20    3.20
  12   5  -1    5.20    3.00
  12   5  -1    0.10    2.60
  12   5  -1    2.20    3.30
  12  -5   1    7.50    3.50
 -12   5   1    3.50    3.30
  12  -5   1    4.10    3.40
  12  -5   1    1.60    3.20
 -12  -5  -1    0.60    2.90
  12  -5  -1    2.70    3.00
  12   5   1    7.30    3.30
 -12  -5   1    6.10    2.70
  12  -5  -1    2.10    3.20
 -12  -5   1    1.80    2.90
  12   5   1    2.00    2.60
  12  -5  -1    7.50    3.50
 -12   5  -1    1.50    3.20
  12   5   1    4.90    2.90
  12  -5  -1    5.60    3.30
 -12   5  -1    7.30    3.20
  13   5  -1   85.89    7.70
  13  -5   1   91.89    7.50
  13  -5   1   88.09    7.50
 -13   5   1  102.49    7.80
  13   5  -1   89.99    6.80
 -13  -5  -1   84.69    7.10
 -13   5   1   89.89    7.40
  13   5  -1   82.69    7.00
  13  -5   1   91.99    8.20
 -13  -5   1   86.39    6.80
  13  -5  -1   80.49    7.50
  13  -5  -1   90.69    6.40
  13   5   1   88.49    7.20
  13  -5  -1   81.99    7.90
 -13   5  -1   95.79    7.80
  13  -5  -1   92.99    7.50
  13   5   1   82.79    6.90
 -13  -5   1   80.79    6.80
  13   5   1   87.99    7.70
  14  -5   1   25.40    4.90
  14  -5   1   23.00    5.00
  14  -5   1   18.60    4.40
  14   5  -1   14.50    4.50
  14   5  -1   24.80    4.70
  14   5  -1   24.10    4.30
 -14  -5  -1   19.60    4.20
 -14   5   1   24.40    4.90
  14  -5  -1   30.60    6.10
 -14   5  -1   15.70    4.80
 -14  -5   1   16.60    4.10
  14   5   1   23.50    4.60
  14   5   1   18.30    3.90
  14  -5  -1   24.30    4.50
  14   5   1   21.20    4.60
  14  -5  -1   19.50    4.90
 -15   5   1   58.59    8.30
  15   5  -1   64.89    7.60
  15  -5   1   57.29    7.90
  15   5  -1   70.89    8.10
 -15  -5  -1   50.39    7.30
  15  -5   1   61.09    7.60
 -15  -5   1   58.09    7.30
  15   5   1   59.39    6.70
  15  -5  -1   55.99    7.90
  15  -5  -1   68.39    7.80
 -15   5  -1   63.79    8.10
  15   5   1   80.59    8.00
  16  -5   1    7.00    5.00
  16   5  -1   -0.50    4.70
 -16   5   1   10.40    5.50
 -16  -5  -1   12.10    5.00
  16   5  -1   11.50    5.20
  16  -5   1    3.20    4.80
  16   5   1   -2.20    4.70
 -16   5  -1    3.90    5.10
  16  -5  -1    0.30    5.10
  16   5   1    7.80    4.90
  16  -5  -1    6.50    4.90
 -17   5   1   71.19   10.70
  17  -5   1   65.79    8.20
  17   5  -1   81.99   10.20
  17  -5   1   67.99   10.10
  17   5  -1   87.19    9.10
  17   5   1   72.89    9.60
 -17   5  -1   67.09   10.50
  17   5   1   74.49    9.90
  17  -5  -1   85.79   10.10
  17  -5  -1   88.59    9.70
 -18   5   1   -2.70    6.30
  18   5  -1   18.30    6.10
  18   5  -1   -0.40    6.10
  18  -5   1   12.90    6.60
  18  -5   1   -0.90    6.50
 -18   5  -1   28.20    7.10
  18  -5  -1   19.70    7.10
  18  -5  -1    5.20    7.00
  18   5   1   19.20    7.00
  19   5  -1   58.79    9.60
  19  -5   1   54.99    9.20
 -19   5   1   46.20    9.50
 -19   5  -1   55.39    9.40
  19   5   1   75.19   10.80
  19  -5  -1   46.30   13.00
  19  -5  -1   57.79    9.40
  19   5   1   67.09    9.90
   0  -6  -1 1338.37   54.59
   0   6  -1 1371.86   54.29
   0  -6   1 1366.66   54.59
   0   6  -1 1347.07   54.59
   0   6   1 1304.47   54.59
   0   6   1 1333.27   54.19
   0  -6   1 1413.46   54.09
   0  -6   1 1343.37   54.39
   0  -6  -1 1352.56   54.39
   0   6  -1 1366.26   54.69
   0   6   1 1341.67   54.59
  -1   6   1  151.28    7.40
  -1   6   1  139.59    7.40
  -1   6   1  142.39    6.60
  -1  -6  -1  154.98    7.30
   1  -6   1  152.88    7.30
   1   6  -1  160.88    7.50
   1  -6   1  132.29    6.90
   1   6  -1  159.28    7.10
  -1  -6  -1  162.78    7.00
   1  -6   1  149.88    7.30
   1   6  -1  153.68    7.20
  -1  -6  -1  158.08    7.30
   1  -6  -1  160.78    7.40
  -1  -6   1  159.38    7.30
  -1   6  -1  149.99    6.80
   1  -6  -1  160.08    7.40
   1   6   1  160.28    7.30
  -1   6  -1  162.18    7.50
  -1   6  -1  148.99    7.30
  -1  -6   1  160.78    6.70
   1  -6  -1  162.48    6.90
   1   6   1  168.58    7.60
   1   6   1  158.08    7.10
  -1  -6   1  165.58    7.10
   2   6  -1  299.27   12.80
   2   6  -1  297.37   12.70
   2   6  -1  300.17   13.00
  -2  -6  -1  281.97   12.30
   2  -6   1  305.77   12.70
  -2  -6  -1  289.97   12.70
   2  -6   1  291.77   12.90
   2  -6   1  305.87   12.90
   2   6  -1  305.37   12.20
  -2   6   1  293.67   12.70
  -2   6   1  289.47   12.90
  -2   6   1  272.37   12.00
  -2  -6  -1  303.97   12.80
  -2  -6   1  293.47   12.40
   2   6   1  299.67   12.80
  -2   6  -1  299.27   12.80
   2  -6  -1  286.67   12.80
  -2  -6   1  294.37   12.10
   2  -6  -1  298.47   12.60
   2  -6  -1  287.07   12.90
  -2  -6   1  300.27   12.80
   2   6   1  297.67   12.70
  -2  -6   1  303.27   12.70
  -2   6  -1  303.97   13.00
  -2   6  -1  278.67   12.20
   2   6   1  300.27   13.00
   3   6  -1   17.90    2.30
   3  -6   1   12.00    1.90
  -3   6   1   13.10    2.20
   3   6  -1   18.90    1.70
   3   6  -1   17.60    2.20
   3  -6   1   12.20    2.00
  -3  -6  -1   19.10    2.30
   3  -6   1   11.40    2.10
  -3  -6  -1   18.70    2.30
  -3  -6  -1   19.40    1.70
  -3   6   1   12.50    1.90
   3   6  -1   21.80    2.20
   3  -6  -1   17.80    2.40
   3  -6  -1   15.70    2.10
  -3  -6   1   21.70    1.80
   3   6   1   20.60    3.00
  -3  -6   1   20.50    2.50
   3   6   1   21.30    2.30
  -3  -6   1   23.00    2.30
   3   6   1   19.70    2.80
  -3   6  -1   16.60    2.10
   3  -6  -1   16.50    2.30
  -3   6  -1   17.50    1.80
  -3   6  -1   18.00    2.40
   4  -6   1  195.98    9.60
   4   6  -1  201.68    9.60
  -4   6   1  197.78    9.70
   4  -6   1  203.48    9.60
  -4  -6  -1  194.28    9.20
   4  -6   1  192.08    8.70
  -4   6   1  194.68    9.10
   4   6  -1  197.18    9.60
   4   6  -1  191.98    9.10
   4   6  -1  195.18    8.80
   4  -6   1  194.58    9.20
  -4  -6  -1  189.88    9.20
   4  -6  -1  214.78    9.70
   4  -6  -1  208.38    9.50
   4  -6  -1  201.88    9.30
   4   6   1  206.58    8.70
  -4  -6   1  215.48    9.40
  -4  -6   1  220.08    9.30
  -4  -6   1  203.98    8.70
   4   6   1  215.38    9.70
  -4   6  -1  214.58    9.30
  -4   6  -1  218.08    9.70
   4   6   1  212.98    9.70
   4   6   1  203.28    9.30
  -4   6  -1  211.58    8.70
   5   6  -1  126.99    7.00
  -5  -6  -1  115.69    6.30
  -5   6   1  139.79    7.10
   5   6  -1  127.59    6.00
   5  -6   1  135.59    7.00
   5  -6   1  119.19    5.80
   5   6  -1  123.69    6.70
  -5  -6  -1  132.89    6.50
   5  -6   1  131.49    7.00
   5  -6   1  132.49    6.40
  -5   6   1  134.79    6.30
   5  -6  -1  132.29    6.80
   5  -6  -1  126.19    6.80
   5  -6  -1  135.69    5.80
  -5  -6   1  121.19    6.50
   5  -6  -1  132.49    6.60
   5   6   1  124.99    6.80
  -5   6  -1  132.29    7.10
  -5   6  -1  129.79    6.40
  -5  -6   1  121.89    6.30
   5   6   1  118.09    5.90
   5   6   1  124.19    6.90
  -5  -6   1  121.29    5.80
  -6  -6  -1  315.07   14.10
   6  -6   1  322.37   14.70
  -6  -6  -1  315.77   14.10
   6  -6   1  332.47   13.70
   6   6  -1  316.27   14.70
   6  -6   1  318.27   14.60
   6  -6   1  319.57   14.10
   6   6  -1  323.97   14.40
  -6   6   1  312.07   13.90
   6   6  -1  305.27   13.80
  -6   6   1  313.87   14.60
   6   6   1  326.97   13.80
  -6  -6   1  329.37   13.50
  -6   6  -1  337.77   14.70
  -6  -6   1  335.47   14.10
   6  -6  -1  304.07   13.50
   6  -6  -1  342.07   14.80
  -6   6  -1  319.67   14.00
   6   6   1  329.07   14.60
  -6  -6   1  327.27   14.20
   6  -6  -1  331.77   14.20
   6   6   1  327.17   14.70
   6  -6  -1  333.77   14.70
   7   6  -1   28.30    4.10
  -7  -6  -1   22.50    3.20
   7  -6   1   29.10    3.10
   7   6  -1   25.70    3.60
   7  -6   1   34.20    4.00
   7  -6   1   28.10    4.10
  -7   6   1   27.80    3.20
   7  -6   1   29.40    3.00
  -7   6   1   26.40    4.00
  -7  -6  -1   26.70    3.40
   7   6  -1   26.30    2.60
   7   6  -1   28.50    3.20
   7  -6  -1   25.00    3.40
   7   6   1   24.50    3.40
  -7  -6   1   23.70    2.20
   7   6   1   19.30    2.90
   7   6   1   24.40    3.60
   7  -6  -1   28.90    3.90
  -7  -6   1   24.10    3.10
   7  -6  -1   22.70    3.30
  -7  -6   1   26.70    3.40
  -7   6  -1   22.30    3.40
  -7   6  -1   26.80    3.90
   7  -6  -1   32.20    2.90
  -8  -6  -1  324.47   14.70
   8  -6   1  299.97   15.40
   8  -6   1  332.37   15.30
  -8   6   1  286.97   15.10
   8   6  -1  316.57   15.30
   8  -6   1  347.37   14.80
   8   6  -1  343.67   14.10
  -8  -6  -1  345.37   14.90
   8   6  -1  341.17   15.20
  -8   6   1  337.47   14.60
   8  -6   1  342.27   14.60
   8   6  -1  345.97   14.80
  -8   6  -1  327.37   15.30
  -8  -6   1  341.07   14.80
   8  -6  -1  347.37   14.50
  -8  -6   1  331.57   14.80
   8   6   1  336.57   15.20
  -8   6  -1  346.27   14.80
   8  -6  -1  324.57   15.30
   8  -6  -1  344.07   14.90
  -8  -6   1  326.77   14.00
   8  -6  -1  349.77   15.70
   8   6   1  317.47   15.40
   8   6   1  347.77   14.70
   9  -6   1   76.09    5.60
   9   6  -1   69.79    5.40
  -9   6   1   71.49    5.70
  -9   6   1   73.99    5.40
   9  -6   1   76.29    5.20
  -9  -6  -1   79.69    5.50
   9   6  -1   78.19    5.70
   9   6  -1   69.29    4.60
   9  -6   1   77.59    5.20
   9  -6   1   69.89    6.00
  -9  -6  -1   80.09    5.00
   9   6  -1   67.69    5.70
  -9  -6   1   72.89    4.20
  -9   6  -1   73.99    5.40
   9   6   1   73.79    5.60
   9  -6  -1   66.89    5.70
   9  -6  -1   75.79    5.50
   9   6   1   72.99    5.20
  -9  -6   1   67.39    5.10
   9  -6  -1   78.99    5.20
  -9  -6   1   75.29    5.30
  -9   6  -1   75.69    5.50
   9   6   1   65.29    5.80
   9  -6  -1   73.29    5.70
 -10   6   1  501.65   22.80
  10  -6   1  549.35   22.30
 -10  -6  -1  554.64   22.70
 -10  -6  -1  537.35   22.20
  10  -6   1  558.04   22.40
  10   6  -1  492.25   23.20
  10   6  -1  528.95   22.50
  10  -6   1  511.95   23.30
  10   6  -1  509.75   21.50
  10  -6   1  507.95   22.90
 -10   6   1  527.25   22.00
  10   6  -1  458.45   22.40
 -10  -6   1  512.15   21.50
  10   6   1  525.25   22.40
  10  -6  -1  544.25   22.20
  10  -6  -1  548.65   22.50
  10   6   1  482.65   23.10
 -10   6  -1  532.25   22.20
  10  -6  -1  482.35   23.00
 -10  -6   1  537.15   22.40
 -10   6  -1  497.65   22.90
  10   6   1  491.35   22.50
  10  -6  -1  493.35   22.80
 -10  -6   1  506.55   22.20
 -11   6   1   17.40    3.50
  11   6  -1   12.50    3.60
  11   6  -1   12.60    3.00
  11   6  -1   17.10    3.00
 -11  -6  -1   20.40    3.00
  11  -6   1   18.00    3.50
  11  -6   1   13.50    3.70
 -11  -6  -1   15.60    2.90
  11  -6   1   17.50    3.50
  11  -6   1   15.10    3.50
 -11  -6   1   20.40    3.00
 -11   6  -1   19.20    3.50
 -11  -6   1   21.00    3.70
  11  -6  -1   14.40    3.50
  11   6   1   14.40    3.30
  11  -6  -1   13.70    3.30
  11  -6  -1   18.80    3.60
 -11   6  -1   19.40    3.70
  11  -6  -1   16.50    3.40
  11   6   1   17.00    3.20
  11   6   1   18.50    3.20
  12   6  -1  138.99    8.50
 -12   6   1  135.79    9.10
  12  -6   1  148.39    8.70
  12  -6   1  132.19    9.30
  12  -6   1  126.19    9.20
 -12  -6  -1  132.99    8.20
  12  -6   1  152.28    9.00
 -12  -6  -1  142.79    8.20
 -12   6   1  133.49    8.50
  12   6  -1  135.79    9.10
  12   6  -1  134.69    8.50
  12  -6  -1  150.68    8.10
  12   6   1  138.29    8.40
 -12  -6   1  145.59    8.00
  12   6   1  143.59    9.50
 -12  -6   1  145.79    8.30
 -12   6  -1  142.69    8.60
 -12   6  -1  143.39    9.20
  12   6   1  133.29    8.30
  12  -6  -1  144.69    9.70
  12  -6  -1  145.29    9.10
  13   6  -1   35.50    5.20
  13  -6   1   31.50    5.50
  13  -6   1   38.20    4.90
 -13   6   1   41.90    6.30
 -13   6   1   30.40    4.60
  13  -6   1   36.90    5.20
 -13  -6  -1   34.80    5.30
  13   6  -1   39.90    5.80
  13   6  -1   37.80    5.50
  13   6   1   28.40    4.80
 -13  -6   1   34.60    5.30
 -13   6  -1   42.10    6.50
 -13  -6   1   29.90    4.00
  13  -6  -1   42.90    6.10
  13   6   1   32.00    4.40
  13   6   1   30.90    4.20
  13  -6  -1   33.20    5.00
  13  -6  -1   34.10    4.10
  14   6  -1  146.49   10.30
  14   6  -1  151.08    9.90
  14  -6   1  145.29   10.70
 -14   6   1  155.18   10.40
  14   6  -1  152.98    9.50
 -14  -6  -1  145.19    9.40
  14  -6   1  159.18   10.30
  14   6   1  141.69   10.40
  14  -6  -1  146.09   10.20
 -14  -6   1  145.59    9.40
  14   6   1  145.09    9.60
  14   6   1  144.59    9.50
  14  -6  -1  137.09   10.60
 -14   6  -1  149.99   10.30
  15   6  -1    1.50    4.40
  15   6  -1   -2.20    3.90
  15  -6   1    4.10    4.70
  15  -6   1    0.30    4.40
 -15  -6  -1    8.10    4.30
 -15   6   1    2.90    5.10
  15  -6  -1    8.30    4.80
  15   6   1    4.40    4.10
 -15   6  -1    3.60    5.10
  15  -6  -1    1.70    4.60
  15   6   1    4.20    4.40
  16  -6   1   25.80    5.50
 -16   6   1   17.70    6.00
  16  -6   1   20.40    5.70
  16   6  -1   15.90    5.10
  16   6  -1   16.80    5.30
  16   6   1   30.50    5.60
 -16   6  -1   34.00    6.30
  16   6   1   31.10    5.70
  16  -6  -1   32.90    6.30
  16  -6  -1   19.30    5.90
  17   6  -1    3.60    5.10
  17  -6   1    1.40    6.00
 -17   6   1    8.40    6.40
  17   6  -1   -7.80    5.20
  17  -6   1   -6.30    5.80
  17  -6  -1   12.90    6.40
 -17   6  -1    4.40    6.60
  17   6   1    6.30    6.10
  17  -6  -1   -5.00    5.90
  17   6   1   -5.00    5.10
 -18   6   1   60.89    9.50
  18  -6   1   94.39   11.50
  18   6  -1   99.69   10.40
  18   6  -1   80.99   11.40
  18  -6   1   79.19   11.50
  18  -6  -1   79.99   11.50
  18   6   1   70.89   10.50
 -18   6  -1   58.09    8.90
  18  -6  -1   67.59    9.30
  18   6   1   78.39   11.30
  19  -6   1   16.70    8.90
 -19   6   1   13.60    8.40
  19   6  -1   30.90    8.10
  19  -6   1   -4.30   10.00
 -19   6  -1   28.30    8.30
  19  -6  -1    4.90   10.30
  19  -6  -1   18.50    9.20
  19   6   1   23.50    7.30
   0   7  -1    5.20    1.60
   0   7   1    7.20    1.70
   0  -7   1    6.90    1.70
   0  -7  -1    5.90    1.50
   0  -7  -1    7.20    1.60
   0  -7   1    6.60    1.60
   0   7  -1    7.50    1.90
   0   7   1    6.40    1.40
   0   7   1    7.50    1.90
   0  -7   1    8.00    1.20
   0   7  -1    7.80    1.40
  -1   7   1  267.37   12.20
   1  -7   1  299.77   12.50
  -1  -7  -1  293.67   12.90
  -1  -7  -1  300.77   12.60
   1   7  -1  301.17   12.90
   1  -7   1  289.87   12.90
   1   7  -1  304.77   12.70
  -1   7   1  279.87   13.00
  -1   7   1  291.67   13.00
   1  -7   1  300.47   13.00
   1   7  -1  300.07   13.20
   1   7   1  291.47   12.90
  -1  -7   1  302.77   12.20
   1   7   1  289.47   13.10
  -1   7  -1  287.67   12.30
  -1  -7   1  293.17   12.60
   1   7   1  290.87   12.60
   1  -7  -1  290.37   12.90
  -1   7  -1  306.57   13.10
  -1   7  -1  291.87   12.90
   1  -7  -1  298.77   13.00
   1  -7  -1  302.57   12.40
  -1  -7   1  288.97   12.90
   2   7  -1   23.70    2.60
  -2  -7  -1   24.90    2.20
   2   7  -1   21.50    3.20
  -2  -7  -1   20.10    2.60
  -2   7   1   20.70    1.80
  -2  -7  -1   20.30    2.60
   2  -7   1   24.90    2.80
   2  -7   1   25.40    2.90
   2  -7   1   23.50    2.60
  -2   7   1   19.90    3.00
  -2   7   1   21.20    3.10
   2   7  -1   21.20    2.70
   2  -7  -1   21.70    2.60
   2  -7  -1   22.50    2.70
  -2  -7   1   20.50    2.80
  -2  -7   1   28.50    2.30
  -2  -7   1   24.80    1.80
  -2   7  -1   25.60    2.10
   2   7   1   20.60    2.80
   2   7   1   25.90    3.30
   2  -7  -1   24.30    3.00
  -2   7  -1   24.80    3.20
  -2   7  -1   19.10    2.80
   2   7   1   22.00    2.70
  -2  -7   1   24.20    2.60
   3  -7   1  415.66   18.30
   3   7  -1  423.56   18.40
  -3  -7  -1  425.26   17.80
   3  -7   1  434.96   18.30
   3   7  -1  428.66   18.20
   3   7  -1  418.06   17.60
  -3  -7  -1  435.76   18.30
   3  -7   1  447.36   18.70
  -3  -7  -1  419.36   18.40
  -3   7   1  435.46   18.70
   3   7  -1  422.36   18.60
  -3   7   1  436.76   18.30
  -3  -7   1  432.26   17.90
   3   7   1  429.96   18.60
  -3  -7   1  427.36   18.40
   3   7   1  440.56   18.40
   3  -7  -1  426.36   18.40
  -3   7  -1  448.86   18.70
  -3   7  -1  415.26   17.70
  -3   7  -1  459.05   18.40
   3  -7  -1  432.16   18.60
   3  -7  -1  429.66   18.20
   3   7   1  434.96   18.40
  -3  -7   1  452.45   18.30
   4   7  -1   43.00    3.80
   4  -7   1   46.90    3.50
   4  -7   1   48.10    4.10
  -4  -7  -1   43.40    3.50
  -4   7   1   50.39    4.20
  -4  -7  -1   43.00    3.50
  -4   7   1   46.50    3.50
   4  -7   1   49.30    4.00
   4  -7   1   51.19    2.60
   4   7  -1   38.50    2.80
   4   7  -1   44.00    3.90
   4   7  -1   48.80    3.30
  -4  -7  -1   44.90    2.60
  -4   7  -1   44.10    3.90
  -4   7  -1   41.20    3.50
  -4  -7   1   36.60    3.30
  -4  -7   1   36.30    3.50
   4  -7  -1   41.30    3.50
   4  -7  -1   40.70    3.70
   4   7   1   37.40    3.20
  -4   7  -1   45.70    2.90
   4   7   1   37.20    3.70
   4   7   1   36.40    3.90
  -4  -7   1   33.50    2.60
   4  -7  -1   39.10    3.70
   5  -7   1  293.97   13.70
  -5   7   1  349.96   15.00
   5   7  -1  321.67   14.30
  -5  -7  -1  316.27   14.40
  -5   7   1  343.37   14.30
   5  -7   1  344.47   14.90
  -5  -7  -1  326.07   14.40
   5  -7   1  338.07   14.90
   5   7  -1  336.57   14.90
   5  -7   1  336.87   14.50
   5   7  -1  329.47   14.80
   5   7  -1  340.77   14.00
   5   7   1  333.57   14.90
  -5  -7   1  328.07   14.60
   5   7   1  320.67   14.40
   5  -7  -1  339.57   14.90
  -5   7  -1  316.47   13.80
   5  -7  -1  329.07   14.70
  -5   7  -1  341.07   14.90
  -5   7  -1  344.87   14.50
   5   7   1  315.17   13.80
  -5  -7   1  332.47   14.40
   5   7   1  328.77   14.80
   5  -7  -1  333.77   14.60
  -5  -7   1  325.87   13.80
   6  -7   1   69.49    5.00
   6  -7   1   70.49    3.80
   6  -7   1   70.39    5.20
  -6  -7  -1   63.49    4.40
   6   7  -1   67.69    4.10
  -6   7   1   73.89    5.40
  -6  -7  -1   62.39    4.40
   6   7  -1   70.29    4.30
   6   7  -1   66.59    5.20
   6   7  -1   64.49    4.90
  -6   7   1   70.59    4.50
   6  -7   1   72.29    4.60
  -6  -7   1   59.99    3.50
   6  -7  -1   61.09    4.90
  -6  -7   1   59.89    4.30
  -6   7  -1   63.39    5.10
   6   7   1   63.59    4.00
  -6  -7   1   60.99    4.40
  -6   7  -1   66.29    4.50
   6  -7  -1   62.49    4.50
   6   7   1   60.89    4.90
   6  -7  -1   65.99    3.60
   6   7   1   55.49    5.10
   6  -7  -1   69.39    5.20
  -7  -7  -1   19.10    2.70
   7  -7   1   16.20    2.60
   7   7  -1   20.50    3.10
   7  -7   1   21.10    2.70
   7  -7   1   19.60    3.00
  -7  -7  -1   17.20    2.50
   7   7  -1   17.70    3.20
  -7   7   1   15.40    3.00
   7   7  -1   18.90    2.90
   7  -7   1   19.80    2.80
  -7   7   1   18.40    2.60
   7  -7  -1   12.10    2.90
  -7   7  -1   12.10    2.70
  -7  -7   1   15.00    2.50
  -7   7  -1   21.00    2.90
   7  -7  -1   21.80    2.70
   7  -7  -1   17.20    2.60
   7   7   1   16.30    3.10
  -7  -7   1   15.60    2.10
  -7  -7   1   19.40    2.60
   7   7   1   15.60    2.20
   7   7   1   16.90    2.70
   7  -7  -1   16.60    2.80
   8  -7   1    5.90    2.40
  -8   7   1    1.50    2.40
   8   7  -1    5.50    2.70
  -8  -7  -1    1.50    2.00
   8  -7   1    5.00    2.50
   8   7  -1    3.50    2.30
  -8   7   1    4.90    2.40
   8   7  -1    5.20    2.10
  -8  -7  -1    2.50    2.20
   8  -7   1    5.60    2.10
   8  -7   1    6.60    2.30
   8  -7  -1    3.90    2.30
   8  -7  -1    2.80    2.20
  -8   7  -1    2.20    2.70
   8  -7  -1    6.60    2.60
  -8  -7   1    2.30    2.30
  -8  -7   1    4.30    2.20
   8   7   1    0.80    2.40
   8   7   1    3.70    2.20
   8   7   1    4.50    2.00
   8  -7  -1    1.00    1.90
  -8   7  -1   -1.80    2.00
  -8  -7   1    4.70    1.40
  -9   7   1  148.89    8.50
  -9   7   1  164.68    8.20
   9  -7   1  143.99    8.60
  -9  -7  -1  163.88    8.70
  -9  -7  -1  148.59    7.90
   9  -7   1  160.88    7.90
   9   7  -1  140.99    8.00
   9   7  -1  145.89    8.40
   9  -7   1  142.19    8.90
   9  -7   1  160.38    8.30
   9   7  -1  131.49    8.70
   9   7  -1  154.68    7.40
   9   7   1  154.88    8.20
  -9   7  -1  168.28    8.60
   9   7   1  140.59    8.90
  -9  -7   1  151.08    7.10
  -9  -7   1  158.48    8.20
   9  -7  -1  156.18    7.80
   9  -7  -1  150.78    8.70
  -9   7  -1  141.99    8.60
   9  -7  -1  164.18    8.60
  -9  -7   1  155.88    8.20
   9   7   1  137.29    8.30
   9  -7  -1  144.99    8.70
 -10  -7  -1   21.00    3.40
 -10  -7  -1   21.30    3.00
  10  -7   1   21.00    3.70
 -10   7   1   22.90    3.80
  10   7  -1   21.80    3.50
  10   7  -1   19.60    3.60
 -10   7   1   20.30    3.40
  10  -7   1   26.10    3.50
  10   7  -1   20.70    3.20
  10  -7   1   19.60    3.40
  10  -7   1   24.30    3.40
  10  -7  -1   25.10    3.60
  10   7   1   23.10    3.40
  10   7   1   18.60    3.00
  10  -7  -1   18.60    3.80
 -10  -7   1   21.00    3.00
 -10   7  -1   20.80    3.20
 -10   7  -1   21.10    3.80
  10   7   1   21.80    3.70
 -10  -7   1   21.20    3.50
  10  -7  -1   24.40    3.70
 -11  -7  -1   86.99    6.20
 -11   7   1   83.69    6.80
  11   7  -1   88.09    6.40
  11  -7   1   81.89    6.90
  11   7  -1   82.69    6.40
  11  -7   1   91.29    7.10
  11   7  -1   91.09    7.10
  11  -7   1   83.39    6.70
  11  -7   1   99.89    6.90
 -11  -7  -1   87.49    6.00
  11   7   1   87.19    6.40
 -11   7  -1   94.39    7.60
  11  -7  -1   90.79    7.10
 -11  -7   1   88.69    6.20
 -11   7  -1   89.59    6.90
 -11  -7   1   93.79    6.50
  11  -7  -1   90.19    6.50
  11   7   1   89.99    6.50
  11  -7  -1   98.19    7.40
  11   7   1   87.69    7.00
  12   7  -1    3.80    2.90
 -12  -7  -1   -0.10    2.80
 -12   7   1    5.70    3.40
  12   7  -1    5.20    3.20
  12  -7   1    2.50    3.30
  12   7  -1    5.40    3.00
  12  -7   1    6.80    3.50
 -12  -7  -1    2.80    3.00
  12  -7   1    6.60    3.00
 -12   7  -1   -0.40    3.10
  12   7   1    9.00    2.80
 -12  -7   1    0.00    2.80
  12  -7  -1    1.40    3.10
 -12  -7   1    5.30    2.90
  12  -7  -1    0.50    3.50
  12   7   1    1.60    3.00
  12   7   1    2.30    3.30
  12  -7  -1    2.10    2.80
  13   7  -1  114.99    8.30
  13  -7   1  120.29    9.20
 -13  -7  -1  115.39    8.00
  13   7  -1  116.09    9.10
 -13   7   1  121.19    8.50
 -13   7   1  111.49    8.80
  13  -7   1  120.29    9.00
  13   7  -1  109.49    7.90
  13  -7  -1  114.89    8.90
 -13  -7   1  102.99    8.00
  13  -7  -1  116.89    7.90
 -13   7  -1  121.79    9.30
  13   7   1  101.19    7.80
  13  -7  -1  119.09    9.00
  13   7   1  124.59    8.00
 -13  -7   1  119.99    7.80
  13   7   1  113.09    9.10
  14   7  -1   26.70    5.40
  14  -7   1   32.30    5.60
  14   7  -1   25.40    4.60
  14  -7   1   36.70    5.70
 -14   7   1   38.00    5.70
  14   7  -1   33.30    4.80
 -14  -7  -1   40.30    6.20
 -14   7  -1   51.09    7.70
  14   7   1   33.60    5.50
 -14  -7   1   30.70    4.90
  14   7   1   46.50    6.50
  14  -7  -1   37.30    5.50
  14   7   1   27.00    4.80
  14  -7  -1   35.60    5.40
 -15   7   1   56.19    8.70
  15   7  -1   55.09    8.10
  15  -7   1   59.69    8.60
  15  -7   1   46.20    6.80
 -15  -7  -1   54.09    8.00
  15   7  -1   57.69    7.60
  15  -7  -1   48.80    6.50
  15   7   1   47.80    6.30
 -15   7  -1   70.49    9.20
  15   7   1   51.99    7.80
  15   7   1   47.60    6.30
  15  -7  -1   48.40    6.60
  16   7  -1   12.60    5.20
 -16   7   1   -0.70    5.90
  16   7  -1    5.30    4.90
  16  -7   1   -3.90    5.40
  16  -7   1    4.50    5.40
  16   7   1    5.60    5.40
 -16   7  -1   -5.40    5.70
  16  -7  -1    1.70    6.00
  16  -7  -1   -2.30    5.20
  16   7   1   -3.50    4.80
  17  -7   1   61.29    8.60
  17  -7   1   69.89   10.60
  17   7  -1   61.99    9.10
 -17   7   1   67.89   10.50
  17  -7  -1   68.89   10.50
  17  -7  -1   46.40    8.00
  17   7   1   48.00    6.80
 -17   7  -1   48.60    8.20
  18   7  -1   45.60    7.40
  18  -7   1   25.90    7.50
  18  -7   1   16.70    7.70
 -18   7   1   26.60    8.40
  18  -7  -1   28.80    8.20
  18  -7  -1   29.20    8.80
 -18   7  -1   17.90    8.30
  18   7   1   30.30    7.00
   0   8   1   56.69    3.60
   0   8  -1   60.39    3.80
   0  -8   1   64.99    4.30
   0  -8  -1   61.39    4.20
   0   8  -1   64.99    4.30
   0  -8   1   61.49    3.40
   0   8  -1   64.39    4.50
   0  -8  -1   58.89    4.00
   0  -8   1   62.99    4.10
   0   8   1   69.49    4.70
   0   8   1   62.69    4.20
  -1   8   1   67.09    4.70
  -1  -8  -1   72.19    4.10
   1   8  -1   73.39    5.00
   1  -8   1   70.09    4.00
   1   8  -1   66.19    4.00
   1  -8   1   70.69    4.50
   1   8  -1   71.19    4.40
  -1   8   1   72.09    4.80
  -1   8   1   60.69    3.70
  -1  -8  -1   68.49    4.50
   1  -8   1   63.59    4.50
   1  -8  -1   73.69    4.50
  -1   8  -1   64.09    4.60
  -1  -8   1   68.99    3.40
   1  -8  -1   65.09    4.40
   1  -8  -1   71.79    3.80
  -1  -8   1   68.19    4.10
   1   8   1   70.79    4.90
   1   8   1   66.19    4.40
  -1  -8   1   69.69    4.50
   1   8   1   71.39    4.10
  -1   8  -1   66.19    3.80
  -1   8  -1   74.09    4.80
  -2   8   1  128.19    6.00
   2   8  -1  135.99    6.80
  -2   8   1  141.69    7.20
  -2  -8  -1  139.19    6.40
   2  -8   1  134.79    7.10
   2   8  -1  138.79    6.80
   2   8  -1  143.59    7.40
   2  -8   1  144.59    6.70
   2  -8   1  140.09    7.10
  -2   8   1  136.19    7.00
  -2  -8  -1  139.19    6.90
  -2  -8  -1  133.39    7.00
  -2  -8   1  128.59    6.90
  -2   8  -1  137.99    7.30
   2   8   1  132.79    6.90
   2   8   1  132.69    7.20
   2  -8  -1  137.39    6.60
   2  -8  -1  131.09    7.00
   2   8   1  127.09    6.70
   2  -8  -1  135.09    7.00
  -2   8  -1  136.49    6.30
  -2   8  -1  140.49    7.10
  -2  -8   1  125.69    6.40
  -3   8   1   91.79    5.60
  -3   8   1   88.69    5.30
   3  -8   1   87.19    5.10
   3   8  -1   89.69    5.20
   3   8  -1   92.59    5.10
   3   8  -1   88.69    5.50
   3  -8   1   85.09    5.20
   3  -8   1   91.99    5.50
  -3  -8  -1   90.49    5.20
   3   8  -1   84.39    4.30
  -3  -8  -1   84.59    5.10
  -3  -8  -1   90.59    4.50
   3   8   1   86.79    5.30
   3   8   1   84.89    5.00
  -3   8  -1   88.89    5.60
  -3  -8   1   87.99    5.10
   3  -8  -1   80.89    5.00
   3   8   1   86.69    5.60
   3  -8  -1   90.29    5.20
  -3   8  -1   87.99    5.30
   3  -8  -1   84.49    5.40
  -3  -8   1   81.89    5.10
  -3   8  -1   83.19    4.40
  -3  -8   1   85.49    4.60
   4  -8   1  181.28    7.60
  -4   8   1  175.48    8.90
  -4   8   1  176.98    8.50
   4  -8   1  181.58    9.00
   4   8  -1  171.88    8.60
   4  -8   1  180.18    8.60
   4   8  -1  172.78    8.30
  -4  -8  -1  171.68    7.60
   4   8  -1  169.08    8.80
  -4  -8  -1  178.28    8.50
   4  -8   1  172.88    8.60
  -4  -8  -1  164.28    8.50
   4   8  -1  160.68    7.70
   4   8   1  177.98    8.80
   4  -8  -1  167.88    8.80
  -4  -8   1  164.08    7.70
  -4   8  -1  179.18    7.70
   4  -8  -1  175.38    8.60
  -4   8  -1  184.98    8.60
   4  -8  -1  172.98    8.40
  -4  -8   1  164.88    8.50
  -4  -8   1  172.38    8.30
   4   8   1  169.88    8.40
  -4   8  -1  177.88    9.00
   4   8   1  164.98    8.90
   5  -8   1   87.59    6.00
  -5  -8  -1   87.49    5.40
  -5   8   1   91.09    5.40
   5  -8   1   92.89    5.80
   5   8  -1   89.19    5.90
   5   8  -1   91.09    5.90
   5   8  -1   94.39    5.30
  -5   8   1   93.49    6.10
   5   8  -1   89.89    4.70
   5  -8   1   89.29    5.60
  -5  -8  -1   90.99    5.50
   5  -8   1   85.89    4.40
  -5  -8   1   82.79    4.40
  -5   8  -1   87.99    4.70
  -5  -8   1   89.49    5.30
   5  -8  -1   92.29    5.90
  -5  -8   1   87.99    5.40
   5  -8  -1   87.19    5.60
   5   8   1   86.69    5.20
   5  -8  -1   89.69    5.50
   5   8   1   98.29    6.10
   5   8   1   94.09    6.00
  -5   8  -1   91.29    6.00
   5   8   1   82.49    4.50
  -5   8  -1   94.29    5.50
   6   8  -1   82.89    5.90
  -6   8   1   85.69    5.40
   6  -8   1   88.89    4.40
  -6   8   1   77.49    5.70
   6  -8   1   72.29    5.40
   6  -8   1   83.19    5.90
   6   8  -1   79.59    5.80
   6   8  -1   84.49    4.90
   6  -8   1   87.39    5.30
   6   8  -1   81.69    4.70
  -6  -8  -1   84.89    5.30
  -6  -8  -1   79.49    5.20
   6  -8  -1   83.49    5.50
  -6  -8   1   81.99    5.10
   6   8   1   76.19    5.90
   6  -8  -1   76.49    5.70
   6  -8  -1   76.99    5.80
   6   8   1   77.89    5.70
  -6  -8   1   74.49    4.00
  -6   8  -1   86.29    5.30
  -6   8  -1   66.69    5.40
   6   8   1   76.29    5.00
  -6  -8   1   76.59    5.30
   6   8   1   68.69    4.40
   7   8  -1   26.70    4.10
  -7   8   1   27.60    3.20
  -7   8   1   25.30    4.00
  -7  -8  -1   25.60    3.50
   7  -8   1   31.90    4.70
   7   8  -1   26.90    3.40
   7  -8   1   29.10    3.10
   7  -8   1   28.80    3.90
  -7  -8  -1   26.00    3.90
   7  -8   1   24.60    3.80
   7   8  -1   24.80    3.10
   7   8  -1   25.00    3.40
  -7   8  -1   26.60    3.80
   7   8   1   27.90    4.10
   7   8   1   31.90    3.50
   7  -8  -1   31.60    3.90
   7   8   1   29.20    3.30
  -7  -8   1   30.50    3.90
   7  -8  -1   25.70    4.00
   7  -8  -1   30.60    4.80
   7   8   1   33.00    4.10
  -7  -8   1   34.30    3.80
  -7   8  -1   32.80    4.00
  -8  -8  -1    0.00    2.40
  -8   8   1   -1.70    2.50
   8  -8   1    3.10    2.60
   8   8  -1    0.00    2.20
   8   8  -1    1.00    2.40
   8  -8   1   -0.10    2.20
   8   8  -1   -3.40    2.10
   8  -8   1    2.40    2.40
   8  -8   1   -0.30    2.40
  -8   8   1    0.50    2.60
  -8  -8  -1    1.60    2.10
   8   8   1   -2.60    2.20
  -8  -8   1    2.90    2.30
   8  -8  -1   -3.40    2.00
   8   8   1   -1.40    2.20
   8  -8  -1    0.10    2.60
  -8   8  -1    3.80    2.70
   8  -8  -1   -0.30    2.30
  -8  -8   1   -2.00    2.00
   8  -8  -1    2.60    2.30
   8   8   1    1.20    2.20
  -8   8  -1   -4.40    2.20
   9  -8   1    4.50    2.70
   9   8  -1    6.60    2.60
   9  -8   1    6.10    2.70
   9   8  -1   10.60    2.60
   9  -8   1   10.00    2.90
   9   8  -1    4.50    2.90
  -9   8   1    7.00    2.70
  -9  -8  -1   10.10    3.00
  -9  -8  -1    8.00    2.40
   9  -8   1    7.30    3.10
  -9   8   1    4.60    3.20
   9  -8  -1    6.80    2.60
  -9   8  -1    7.90    2.70
   9   8   1    5.00    2.60
   9  -8  -1    9.60    3.00
  -9  -8   1   10.30    3.00
  -9   8  -1   11.10    3.30
  -9  -8   1    7.70    2.40
   9   8   1   10.30    3.20
   9  -8  -1   11.40    3.30
   9   8   1    9.80    2.70
  10  -8   1   10.20    2.80
 -10   8   1    5.80    3.00
 -10  -8  -1    6.40    2.70
  10   8  -1   11.30    3.20
 -10   8   1    4.90    3.60
  10   8  -1    6.50    3.20
  10   8  -1    7.50    2.90
 -10  -8  -1    6.80    2.40
  10  -8   1    9.80    3.50
  10  -8   1   10.50    3.30
 -10   8  -1   11.40    3.80
 -10  -8   1   10.10    2.80
  10  -8  -1   12.50    3.30
  10   8   1   13.60    3.30
  10  -8  -1   15.30    3.10
  10   8   1    9.50    3.00
 -10  -8   1   14.60    3.40
 -10   8  -1   11.20    3.10
  10   8   1   11.30    3.50
  10  -8  -1   12.10    3.30
  11   8  -1    1.30    3.00
 -11  -8  -1    7.50    2.90
  11  -8   1    5.00    3.50
  11  -8   1    6.60    2.80
  11   8  -1    3.20    2.70
 -11  -8  -1    0.70    2.60
  11   8  -1    4.40    2.90
  11  -8   1    8.60    3.40
 -11   8   1    5.00    3.10
 -11   8  -1    6.20    3.40
  11  -8  -1    8.80    3.40
 -11   8  -1   12.90    5.40
  11   8   1    3.10    3.10
  11   8   1    4.80    2.90
  11  -8  -1    6.30    3.40
  11  -8  -1    7.20    3.00
 -11  -8   1    3.00    2.40
 -11  -8   1   -0.10    2.70
  11   8   1    6.60    3.10
  12   8  -1   32.10    4.50
 -12  -8  -1   30.90    4.10
  12  -8   1   31.10    4.20
  12   8  -1   32.30    4.20
  12  -8   1   38.50    5.10
  12  -8   1   38.20    5.10
 -12  -8  -1   34.00    5.20
 -12   8   1   43.50    6.10
  12   8  -1   31.70    4.40
  12  -8  -1   34.70    5.20
  12   8   1   35.80    5.50
  12   8   1   39.80    5.30
 -12  -8   1   35.10    4.20
 -12  -8   1   36.10    5.20
  12  -8  -1   35.10    5.10
 -12   8  -1   40.50    6.10
  12   8   1   37.50    5.60
  12  -8  -1   36.50    5.20
  13   8  -1   22.40    4.30
  13  -8   1   12.00    4.80
 -13   8   1   20.90    4.90
 -13  -8  -1   16.80    4.00
  13  -8   1   22.70    4.80
  13   8  -1   20.90    4.60
  13   8  -1   16.90    3.90
  13   8   1   24.20    4.40
 -13  -8   1   24.00    4.20
  13  -8  -1   19.20    4.20
  13  -8  -1   19.10    4.60
  13   8   1   18.40    3.90
  13  -8  -1   16.50    4.80
 -13   8  -1   18.00    4.60
 -13  -8   1   19.00    3.90
  13   8   1   20.30    4.00
  14   8  -1   54.69    7.40
 -14  -8  -1   46.70    7.40
  14   8  -1   54.69    7.40
 -14   8   1   57.89    8.10
  14  -8   1   49.30    6.40
  14  -8   1   64.19    8.00
  14   8  -1   47.70    7.70
  14  -8  -1   67.39    7.90
 -14   8  -1   59.39    8.50
  14   8   1   52.59    6.80
  14   8   1   63.69    7.70
  14  -8  -1   64.69    8.20
  14   8   1   55.99    7.50
  15  -8   1   26.20    5.80
 -15   8   1   22.40    6.10
  15   8  -1   25.50    5.10
  15  -8   1   21.30    5.80
  15  -8  -1   17.30    5.70
  15  -8  -1   17.70    5.50
 -15   8  -1   24.90    5.90
  15   8   1   21.60    5.50
  15   8   1   23.70    5.20
 -16   8   1   53.09    7.80
  16  -8   1   33.40    6.90
  16  -8   1   34.20    6.70
  16  -8  -1   28.00    6.70
 -16   8  -1   33.60    7.10
  16  -8  -1   42.00    7.00
  16   8   1   34.50    6.50
 -17   8   1   29.00    7.60
  17  -8   1   27.10    7.00
  17  -8   1   22.40    7.00
  17   8   1   34.60    6.70
  17  -8  -1   30.80    7.20
  17  -8  -1   21.80    7.20
 -17   8  -1   30.90    7.80
  18   8  -1   60.39    8.90
  18  -8   1   51.59    8.30
 -18   8   1   89.39   13.20
  18  -8   1   57.29    9.50
 -18   8  -1   56.09    9.30
  18  -8  -1   45.10    8.80
  18   8   1   77.49   10.40
  18  -8  -1   53.79    9.30
   0   9   1    0.00    2.10
   0   9   1    1.60    1.60
   0   9  -1    0.20    1.90
   0  -9  -1   -1.70    1.40
   0  -9  -1    2.00    1.50
   0  -9   1    2.10    1.60
   0   9   1    1.60    1.70
   0   9  -1    1.50    1.70
   0   9  -1   -1.10    1.40
   0  -9   1   -1.10    1.20
   0  -9   1   -0.60    1.60
   1  -9   1    0.80    1.70
   1  -9   1    1.10    1.70
  -1   9   1    2.00    1.80
   1   9  -1    2.50    1.60
  -1   9   1    1.30    1.40
   1   9  -1    1.40    1.60
   1  -9   1   -0.10    1.40
  -1   9   1    0.50    2.00
  -1  -9  -1    0.10    1.40
  -1  -9  -1    0.10    1.70
   1   9  -1    2.70    2.20
   1   9   1    0.10    1.60
  -1  -9   1    1.20    1.60
  -1  -9   1    1.40    1.60
   1  -9  -1    0.30    1.80
  -1   9  -1    1.00    1.50
   1  -9  -1    1.90    1.60
  -1   9  -1    0.10    1.80
   1   9   1    2.30    2.10
   1  -9  -1    1.70    1.40
   1   9   1    1.10    1.60
  -1   9  -1   -0.30    1.90
  -1  -9   1    1.40    1.00
   2  -9   1    6.60    2.10
  -2   9   1    9.60    2.40
  -2   9   1    9.70    1.60
   2  -9   1    9.60    2.20
  -2   9   1   10.50    2.30
  -2  -9  -1   10.00    2.20
  -2  -9  -1   10.70    1.80
   2   9  -1    9.00    2.50
   2   9  -1   11.00    2.10
   2   9  -1   12.50    2.30
   2  -9   1   10.70    2.00
  -2   9  -1   10.70    1.80
  -2   9  -1   10.70    2.30
   2   9   1    7.40    2.40
  -2  -9   1   12.40    1.80
  -2   9  -1    8.70    2.30
  -2  -9   1   10.20    2.30
   2  -9  -1    9.30    1.90
   2  -9  -1    9.20    2.20
   2   9   1   11.10    2.20
   2  -9  -1    7.90    2.10
   2   9   1   10.80    2.10
   3   9  -1   75.89    5.00
   3  -9   1   63.69    5.20
   3  -9   1   61.39    4.80
  -3  -9  -1   65.49    4.70
   3   9  -1   69.89    5.20
  -3  -9  -1   72.69    4.90
  -3  -9  -1   74.79    4.10
  -3   9   1   75.59    5.40
   3  -9   1   68.09    4.80
  -3   9   1   67.19    5.10
   3   9  -1   75.69    4.70
  -3   9  -1   74.69    4.10
   3   9   1   72.99    4.70
  -3  -9   1   67.19    4.70
  -3   9  -1   81.09    5.50
   3   9   1   58.09    4.70
   3  -9  -1   72.89    4.50
   3  -9  -1   66.39    4.90
   3   9   1   68.99    5.30
  -3   9  -1   69.89    5.00
   3  -9  -1   70.29    5.20
  -3  -9   1   66.59    4.10
   4   9  -1   43.90    4.50
   4   9  -1   46.50    3.80
   4  -9   1   42.80    4.00
   4  -9   1   51.99    4.20
   4  -9   1   43.80    2.90
   4  -9   1   46.80    4.40
  -4   9   1   49.60    4.70
  -4   9   1   46.30    4.30
  -4  -9  -1   51.39    4.20
  -4  -9  -1   38.60    3.90
   4   9  -1   42.50    4.60
  -4  -9  -1   45.50    3.10
  -4   9  -1   43.60    4.20
  -4  -9   1   47.70    4.00
   4   9   1   52.29    4.00
  -4  -9   1   47.80    4.10
  -4   9  -1   45.60    4.80
   4  -9  -1   47.60    4.20
  -4   9  -1   43.40    3.40
   4  -9  -1   46.00    4.30
  -4  -9   1   51.89    3.30
   4   9   1   40.80    4.30
   4   9   1   48.10    4.60
   4  -9  -1   49.10    4.10
   5   9  -1   55.19    5.10
   5   9  -1   51.89    5.00
  -5  -9  -1   54.39    4.50
  -5  -9  -1   59.69    3.40
   5  -9   1   58.09    5.00
   5  -9   1   60.69    3.40
   5  -9   1   64.49    4.90
  -5  -9  -1   61.29    4.70
   5   9  -1   60.29    4.30
   5  -9   1   53.79    5.00
   5   9  -1   67.29    4.00
  -5   9   1   61.09    4.70
  -5   9   1   61.59    5.00
   5  -9  -1   49.80    4.90
  -5  -9   1   62.29    4.60
   5   9   1   65.89    4.60
   5   9   1   61.09    5.10
  -5   9  -1   65.89    3.90
   5  -9  -1   58.99    4.90
   5  -9  -1   60.69    4.80
  -5  -9   1   59.89    4.70
   5   9   1   61.19    5.20
  -5   9  -1   65.09    4.90
  -5  -9   1   66.39    3.60
  -5   9  -1   57.59    5.00
   6  -9   1   18.60    3.10
   6   9  -1   21.30    3.10
   6  -9   1   26.90    2.70
  -6   9   1   24.50    3.40
  -6   9   1   32.00    4.10
   6   9  -1   21.60    3.10
   6   9  -1   26.10    3.30
   6  -9   1   22.80    3.00
   6   9  -1   22.10    3.50
  -6  -9  -1   25.60    3.70
   6  -9   1   24.20    3.50
  -6  -9  -1   21.00    3.00
   6   9   1   21.00    2.90
   6  -9  -1   23.00    3.10
   6   9   1   21.90    3.20
   6   9   1   22.10    3.20
  -6  -9   1   21.50    2.90
  -6  -9   1   22.20    3.00
  -6   9  -1   24.90    3.40
  -6   9  -1   27.90    4.20
   6  -9  -1   24.60    3.30
   6   9   1   23.60    3.30
  -6  -9   1   24.10    2.50
   6  -9  -1   23.90    3.30
   7   9  -1   29.60    3.40
   7   9  -1   23.30    3.50
  -7   9   1   22.60    3.40
   7  -9   1   34.00    4.20
  -7  -9  -1   34.20    4.40
   7   9  -1   26.50    4.20
   7  -9   1   24.90    3.50
   7  -9   1   22.60    3.30
   7   9  -1   26.20    3.60
  -7   9   1   28.40    3.50
   7  -9   1   29.70    3.30
  -7  -9  -1   27.50    3.80
   7   9   1   28.00    3.60
  -7  -9   1   22.50    3.50
   7  -9  -1   25.80    3.90
  -7   9  -1   29.40    4.40
   7   9   1   28.90    3.70
   7   9   1   29.00    3.70
  -7  -9   1   37.10    4.20
   7  -9  -1   26.50    3.70
   7   9   1   25.90    3.60
   7  -9  -1   25.60    3.80
  -7   9  -1   27.20    4.20
   8   9  -1    3.10    2.40
  -8   9   1    2.60    2.80
  -8   9   1    8.00    3.10
   8   9  -1    7.10    2.10
   8   9  -1    6.40    2.70
   8  -9   1    7.00    2.80
   8   9  -1    8.10    2.70
  -8  -9  -1    6.00    2.80
   8  -9   1    7.50    2.60
  -8  -9  -1    3.90    2.20
   8  -9   1    5.30    2.70
   8   9   1    4.60    2.20
   8  -9  -1    6.70    2.60
   8   9   1    7.50    2.60
  -8   9  -1    4.80    2.80
   8  -9  -1    5.80    2.90
   8  -9  -1   11.50    2.60
   8   9   1    7.00    2.50
   8   9   1    9.50    3.00
  -8  -9   1   10.40    2.90
  -8   9  -1    9.30    3.30
  -8  -9   1    6.00    2.30
   9  -9   1   27.20    4.10
   9   9  -1   28.00    3.50
  -9  -9  -1   31.80    4.10
  -9   9   1   27.70    4.00
  -9  -9  -1   26.10    3.50
   9  -9   1   26.40    4.00
   9   9  -1   33.10    5.00
   9  -9   1   24.00    3.50
  -9   9   1   30.40    4.30
   9   9  -1   28.20    3.80
   9   9  -1   25.80    3.90
  -9   9  -1   32.70    4.50
  -9   9  -1   31.00    4.90
   9   9   1   29.90    3.60
   9   9   1   29.40    3.90
   9   9   1   30.40    3.60
  -9  -9   1   26.10    3.40
   9  -9  -1   33.20    5.10
  -9  -9   1   36.70    5.00
   9  -9  -1   27.50    3.80
   9  -9  -1   29.90    3.60
   9   9   1   30.70    4.90
 -10   9   1    2.70    3.00
  10   9  -1    0.70    3.30
 -10   9   1    6.00    4.40
  10  -9   1    5.10    3.20
  10   9  -1    4.70    3.00
  10  -9   1    5.80    2.90
 -10  -9  -1    4.00    2.60
  10  -9   1    2.80    3.30
  10   9  -1    0.70    2.30
 -10  -9  -1    4.40    2.60
  10   9  -1    4.60    2.90
  10  -9  -1    1.50    2.80
 -10   9  -1    1.40    3.20
  10   9   1    7.60    2.80
  10   9   1    4.80    3.30
  10  -9  -1    6.80    3.10
  10  -9  -1    6.80    3.20
 -10  -9   1    3.00    2.50
 -10   9  -1   11.00    4.40
  10   9   1    5.30    3.10
 -10  -9   1    1.20    2.50
  11   9  -1   12.30    3.60
 -11  -9  -1   14.30    3.40
  11  -9   1   22.10    3.60
  11  -9   1   21.70    4.20
 -11   9   1   23.20    4.20
  11   9  -1   15.90    4.00
  11   9  -1   19.90    4.00
 -11  -9  -1   13.90    3.20
  11  -9   1   26.60    4.20
  11   9   1   19.50    3.70
  11  -9  -1   16.60    4.10
  11  -9  -1   21.90    3.90
 -11  -9   1   17.10    3.20
  11   9   1   21.30    4.40
 -11   9  -1   22.30    4.10
 -11  -9   1   22.10    3.30
  11   9   1   14.80    4.00
  11  -9  -1   24.90    4.40
 -12  -9  -1   17.20    3.80
  12  -9   1   20.40    3.70
  12   9  -1   26.00    4.10
  12   9  -1   19.30    4.10
  12  -9   1   24.60    4.60
 -12   9   1   26.60    4.60
  12  -9   1   24.10    4.50
 -12  -9  -1   25.30    3.90
  12   9  -1   23.50    4.30
  12  -9  -1   17.50    4.50
 -12  -9   1   18.60    3.60
 -12  -9   1   24.60    3.80
  12   9   1   21.20    3.90
  12   9   1   26.10    4.70
  12  -9  -1   21.50    4.00
 -12   9  -1   26.80    4.70
  12  -9  -1   26.80    5.00
  13   9  -1   10.30    3.70
  13  -9   1   -0.50    4.30
  13   9  -1    3.40    3.70
 -13   9   1    6.90    4.50
  13  -9   1   11.20    4.70
  13  -9  -1    8.10    4.60
  13   9   1    8.10    3.90
  13  -9  -1   11.10    4.20
 -13  -9   1    9.80    3.90
  13   9   1    2.50    4.00
 -13   9  -1    5.70    4.40
  13  -9  -1    1.60    4.30
 -14   9   1    7.40    5.30
  14  -9   1   11.30    5.60
  14  -9   1   16.90    5.40
  14   9  -1   14.10    4.60
  14   9  -1   19.80    4.30
  14   9   1   11.90    4.60
  14  -9  -1   14.80    4.80
  14  -9  -1   11.50    5.10
  14   9   1   14.30    4.50
 -14   9  -1   14.00    5.30
  15   9  -1   18.20    5.20
  15  -9   1   11.30    5.80
 -15   9   1   17.40    5.90
  15  -9   1    9.60    5.30
  15   9   1    0.20    4.60
  15  -9  -1    7.10    5.60
  15  -9  -1   10.80    6.00
 -15   9  -1   15.90    6.00
  15   9   1    7.50    5.00
 -16   9   1   12.20    6.80
  16  -9   1    1.60    6.00
  16  -9   1   10.70    6.50
  16   9  -1   20.50    5.80
 -16   9  -1   16.50    6.70
  16   9   1   16.20    5.80
  16  -9  -1   16.70    6.20
  16  -9  -1    5.20    6.10
  17   9  -1   15.90    7.00
 -17   9   1   -0.70    7.60
  17  -9   1   17.60    7.70
  17  -9   1    2.50    7.00
 -17   9  -1   11.90    7.70
  17  -9  -1   21.60    7.50
  17  -9  -1   10.20    7.40
  18  -9   1   14.00   10.30
 -18   9   1  -13.40    8.00
  18  -9   1    5.50    8.10
  18  -9  -1   -3.20    9.70
  18  -9  -1    6.60    8.50
 -18   9  -1   11.30    8.80
   0 -10   1   -0.70    1.80
   0  10  -1    0.10    2.20
   0  10   1    0.50    2.00
   0 -10   1   -1.00    1.80
   0  10  -1   -1.50    1.60
   0 -10   1    0.80    1.40
   0 -10  -1    1.20    1.90
   0  10   1   -3.30    1.70
   0  10   1   -2.10    2.30
   0  10  -1    1.00    2.00
   0 -10  -1    0.60    1.70
  -1 -10  -1    5.70    1.80
   1 -10   1    1.50    2.00
   1  10  -1    5.10    2.10
   1  10  -1    4.30    1.90
  -1  10   1    5.00    2.40
  -1  10   1    2.80    2.10
   1 -10   1    3.30    1.70
  -1  10   1    3.10    1.80
  -1 -10  -1    3.40    2.00
   1  10  -1    3.90    2.40
   1 -10   1    2.80    2.00
   1 -10  -1    4.60    2.10
   1  10   1    4.00    2.00
  -1  10  -1    4.40    2.00
  -1 -10   1    4.00    1.90
   1  10   1    5.80    2.00
  -1  10  -1    6.60    2.50
   1 -10  -1    5.30    1.50
  -1 -10   1    7.30    1.90
   1  10   1    6.50    2.60
  -1  10  -1    4.10    2.20
   1 -10  -1    4.80    2.10
   2  10  -1   11.10    2.30
  -2  10   1    9.60    1.90
   2 -10   1    8.50    2.40
  -2  10   1   13.80    2.90
  -2 -10  -1    8.60    2.40
   2  10  -1   12.20    2.30
  -2  10   1    9.90    2.50
   2  10  -1   11.30    2.60
   2 -10   1   10.10    2.50
  -2 -10  -1    8.30    1.80
   2 -10   1    9.80    2.00
  -2  10  -1   10.30    2.00
   2  10   1    8.60    2.20
   2 -10  -1   11.70    2.00
   2 -10  -1   11.10    2.50
  -2 -10   1   12.00    2.40
   2 -10  -1    6.70    2.20
  -2 -10   1   11.80    2.00
  -2  10  -1    9.00    2.60
   2  10   1    8.30    2.60
  -2  10  -1   10.70    2.60
   2  10   1   10.10    2.30
  -3 -10  -1   22.40    2.70
   3 -10   1   21.50    3.00
  -3  10   1   25.60    3.80
   3 -10   1   22.90    3.10
   3  10  -1   21.80    3.10
  -3 -10  -1   25.20    3.70
  -3 -10  -1   22.90    3.40
   3  10  -1   22.50    3.20
  -3  10   1   24.30    3.20
   3 -10   1   22.20    2.80
   3  10  -1   24.60    3.80
   3 -10  -1   22.30    3.10
   3 -10  -1   18.40    2.80
  -3 -10   1   28.00    2.90
  -3 -10   1   22.60    3.30
  -3  10  -1   19.30    3.00
   3  10   1   22.50    3.10
  -3  10  -1   21.00    2.40
   3 -10  -1   20.80    3.30
  -3  10  -1   18.40    2.90
   3  10   1   23.70    3.40
   3  10   1   25.00    3.10
   4  10  -1   42.40    3.70
  -4  10   1   38.90    4.70
  -4 -10  -1   40.90    3.10
  -4 -10  -1   34.20    4.00
   4 -10   1   28.40    4.00
   4  10  -1   41.90    4.40
   4 -10   1   42.60    2.80
  -4  10   1   33.90    4.40
   4 -10   1   33.10    4.10
  -4 -10  -1   24.90    3.60
   4 -10   1   32.30    4.20
   4  10  -1   29.30    3.80
   4  10   1   42.60    3.80
  -4 -10   1   27.70    3.70
  -4 -10   1   32.50    3.10
  -4 -10   1   40.80    4.10
  -4  10  -1   44.30    3.50
  -4  10  -1   36.30    4.30
   4  10   1   25.30    4.20
   4 -10  -1   31.90    3.90
   4 -10  -1   40.80    4.10
   4  10   1   29.90    4.20
   4 -10  -1   35.60    3.90
  -4  10  -1   35.80    4.60
  -5 -10  -1   44.20    4.40
  -5 -10  -1   29.00    3.80
   5  10  -1   35.70    4.50
   5  10  -1   38.80    3.90
  -5  10   1   41.60    4.50
  -5 -10  -1   42.90    3.00
   5  10  -1   38.30    4.60
  -5  10   1   40.70    4.70
   5 -10   1   37.80    4.20
   5 -10   1   37.10    4.10
   5 -10   1   29.00    4.50
   5  10   1   32.30    4.30
  -5  10  -1   40.70    4.60
   5 -10  -1   36.00    3.90
  -5  10  -1   37.90    4.50
   5  10   1   33.50    4.40
   5  10   1   37.90    3.90
  -5 -10   1   29.20    3.00
   5 -10  -1   36.40    4.20
   5 -10  -1   36.60    4.30
  -5 -10   1   35.10    3.90
  -5 -10   1   37.60    4.10
   6 -10   1   43.30    4.40
   6  10  -1   50.49    5.00
   6  10  -1   50.69    4.30
   6 -10   1   47.10    5.30
   6 -10   1   50.09    5.10
  -6  10   1   49.60    4.90
  -6 -10  -1   46.70    4.80
  -6 -10  -1   39.30    4.10
   6  10  -1   54.79    4.30
  -6  10   1   52.79    5.10
   6  10  -1   47.40    5.00
   6 -10  -1   48.70    5.10
  -6  10  -1   49.10    5.20
  -6 -10   1   60.89    5.00
   6 -10  -1   47.60    5.20
  -6 -10   1   54.09    3.60
   6  10   1   41.70    4.80
   6  10   1   58.09    4.70
  -6 -10   1   43.40    4.60
   6  10   1   44.30    5.00
  -6  10  -1   60.99    5.40
   6 -10  -1   47.20    4.70
   7  10  -1   20.30    3.30
  -7  10   1   23.50    3.60
   7  10  -1   20.20    3.40
   7  10  -1   21.90    2.90
   7 -10   1   22.00    3.40
  -7 -10  -1   17.90    3.10
   7 -10   1   21.30    3.30
   7 -10   1   18.80    3.40
   7  10  -1   24.20    3.70
  -7  10   1   22.20    3.50
  -7 -10  -1   18.20    2.90
   7 -10  -1   21.50    3.20
  -7  10  -1   19.80    3.30
   7  10   1   18.60    2.70
   7 -10  -1   24.40    3.40
   7  10   1   18.00    3.40
   7  10   1   15.90    3.30
   7 -10  -1   19.00    3.20
  -7 -10   1   20.70    3.10
  -7  10  -1   26.70    3.80
  -7 -10   1   19.30    3.10
   8  10  -1   41.70    5.00
  -8  10   1   43.90    6.00
   8  10  -1   55.09    4.40
  -8 -10  -1   39.20    4.50
  -8  10   1   45.00    5.60
  -8 -10  -1   44.50    4.50
   8 -10   1   40.20    4.90
   8  10  -1   38.30    5.00
   8 -10   1   35.10    5.30
   8  10  -1   41.40    4.80
   8 -10   1   41.20    5.30
   8  10   1   42.70    4.40
   8  10   1   35.50    5.10
   8  10   1   39.20    5.10
  -8 -10   1   38.70    4.60
  -8  10  -1   46.30    5.10
  -8 -10   1   47.80    5.20
   8 -10  -1   38.60    5.20
   8 -10  -1   36.60    4.80
   8 -10  -1   40.30    5.40
  -8  10  -1   41.90    6.00
  -9 -10  -1   37.10    4.60
  -9  10   1   41.00    5.70
   9  10  -1   41.40    4.40
  -9  10   1   44.50    6.60
   9 -10   1   48.80    5.00
   9  10  -1   37.70    5.10
   9 -10   1   43.80    5.30
   9 -10   1   51.49    5.80
   9  10  -1   39.40    5.30
  -9 -10  -1   49.10    4.90
  -9  10  -1   39.20    5.40
   9  10   1   40.80    4.50
  -9  10  -1   43.10    5.10
   9  10   1   34.90    4.70
   9 -10  -1   40.10    4.90
   9  10   1   41.40    5.50
  -9 -10   1   36.10    4.60
   9 -10  -1   34.20    5.10
  -9 -10   1   36.70    4.60
   9 -10  -1   37.90    5.30
  10 -10   1   51.59    6.30
  10 -10   1   52.99    5.70
 -10  10   1   60.99    6.30
 -10 -10  -1   45.30    5.20
 -10 -10  -1   41.50    5.10
  10 -10   1   50.79    6.10
  10  10  -1   44.20    4.90
  10  10  -1   43.60    5.90
  10  10  -1   47.40    6.10
  10 -10  -1   51.29    6.20
 -10  10  -1   54.89    6.30
 -10 -10   1   48.80    5.00
  10  10   1   45.80    4.90
 -10  10  -1   53.89    7.70
 -10 -10   1   47.30    5.30
  10  10   1   46.10    6.00
  10 -10  -1   44.80    5.60
  10  10   1   40.50    5.90
  10 -10  -1   54.39    6.30
  11  10  -1   28.70    4.30
  11 -10   1   27.90    4.10
  11 -10   1   35.60    4.80
  11  10  -1   40.90    5.90
 -11 -10  -1   33.10    4.10
  11  10  -1   29.70    3.90
 -11 -10  -1   27.70    4.00
 -11  10   1   27.70    4.90
  11 -10   1   32.50    4.80
 -11  10  -1   32.00    4.80
  11 -10  -1   31.10    4.80
  11 -10  -1   28.50    4.80
 -11 -10   1   30.00    4.00
  11  10   1   32.80    4.50
  11  10   1   29.60    3.90
  11  10   1   26.00    4.70
  11 -10  -1   34.70    4.60
 -11 -10   1   36.20    5.10
 -12  10   1   30.40    5.00
  12 -10   1   31.90    5.00
  12 -10   1   24.50    4.50
  12 -10   1   26.70    4.70
  12  10  -1   19.80    4.30
 -12 -10  -1   17.70    3.70
  12  10  -1   27.60    4.60
 -12 -10  -1   23.40    4.10
  12 -10  -1   22.90    4.70
  12 -10  -1   20.50    4.90
 -12 -10   1   16.70    3.70
 -12 -10   1   20.20    4.00
  12  10   1   26.30    4.70
  12  10   1   19.80    4.50
  12  10   1   17.40    3.70
  12 -10  -1   23.30    4.20
 -12  10  -1   27.10    5.10
 -13  10   1   22.60    5.00
  13  10  -1   15.00    4.20
  13 -10   1   17.90    5.60
  13 -10   1    7.90    5.20
  13  10  -1   18.10    4.60
 -13 -10  -1   23.20    4.40
 -13  10  -1   27.00    5.50
 -13 -10   1   23.60    4.60
  13 -10  -1    9.10    4.50
  13  10   1   17.70    4.90
  13  10   1   23.20    4.70
  13 -10  -1   24.20    5.30
  13 -10  -1   19.40    5.20
  14  10  -1   19.30    5.00
  14 -10   1    7.90    5.00
  14  10  -1   18.00    4.50
 -14  10   1    2.90    5.60
  14 -10   1    6.70    5.40
  14 -10  -1    7.00    5.30
  14 -10  -1   15.00    5.20
  14  10   1   13.00    4.80
  14  10   1   11.90    4.70
 -14  10  -1    6.20    5.20
  15 -10   1    4.80    5.70
  15  10  -1   25.80    5.80
  15  10  -1    4.70    5.40
  15 -10   1   15.30    5.80
 -15  10   1    8.00    6.10
  15 -10  -1   13.30    6.10
  15 -10  -1   11.60    6.00
 -15  10  -1   20.80    6.60
  15  10   1   20.10    5.20
  15  10   1   15.00    5.30
  16  10  -1   15.50    6.10
 -16  10   1   24.10    7.50
  16 -10   1    2.80    6.30
  16 -10   1   -2.40    6.80
  16 -10  -1    9.70    6.70
  16  10   1    9.30    5.30
  16 -10  -1   15.50    6.50
 -16  10  -1   22.70    7.40
  17 -10   1   22.00    7.90
  17 -10   1    4.00    7.50
  17  10  -1   -1.00    7.20
 -17  10   1   11.00    7.80
  17  10   1   20.60    6.90
  17 -10  -1    4.40    7.40
 -17  10  -1  -12.80    7.90
  17 -10  -1    6.20    7.70
   0 -11   1   14.70    2.70
   0  11   1   15.10    2.50
   0  11   1   14.30    2.70
   0 -11   1   14.00    2.00
   0  11  -1   15.30    2.90
   0  11  -1   19.20    3.00
   0 -11   1   13.20    2.50
   0 -11  -1   15.60    2.60
   0  11  -1   16.80    2.60
   0  11   1   13.10    2.90
   0 -11  -1   12.00    2.50
  -1 -11  -1  123.99    6.60
   1  11  -1  123.29    7.40
   1 -11   1  122.09    6.20
  -1  11   1  115.99    6.30
   1 -11   1  124.19    7.10
   1  11  -1  123.69    6.80
   1  11  -1  125.49    7.30
   1 -11   1  126.59    7.10
  -1  11   1  114.39    7.20
  -1 -11  -1  117.89    7.10
  -1  11   1  113.39    7.10
  -1 -11   1  125.89    6.80
   1  11   1  107.99    6.90
   1  11   1  124.59    7.40
  -1  11  -1  115.99    7.00
  -1  11  -1  119.29    6.40
  -1  11  -1  118.09    7.30
   1  11   1  130.59    6.70
  -1 -11   1  122.49    7.00
   1 -11  -1  130.19    6.00
   1 -11  -1  117.49    6.90
   1 -11  -1  119.69    7.00
   2  11  -1    3.10    2.40
   2 -11   1    3.20    2.00
   2  11  -1    6.00    2.10
  -2 -11  -1    7.30    2.00
  -2 -11  -1    6.80    2.10
   2 -11   1    4.60    1.90
  -2  11   1    3.40    2.60
   2 -11   1    5.10    2.60
   2  11  -1    3.50    2.40
  -2  11   1    6.00    2.10
  -2  11   1    2.10    2.20
   2 -11  -1    4.50    2.30
  -2 -11   1    8.40    2.00
  -2 -11   1    3.30    1.90
   2  11   1    5.20    2.20
  -2  11  -1    3.40    2.00
   2 -11  -1    2.90    2.00
  -2  11  -1    4.90    2.20
   2  11   1    3.90    2.50
   2 -11  -1    3.40    1.80
   2  11   1    6.70    2.30
  -2  11  -1    2.10    2.10
   3 -11   1   16.60    2.70
   3 -11   1   11.10    2.60
  -3 -11  -1   14.40    2.60
  -3  11   1   12.00    2.80
   3  11  -1   11.20    2.50
  -3  11   1   15.70    3.20
  -3 -11  -1   16.70    2.20
   3 -11   1   12.40    2.60
   3  11  -1    9.10    2.70
   3  11  -1   13.10    2.80
   3  11   1   15.90    3.00
  -3 -11   1   17.20    2.70
  -3 -11   1   15.40    2.30
   3 -11  -1   14.00    2.70
  -3  11  -1   14.60    2.40
  -3  11  -1   12.40    2.60
  -3  11  -1   12.90    3.00
   3  11   1   12.70    3.00
   3  11   1   12.90    2.50
   3 -11  -1   15.30    2.80
   3 -11  -1   16.20    2.30
   4 -11   1   21.10    3.40
   4 -11   1   28.70    3.80
  -4  11   1   32.50    3.90
  -4  11   1   27.10    4.30
  -4 -11  -1   33.60    4.10
   4  11  -1   28.20    3.50
   4  11  -1   26.60    3.70
  -4 -11  -1   29.00    3.10
   4  11  -1   30.10    3.80
   4 -11   1   26.50    3.30
  -4 -11  -1   24.90    3.30
  -4 -11   1   22.40    3.20
   4 -11  -1   22.50    3.20
  -4  11  -1   29.60    4.40
   4  11   1   23.40    3.60
   4 -11  -1   28.70    3.90
  -4  11  -1   22.80    3.30
  -4  11  -1   29.00    3.70
   4  11   1   26.50    3.70
  -4 -11   1   24.10    3.20
   4  11   1   29.20    3.80
   4 -11  -1   31.40    4.00
   5 -11   1   17.00    3.10
   5  11  -1   17.20    3.10
   5  11  -1   17.80    3.40
  -5 -11  -1   21.40    3.00
   5  11  -1   23.30    3.00
  -5  11   1   16.70    3.40
  -5  11   1   24.00    3.70
  -5 -11  -1   22.20    3.10
   5 -11   1   17.20    3.30
  -5 -11  -1   27.40    3.00
   5 -11   1   14.20    3.10
  -5 -11   1   25.00    3.80
   5  11   1   18.70    3.40
   5  11   1   25.50    3.50
   5 -11  -1   19.00    3.00
   5 -11  -1   18.30    3.10
  -5  11  -1   17.80    3.20
   5 -11  -1   19.10    3.10
  -5  11  -1   12.20    3.20
  -5 -11   1   25.00    3.40
   5  11   1   17.20    2.60
  -5 -11   1   22.50    3.00
  -6 -11  -1   15.70    2.80
   6  11  -1   16.60    3.40
  -6  11   1   12.90    3.20
   6  11  -1   15.80    3.10
   6 -11   1   14.30    3.00
   6 -11   1   12.90    2.90
  -6  11   1   17.50    3.50
   6  11  -1   15.20    2.40
  -6 -11  -1   15.40    3.10
   6 -11   1   14.70    2.90
  -6 -11   1   13.90    3.00
   6  11   1   15.10    2.60
   6  11   1   14.10    3.20
  -6 -11   1   15.10    2.80
   6  11   1   17.10    3.00
  -6  11  -1   10.30    3.10
  -6  11  -1   13.50    3.00
   6 -11  -1    7.40    3.10
  -6 -11   1   13.50    3.10
   6 -11  -1   11.20    3.00
   6 -11  -1   16.00    3.00
  -7  11   1   17.90    3.50
  -7 -11  -1   20.80    3.30
  -7  11   1   22.10    3.90
   7  11  -1   16.80    2.80
   7  11  -1   17.30    3.50
   7 -11   1   20.20    3.50
  -7 -11  -1   17.30    3.00
   7  11  -1   20.90    3.70
   7 -11   1   20.60    3.40
   7 -11  -1   25.20    3.40
   7 -11  -1   22.00    3.60
  -7  11  -1   18.00    3.30
   7  11   1   22.80    3.60
   7  11   1   25.10    3.70
   7 -11  -1   21.10    3.70
  -7 -11   1   29.40    4.30
  -7  11  -1   20.10    3.60
  -7 -11   1   20.20    3.20
   7  11   1   19.80    3.10
  -8 -11  -1   19.50    3.20
  -8  11   1   20.20    4.00
   8 -11   1   21.30    3.60
   8  11  -1   25.30    4.00
  -8  11   1   24.20    4.20
  -8 -11  -1   21.90    3.30
   8  11  -1   24.20    3.90
   8  11  -1   21.90    3.10
   8 -11   1   18.50    3.60
   8 -11   1   15.90    3.90
   8 -11  -1   18.10    3.60
   8  11   1   16.50    3.80
  -8 -11   1   16.80    3.20
  -8 -11   1   23.40    3.20
  -8  11  -1   16.80    3.40
   8 -11  -1   13.50    3.50
   8 -11  -1   17.50    3.50
   8  11   1   15.20    2.90
   8  11   1   18.00    3.70
  -8  11  -1   22.30    3.70
   9 -11   1   31.70    4.60
   9 -11   1   29.30    4.50
  -9 -11  -1   34.60    4.20
   9  11  -1   36.80    4.80
  -9  11   1   38.30    5.30
   9  11  -1   31.70    4.50
  -9 -11  -1   44.30    5.00
   9  11  -1   30.80    4.60
  -9  11   1   27.80    4.50
   9 -11   1   33.30    4.30
   9  11   1   49.80    5.90
   9  11   1   42.30    4.80
   9 -11  -1   43.70    5.40
  -9 -11   1   38.40    5.00
  -9 -11   1   45.60    4.70
   9  11   1   39.00    4.90
  -9  11  -1   36.70    5.70
   9 -11  -1   31.80    4.70
   9 -11  -1   39.10    5.40
  -9  11  -1   27.80    4.50
 -10 -11  -1   14.50    3.40
  10  11  -1   19.40    4.30
  10  11  -1   13.80    3.10
  10 -11   1   16.80    3.90
  10 -11   1   22.60    4.10
 -10  11   1   14.40    4.10
  10  11  -1   13.60    3.50
 -10 -11  -1   11.20    3.20
  10 -11   1   14.90    4.00
 -10  11  -1   17.20    4.00
  10  11   1   15.50    3.80
  10  11   1   21.90    4.00
 -10 -11   1   20.00    3.50
  10 -11  -1   17.50    3.80
  10  11   1   18.90    3.30
  10 -11  -1   27.30    4.30
 -10  11  -1   21.50    4.60
 -10 -11   1   15.90    3.60
  10 -11  -1   17.90    4.00
  11 -11   1    4.50    4.00
 -11  11   1   11.90    4.10
 -11 -11  -1    4.80    3.40
 -11 -11  -1    4.70    3.50
  11  11  -1   12.40    3.80
  11  11  -1   12.60    3.80
  11 -11   1   10.50    3.70
  11 -11   1    6.90    4.50
  11  11  -1    5.50    3.40
 -11 -11   1   11.10    3.50
  11 -11  -1    0.40    3.90
  11  11   1   12.90    4.00
 -11 -11   1    9.90    3.30
  11  11   1    9.60    3.70
  11 -11  -1    5.70    4.40
  11 -11  -1   13.40    4.00
 -11  11  -1    9.90    4.40
  11  11   1    5.10    3.20
  12  11  -1   10.70    4.00
 -12 -11  -1   10.40    3.70
  12 -11   1   23.00    5.00
 -12  11   1   17.00    4.80
  12 -11   1   21.00    5.10
 -12 -11  -1   12.20    4.20
  12  11  -1   19.80    4.70
  12 -11   1    9.40    4.50
  12 -11  -1    4.50    4.60
 -12 -11   1   16.90    4.10
 -12  11  -1   11.20    4.50
  12 -11  -1   14.50    4.40
  12  11   1    8.80    3.90
  12 -11  -1   14.90    4.90
  12  11   1   16.60    4.30
  12  11   1    7.50    3.80
 -13  11   1    9.40    5.20
  13  11  -1   13.70    4.70
  13 -11   1   -1.30    4.80
  13 -11   1    6.80    5.30
  13  11  -1    9.10    4.40
  13 -11  -1    9.00    4.90
  13 -11  -1    8.70    5.00
  13  11   1   10.70    4.20
  13  11   1   12.40    4.30
 -13 -11   1    8.80    5.20
  13 -11  -1    7.50    4.90
 -13  11  -1    5.40    5.00
 -14  11   1   12.10    5.50
  14  11  -1   10.90    5.60
  14 -11   1    5.80    5.90
  14  11  -1    1.80    4.60
  14 -11   1    5.30    5.50
  14 -11  -1    2.60    5.40
  14  11   1   18.50    5.20
 -14  11  -1    2.50    5.30
  14  11   1    1.50    4.70
  14 -11  -1   12.20    5.30
  15  11  -1   12.60    5.90
  15 -11   1    9.90    6.20
 -15  11   1   -0.70    6.10
  15 -11   1    6.20    6.10
  15  11  -1    3.80    5.60
 -15  11  -1    8.90    6.50
  15 -11  -1   15.20    6.20
  15  11   1   10.40    5.20
  15 -11  -1   -1.30    6.50
  15  11   1   17.30    5.60
  16 -11   1    5.10    7.00
  16  11  -1    4.90    6.10
  16 -11   1    4.80    7.20
 -16  11   1    7.30    7.40
  16 -11  -1   -0.20    7.40
 -16  11  -1   14.40    7.40
  16 -11  -1    9.00    7.40
 -17  11   1    3.90    8.60
  17 -11   1    8.90    8.10
  17 -11   1   -3.80    8.10
  17  11  -1   -0.20    9.10
  17 -11  -1    9.60    9.00
  17 -11  -1   -1.50    8.00
  17  11   1   11.90    9.70
 -17  11  -1   25.80    9.00
   0 -12   1  191.08    9.80
   0  12   1  198.58   10.10
   0  12  -1  178.08    9.90
   0  12   1  178.18    9.90
   0  12   1  173.78    9.20
   0 -12  -1  194.58    9.90
   0 -12  -1  191.38    9.60
   0  12  -1  183.08    9.90
   0 -12   1  198.68    9.80
   0  12  -1  187.58    9.30
   1  12  -1   33.70    4.40
  -1 -12  -1   30.80    4.20
   1  12  -1   29.50    3.90
   1 -12   1   26.60    4.00
  -1  12   1   23.40    3.70
  -1  12   1   26.90    3.60
  -1 -12  -1   26.80    3.80
  -1  12   1   25.30    3.50
   1 -12   1   22.20    3.50
   1  12  -1   29.00    3.70
   1 -12   1   25.80    3.80
  -1  12  -1   23.60    3.60
  -1  12  -1   22.60    3.40
   1 -12  -1   24.40    3.40
   1 -12  -1   21.00    3.10
  -1 -12   1   26.20    3.10
  -1 -12   1   25.90    3.30
  -1  12  -1   24.40    3.80
   1  12   1   30.40    4.30
   1  12   1   25.80    3.60
   1  12   1   32.70    4.20
  -2 -12  -1   -0.40    1.90
   2  12  -1    3.60    2.70
   2 -12   1   -2.90    2.10
   2 -12   1    4.60    2.30
  -2  12   1    0.00    2.40
   2  12  -1    2.10    2.30
  -2  12   1    3.30    2.50
   2  12  -1    3.50    2.50
  -2 -12  -1   -0.20    2.10
  -2  12   1    0.40    2.70
   2 -12   1   -1.30    2.20
  -2  12  -1    3.20    2.60
  -2 -12   1    1.00    2.10
  -2 -12   1   -0.70    2.10
   2 -12  -1   -0.90    2.20
   2 -12  -1    2.50    2.20
   2  12   1   -1.10    2.70
  -2  12  -1   -2.20    2.40
   2 -12  -1   -0.20    2.20
   2  12   1   -1.60    1.90
  -2  12  -1    1.20    2.50
   2  12   1   -0.70    2.40
   3  12  -1   16.10    2.70
  -3 -12  -1   19.30    3.00
  -3  12   1   19.90    3.20
  -3  12   1   22.30    3.40
   3  12  -1   19.60    3.40
   3 -12   1   19.60    3.20
  -3 -12  -1   23.90    2.70
   3 -12   1   23.60    2.90
   3 -12   1   17.90    3.20
   3  12  -1   23.30    3.40
   3  12   1   20.20    3.50
   3  12   1   21.30    3.00
  -3 -12   1   19.20    3.10
   3 -12  -1   24.60    2.80
  -3  12  -1   21.70    3.40
   3 -12  -1   20.80    3.10
  -3 -12   1   23.50    3.50
   3  12   1   24.00    3.60
   3 -12  -1   22.30    3.30
  -3  12  -1   20.60    3.40
  -3  12  -1   23.80    3.20
   4  12  -1    4.00    2.40
   4 -12   1    9.30    2.80
  -4 -12  -1    8.70    2.70
  -4 -12  -1   11.70    2.30
   4 -12   1    3.60    2.40
  -4  12   1    3.70    3.00
   4 -12   1    4.10    2.80
   4  12  -1    5.40    2.20
  -4  12   1    1.00    2.70
   4  12  -1    5.00    2.80
   4 -12  -1    6.90    2.50
  -4 -12   1   11.60    2.30
  -4  12  -1    7.40    3.00
   4 -12  -1    8.70    2.50
   4  12   1    8.90    2.50
   4  12   1    3.70    2.70
  -4 -12   1    9.40    2.50
   4 -12  -1    7.00    2.60
   4  12   1    5.90    2.90
  -4  12  -1    9.00    2.90
   5 -12   1   11.20    3.00
   5  12  -1   16.30    3.20
   5 -12   1   10.20    3.10
  -5  12   1   12.80    3.20
  -5 -12  -1    7.60    2.60
  -5  12   1   10.70    3.20
   5 -12   1    9.50    2.80
   5  12  -1   12.80    2.70
  -5 -12  -1    5.80    2.60
   5  12  -1    9.30    3.00
   5 -12  -1    9.80    2.90
   5 -12  -1    8.10    2.90
  -5 -12   1   14.60    2.40
   5  12   1   12.20    2.90
  -5  12  -1   12.40    3.10
  -5 -12   1    7.40    2.60
  -5  12  -1   11.00    3.20
   5  12   1   12.20    2.60
   5 -12  -1   13.00    2.80
   5  12   1    9.10    3.30
  -6 -12  -1    7.60    2.60
  -6  12   1   -0.80    2.90
   6 -12   1    4.40    2.60
   6  12  -1    0.70    2.80
   6 -12   1    3.10    2.70
   6  12  -1    1.90    2.70
   6  12  -1    0.30    2.20
   6 -12   1    1.90    2.90
  -6  12   1    3.20    2.90
  -6 -12  -1    3.40    2.60
  -6 -12   1   -1.10    2.30
   6 -12  -1    3.70    2.90
   6 -12  -1    5.20    2.70
   6  12   1    2.30    2.90
   6  12   1    1.60    3.00
  -6  12  -1   -0.10    2.80
   6 -12  -1    6.60    2.60
   6  12   1    2.50    2.30
  -6  12  -1   -1.00    2.90
  -6 -12   1    1.20    2.40
  -7  12   1    0.10    2.70
   7 -12   1   -1.40    3.10
   7  12  -1   -1.10    2.50
   7 -12   1    5.80    3.20
  -7 -12  -1   -1.00    2.50
   7  12  -1    1.00    2.90
   7 -12   1    0.50    2.90
  -7  12   1    2.30    3.00
   7  12  -1   -2.90    2.20
  -7 -12  -1   -1.30    2.60
  -7  12  -1   -5.60    2.90
  -7  12  -1   -0.30    3.10
   7  12   1    0.20    2.90
   7  12   1    0.80    2.90
   7  12   1    0.80    2.30
   7 -12  -1    0.10    2.80
   7 -12  -1    4.00    3.00
  -7 -12   1    2.50    2.50
   7 -12  -1    0.60    2.90
  -7 -12   1   -0.20    2.50
   8  12  -1   65.09    5.50
   8  12  -1   59.99    6.40
   8 -12   1   58.09    6.30
  -8  12   1   64.99    6.30
  -8  12   1   69.59    6.50
  -8 -12  -1   66.49    6.00
  -8 -12  -1   57.09    5.60
   8 -12   1   64.29    6.40
   8  12  -1   69.99    6.70
   8 -12   1   61.89    6.60
  -8  12  -1   63.69    6.10
   8  12   1   65.89    5.60
  -8  12  -1   61.99    6.60
   8 -12  -1   67.19    6.60
   8 -12  -1   75.99    6.40
   8  12   1   78.99    6.80
  -8 -12   1   63.49    5.90
  -8 -12   1   70.09    5.90
   8  12   1   71.49    6.50
   8 -12  -1   64.89    6.40
   9  12  -1   26.20    4.60
   9 -12   1   20.60    4.20
   9 -12   1   16.70    3.90
  -9  12   1   25.70    4.50
  -9  12   1   17.80    4.30
  -9 -12  -1   27.30    3.80
   9  12  -1   23.90    4.30
   9 -12   1   24.60    4.40
  -9 -12  -1   27.20    4.00
   9  12  -1   22.10    3.40
  -9  12  -1   15.20    4.20
   9 -12  -1   25.50    4.10
   9  12   1   20.30    3.60
   9  12   1   22.00    4.10
  -9  12  -1   20.60    4.30
   9 -12  -1   18.60    4.50
   9  12   1   25.70    4.30
   9 -12  -1   17.80    3.60
  -9 -12   1   25.00    3.70
  -9 -12   1   20.80    3.60
 -10 -12  -1   27.10    3.90
  10 -12   1   24.90    4.60
  10  12  -1   25.20    4.80
  10 -12   1   23.90    4.80
  10 -12   1   31.60    4.70
  10  12  -1   26.70    3.80
  10  12  -1   25.80    4.70
 -10 -12  -1   30.10    4.20
 -10  12   1   24.60    4.90
  10  12   1   30.80    4.50
 -10 -12   1   28.10    4.10
 -10 -12   1   28.20    4.10
  10 -12  -1   25.20    4.80
  10 -12  -1   28.10    4.80
  10  12   1   24.00    3.90
  10  12   1   30.00    4.90
  10 -12  -1   30.60    4.80
 -10  12  -1   25.90    4.90
 -11 -12  -1    8.10    3.40
  11 -12   1   16.20    4.70
 -11 -12  -1   10.70    3.70
  11 -12   1   14.70    4.20
  11 -12   1    9.00    4.20
 -11  12   1    6.50    4.40
  11  12  -1   10.20    3.80
  11  12  -1   10.90    4.10
 -11 -12   1    4.60    3.50
  11  12   1    7.00    3.50
 -11  12  -1    1.70    4.50
  11 -12  -1    9.80    4.30
 -11 -12   1    5.60    4.90
  11  12   1    5.30    3.80
  11 -12  -1   12.70    4.30
  11 -12  -1    3.50    4.40
  11  12   1   19.90    4.20
  12 -12   1   21.50    5.40
 -12  12   1   17.70    5.10
  12  12  -1   17.60    5.10
  12 -12   1    5.10    4.90
 -12 -12  -1   21.90    4.20
  12  12  -1   20.70    4.70
  12 -12   1    8.60    5.00
  12 -12  -1   14.80    5.10
 -12  12  -1   10.40    4.80
 -12 -12   1   12.20    4.30
  12 -12  -1   13.40    4.90
  12  12   1   19.40    4.40
  12  12   1   22.60    4.70
 -13  12   1    3.30    5.50
  13 -12   1   -5.50    5.10
  13  12  -1   -0.60    4.20
  13  12  -1    1.20    4.60
  13 -12   1   10.70    5.40
  13  12   1   12.70    4.80
  13 -12  -1   13.90    5.40
  13 -12  -1    5.10    5.30
  13 -12  -1    4.50    5.20
 -13  12  -1    4.30    5.50
  13  12   1    7.80    4.60
  14 -12   1   17.10    6.30
  14  12  -1    8.00    5.10
  14  12  -1   29.90    6.20
 -14  12   1   25.50    6.30
  14 -12   1   12.20    6.20
 -14  12  -1   26.00    6.50
  14  12   1   34.50    6.30
  14 -12  -1   22.90    6.30
  14 -12  -1   17.30    6.10
  14  12   1   18.30    5.20
  15  12  -1   -6.90    5.50
 -15  12   1    1.40    6.70
  15 -12   1    3.90    6.50
  15  12  -1   13.30    6.20
  15 -12   1    6.50    6.30
  15  12   1    6.30    5.60
  15  12   1    8.30    5.80
  15 -12  -1   -6.80    6.60
 -15  12  -1  -10.40    6.70
  15 -12  -1    8.50    6.80
  16 -12   1   12.60    8.20
 -16  12   1   15.10    7.90
  16  12  -1    1.70    6.40
  16 -12   1   21.90    8.00
  16  12   1    7.90    7.10
 -16  12  -1   13.00    8.10
  16 -12  -1   12.40    7.60
  16 -12  -1    1.80    7.20
   0  13   1    7.10    2.90
   0 -13  -1    6.20    2.30
   0  13   1    5.00    2.90
   0  13  -1    3.50    2.80
   0  13   1    7.90    2.80
   0 -13  -1    8.30    2.50
   0  13  -1    8.70    2.70
   0  13  -1   10.10    3.00
   0 -13   1    5.40    2.40
   0 -13   1    5.90    2.30
  -1  13   1   60.39    5.20
   1 -13   1   65.59    5.30
  -1  13   1   64.29    5.70
  -1 -13  -1   63.19    5.50
   1  13  -1   63.69    5.90
  -1  13   1   59.59    5.50
   1  13  -1   64.29    5.60
  -1 -13  -1   64.29    5.20
   1  13  -1   60.89    5.40
   1 -13   1   58.99    5.10
   1  13   1   61.69    5.70
   1  13   1   52.89    5.30
   1  13   1   60.69    5.40
  -1  13  -1   50.99    5.40
   1 -13  -1   62.39    5.10
  -1 -13   1   64.99    5.40
  -1  13  -1   67.69    5.50
  -1  13  -1   58.09    5.60
   1 -13  -1   64.99    5.30
  -1 -13   1   64.09    5.50
  -2 -13  -1    6.80    2.70
   2  13  -1    6.90    2.60
   2 -13   1    9.30    3.20
  -2 -13  -1    9.80    2.40
   2  13  -1   10.20    3.10
   2 -13   1    7.40    2.70
  -2  13   1    8.70    2.90
   2 -13   1    6.50    2.50
  -2  13   1    8.50    2.90
   2  13  -1    5.70    3.10
  -2  13  -1    8.30    3.10
   2 -13  -1    7.30    2.50
   2  13   1   10.50    3.20
  -2 -13   1    9.30    2.60
  -2  13  -1    4.10    2.70
   2  13   1    8.20    3.10
  -2 -13   1    8.00    2.30
   2 -13  -1   10.90    2.90
   2  13   1   10.10    2.70
   3 -13   1   61.39    5.00
   3  13  -1   59.79    5.80
  -3 -13  -1   66.29    4.90
   3 -13   1   61.89    5.50
  -3  13   1   64.29    6.00
   3  13  -1   60.09    5.10
   3  13  -1   58.39    5.50
   3 -13   1   59.09    5.60
  -3 -13  -1   63.19    5.40
  -3  13   1   59.99    5.80
   3 -13  -1   60.89    5.50
   3 -13  -1   52.59    5.20
   3 -13  -1   70.09    5.30
  -3  13  -1   55.79    5.70
  -3 -13   1   53.09    5.40
  -3  13  -1   48.60    5.70
   3  13   1   52.09    5.80
   3  13   1   51.49    5.30
  -3 -13   1   61.59    4.90
   3  13   1   59.29    6.00
   4 -13   1   14.10    3.10
  -4  13   1    6.30    3.00
   4  13  -1   11.00    2.80
   4 -13   1    6.50    3.00
   4  13  -1    5.90    2.40
   4  13  -1    8.50    3.30
  -4 -13  -1    8.70    2.80
   4 -13   1    8.80    3.10
  -4  13   1    7.60    3.50
   4  13   1   11.40    3.20
   4 -13  -1   11.70    3.10
  -4  13  -1   17.40    3.40
  -4 -13   1   13.70    2.60
   4  13   1   11.70    2.80
   4  13   1    9.90    3.00
  -4  13  -1   12.70    3.20
  -4 -13   1   10.00    2.90
   4 -13  -1   19.00    2.90
   4 -13  -1   15.00    2.90
   5 -13   1   73.69    6.30
   5  13  -1   72.89    5.70
  -5  13   1   69.79    6.90
   5 -13   1   74.59    6.30
   5 -13   1   81.89    6.60
  -5  13   1   79.49    6.60
  -5 -13  -1   75.39    6.30
   5  13  -1   74.19    6.80
   5  13  -1   65.79    6.20
   5 -13  -1   66.49    6.60
  -5  13  -1   69.19    6.70
  -5  13  -1   80.89    6.40
   5 -13  -1   78.79    6.20
   5 -13  -1   83.59    6.20
  -5 -13   1   76.19    6.10
   5  13   1   73.19    6.10
   5  13   1   68.49    6.90
   5  13   1   77.79    5.80
  -6 -13  -1    6.90    2.90
   6  13  -1   11.70    3.40
   6  13  -1    6.70    3.40
  -6 -13  -1    5.80    3.00
  -6  13   1    6.30    3.50
   6 -13   1    9.80    3.20
   6 -13   1    9.20    3.30
  -6  13   1   11.00    3.40
   6 -13   1    9.50    3.30
   6  13  -1    5.10    2.70
   6  13   1   10.90    2.80
  -6  13  -1   11.40    3.60
  -6  13  -1    8.20    3.30
   6 -13  -1   10.90    3.20
   6  13   1    9.00    3.30
   6 -13  -1    5.10    3.20
  -6 -13   1    9.00    2.90
   6  13   1    8.80    3.30
   6 -13  -1   12.80    3.50
   7  13  -1   31.80    4.50
   7 -13   1   29.50    4.50
   7 -13   1   35.10    4.50
   7 -13   1   40.60    5.80
   7  13  -1   33.90    4.50
   7  13  -1   37.50    4.80
  -7  13   1   33.20    4.70
  -7 -13  -1   37.50    5.20
  -7 -13  -1   31.10    4.20
  -7  13   1   37.80    5.80
   7  13   1   33.20    4.70
   7 -13  -1   35.00    4.60
   7 -13  -1   33.00    4.70
  -7  13  -1   27.50    4.60
  -7 -13   1   35.50    5.20
  -7  13  -1   33.50    4.60
   7 -13  -1   40.00    5.50
   7  13   1   42.40    6.00
   7  13   1   31.60    4.90
   8 -13   1    3.90    3.60
  -8  13   1    4.40    3.70
   8 -13   1    6.70    3.60
  -8 -13  -1    3.80    2.80
   8  13  -1    0.10    2.70
   8  13  -1    1.70    3.30
  -8  13   1    2.00    3.40
   8  13  -1    1.10    3.40
  -8 -13  -1    0.00    2.90
   8 -13   1   -5.10    3.50
  -8 -13   1    7.90    3.10
  -8  13  -1    0.10    3.50
  -8  13  -1    5.50    3.80
   8 -13  -1    1.20    3.40
   8  13   1    4.70    3.30
   8  13   1    0.60    2.60
  -8 -13   1   -0.20    2.70
   8 -13  -1   -0.80    3.50
   8  13   1    0.70    3.50
   8 -13  -1   11.20    3.50
   9  13  -1   61.89    7.30
   9  13  -1   51.39    6.80
  -9 -13  -1   59.49    6.20
   9 -13   1   54.29    6.80
  -9  13   1   54.19    7.20
   9 -13   1   54.19    6.80
   9  13  -1   45.50    5.90
   9 -13   1   57.99    7.20
  -9 -13  -1   62.89    6.10
   9  13   1   66.99    5.90
   9  13   1   57.29    7.00
  -9  13  -1   51.49    7.00
   9 -13  -1   53.79    7.10
   9  13   1   59.89    7.10
  -9  13  -1   47.70    7.30
  -9 -13   1   69.49    6.40
   9 -13  -1   60.79    6.60
  -9 -13   1   55.39    6.20
   9 -13  -1   55.19    7.00
  10 -13   1   11.90    4.40
 -10 -13  -1   13.50    3.80
  10 -13   1   20.50    4.50
  10 -13   1   13.70    4.80
 -10  13   1   10.50    4.60
 -10 -13  -1    8.80    3.40
  10  13  -1   10.70    3.90
  10  13  -1   17.60    4.60
  10 -13  -1   15.40    4.60
  10  13   1    9.80    4.10
 -10 -13   1   13.50    4.00
  10 -13  -1   13.30    4.80
  10 -13  -1    8.20    4.40
  10  13   1   14.40    4.30
 -10 -13   1   15.80    3.70
  10  13   1   12.90    3.60
 -10  13  -1    9.80    4.00
 -11 -13  -1   31.00    4.50
  11 -13   1   32.80    5.70
 -11  13   1   29.70    5.80
  11  13  -1   40.40    6.00
  11 -13   1   32.00    5.50
  11  13  -1   28.90    5.00
 -11 -13  -1   40.70    5.30
  11 -13   1   30.00    5.50
  11 -13  -1   32.70    5.90
  11  13   1   42.00    6.10
  11  13   1   39.20    5.60
  11 -13  -1   42.10    5.80
 -11 -13   1   35.70    5.00
  11 -13  -1   31.90    5.50
 -11  13  -1   40.80    6.00
  12  13  -1   30.50    5.20
  12 -13   1   34.00    5.80
  12 -13   1   26.90    5.90
 -12 -13  -1   24.30    5.00
  12  13  -1   31.70    5.60
  12 -13   1   20.40    5.70
 -12  13   1   30.60    5.90
  12  13   1   21.70    4.90
  12 -13  -1   28.30    6.00
 -12  13  -1   37.60    6.20
  12  13   1   35.80    6.50
  12 -13  -1   17.80    5.70
  12 -13  -1   25.70    5.50
 -12 -13   1   29.10    4.80
  13 -13   1   40.70    6.90
  13  13  -1   36.40    6.10
  13  13  -1   48.10    6.70
 -13  13   1   38.00    7.10
  13 -13  -1   39.90    6.70
  13 -13  -1   47.20    9.00
  13 -13  -1   41.50    6.90
  13  13   1   45.00    6.80
  13  13   1   40.20    6.00
 -13  13  -1   37.10    7.00
  14  13  -1    5.80    5.40
  14 -13   1   15.20    6.80
 -14  13   1   14.60    6.60
  14 -13   1    7.80    6.70
  14  13  -1   23.80    6.40
  14  13   1    9.20    5.40
  14 -13  -1   14.50    6.40
  14 -13  -1    8.40    6.90
 -14  13  -1   25.10    6.90
  14  13   1   27.00    6.20
 -15  13   1   28.10    8.30
  15 -13   1   28.70    7.80
  15  13  -1   26.50    7.00
  15 -13   1   30.90    8.00
  15  13  -1   35.90    7.10
  15  13   1   47.70    7.80
  15 -13  -1   31.90    7.60
 -15  13  -1   23.50    7.80
  15  13   1   27.60    6.60
  15 -13  -1   37.20    8.10
   0 -14   1   87.19    6.30
   0 -14  -1   87.29    6.20
   0  14  -1   80.29    6.50
   0  14   1   90.19    6.70
   0  14  -1   85.29    6.90
   0 -14  -1   82.89    6.60
   0  14  -1   86.49    6.90
   0 -14   1   84.69    6.20
   0  14   1   88.79    6.70
   1 -14   1    2.10    2.70
  -1  14   1    3.20    3.20
   1  14  -1    7.50    3.10
   1 -14   1    0.70    2.60
  -1 -14  -1    8.50    2.60
  -1 -14  -1    3.90    2.70
   1  14  -1    3.00    2.70
   1  14  -1    1.70    3.40
  -1  14   1    1.60    2.80
  -1 -14   1    8.40    2.70
  -1  14  -1    4.90    3.00
   1  14   1    4.20    2.60
   1  14   1    2.40    3.30
   1 -14  -1    5.30    2.60
   1  14   1   -2.10    2.80
   1 -14  -1    4.30    2.50
  -1 -14   1    0.70    2.60
  -1  14  -1    5.00    2.80
   2  14  -1  104.59    7.20
  -2  14   1  106.19    7.50
  -2  14   1  111.89    7.60
   2 -14   1  103.79    7.00
  -2 -14  -1  114.99    6.70
   2  14  -1  118.59    7.60
   2  14  -1  102.89    7.60
  -2 -14  -1   98.99    7.30
   2 -14   1  102.79    7.30
  -2  14  -1   93.79    7.50
   2 -14  -1  103.89    7.40
   2  14   1   97.19    7.00
   2  14   1  108.29    7.50
   2  14   1  104.99    7.60
  -2  14  -1  106.69    7.90
  -2 -14   1   87.59    6.50
   2 -14  -1   98.79    6.70
  -2 -14   1  112.09    7.30
  -3  14   1   15.50    3.60
   3 -14   1   14.80    3.30
  -3 -14  -1   10.40    3.10
  -3  14   1    7.90    3.60
   3 -14   1   12.40    3.10
   3  14  -1   16.30    3.70
   3  14  -1    9.60    2.90
  -3 -14  -1   14.90    2.90
   3  14  -1    9.80    3.20
   3 -14  -1   21.30    3.30
   3  14   1   14.00    3.70
  -3 -14   1   18.10    3.30
   3  14   1   17.10    3.00
   3 -14  -1   15.30    3.50
   3  14   1   14.90    3.10
  -3  14  -1    9.90    3.60
  -3 -14   1   17.80    3.30
  -3  14  -1   12.10    3.50
  -4  14   1  207.48   11.70
  -4  14   1  214.18   11.60
   4  14  -1  203.28   11.50
   4  14  -1  225.88   11.10
   4 -14   1  215.48   11.70
  -4 -14  -1  213.68   11.30
   4  14  -1  209.38   11.00
   4 -14   1  209.08   11.40
   4  14   1  203.98   11.00
  -4  14  -1  219.08   11.70
   4  14   1  208.78   11.70
  -4 -14   1  205.78   11.30
   4 -14  -1  214.38   11.70
   4 -14  -1  205.58   11.40
   4  14   1  206.28   10.80
  -4  14  -1  202.88   11.60
   5 -14   1   15.30    3.80
   5 -14   1   18.70    3.60
  -5  14   1   16.30    4.00
   5  14  -1    9.00    3.00
   5  14  -1   16.60    3.50
   5 -14   1   15.10    3.70
   5  14  -1   14.30    3.70
  -5 -14  -1   15.40    3.20
  -5  14   1   16.90    3.90
  -5  14  -1    9.40    3.70
   5  14   1   10.60    3.70
  -5 -14   1   15.10    3.50
   5  14   1   19.00    3.30
   5  14   1   13.90    3.60
   5 -14  -1   21.80    3.80
  -5  14  -1   26.00    4.40
   5 -14  -1   14.40    3.60
  -6  14   1  170.38   10.20
   6 -14   1  174.68   10.00
  -6  14   1  161.58   10.30
   6 -14   1  159.48   10.30
   6 -14   1  167.58    9.90
   6  14  -1  156.08    9.80
   6  14  -1  160.48    9.40
   6  14  -1  154.38   10.10
  -6 -14  -1  168.58    9.80
  -6  14  -1  165.28   10.20
  -6 -14   1  161.48    9.90
   6  14   1  170.38    9.60
   6 -14  -1  159.88   10.20
  -6  14  -1  158.88   10.60
   6 -14  -1  172.98   10.30
   6 -14  -1  192.08   10.10
   6  14   1  160.18   10.20
   6  14   1  173.58    9.90
  -7  14   1    9.10    4.00
  -7  14   1   14.70    4.40
   7 -14   1    8.80    3.90
   7 -14   1    9.90    3.90
   7  14  -1    3.70    3.60
   7  14  -1   13.00    3.40
  -7 -14  -1    8.70    3.10
   7 -14   1   11.60    3.90
   7  14  -1   10.00    3.90
   7  14   1    8.40    3.90
   7  14   1   13.80    3.20
  -7 -14   1   12.70    3.40
   7 -14  -1    9.90    4.10
  -7  14  -1    6.00    4.00
   7 -14  -1   17.40    4.00
   7 -14  -1   17.50    4.00
   7  14   1    8.00    3.90
  -7  14  -1   10.90    4.20
   8  14  -1   72.29    6.70
  -8 -14  -1   72.79    6.60
   8 -14   1   68.09    7.30
   8  14  -1   61.59    7.00
   8 -14   1   77.79    7.50
   8  14  -1   88.99    7.80
   8 -14   1   67.29    7.40
  -8  14   1   63.39    7.80
  -8  14   1   81.69    7.80
  -8 -14  -1   81.09    6.90
   8 -14  -1   64.59    7.30
  -8  14  -1   68.19    7.80
  -8 -14   1   76.49    6.70
   8 -14  -1   57.29    7.40
   8 -14  -1   73.99    7.40
   8  14   1   59.69    7.10
   8  14   1   62.29    7.00
   8  14   1   65.99    6.50
  -8  14  -1   82.09    7.80
   9 -14   1   17.80    4.40
   9  14  -1    6.60    3.90
   9 -14   1    5.20    4.10
  -9  14   1    8.40    4.10
   9  14  -1   10.90    4.20
  -9 -14  -1   10.30    3.70
   9  14  -1    3.20    3.80
  -9 -14  -1   11.40    4.00
   9 -14   1    9.60    4.70
  -9 -14   1    4.10    3.40
   9 -14  -1    3.50    4.20
  -9 -14   1    7.40    3.90
   9 -14  -1    9.50    4.60
   9  14   1    7.50    3.90
   9 -14  -1    8.90    4.40
   9  14   1    8.20    3.50
  -9  14  -1    7.20    4.60
  -9  14  -1   12.60    5.10
   9  14   1    8.40    4.10
  10  14  -1   23.20    4.80
  10 -14   1   28.10    5.40
  10  14  -1   20.30    5.00
  10 -14   1   34.70    5.40
 -10  14   1   23.20    5.30
 -10 -14  -1   30.50    4.50
 -10 -14  -1   28.70    5.00
  10 -14   1   21.60    5.20
 -10  14  -1   21.10    4.70
 -10 -14   1   13.70    4.30
  10 -14  -1   18.80    5.30
  10 -14  -1   25.90    5.30
  10  14   1   23.50    4.70
  10 -14  -1   27.70    5.50
  10  14   1   17.70    4.30
  10  14   1   20.60    5.00
 -11  14   1    8.10    5.40
  11  14  -1    7.40    4.40
 -11 -14  -1   10.50    4.30
  11  14  -1    5.70    4.80
  11 -14   1   17.10    5.80
  11 -14   1   10.20    5.20
  11 -14   1   10.10    5.40
  11 -14  -1   16.30    5.50
  11  14   1    8.80    4.30
 -11  14  -1   14.60    5.60
 -11 -14   1    3.90    4.10
  11  14   1   14.10    4.80
  11 -14  -1   15.40    5.50
  11 -14  -1    2.40    5.10
  12 -14   1   66.49    8.30
  12 -14   1   75.29   10.00
 -12 -14  -1   80.49    8.90
  12  14  -1   59.29    8.40
  12 -14   1   77.69    9.00
  12  14  -1   75.09    9.60
 -12  14   1   75.09   10.30
 -12 -14   1   68.59    8.50
 -12  14  -1   81.59   10.20
  12  14   1   90.89    9.50
  12 -14  -1   82.79    9.80
  12  14   1   65.59    8.40
  12 -14  -1   60.79    9.60
  12 -14  -1   88.89    9.80
  13  14  -1   10.00    6.00
  13 -14   1   -0.50    6.30
  13 -14   1   12.80    6.60
  13  14  -1    9.10    5.30
 -13  14   1   16.30    6.60
  13  14   1   15.40    6.10
  13 -14  -1    5.40    6.80
  13  14   1    4.10    5.00
  13 -14  -1    7.00    6.40
 -13  14  -1   21.30    6.70
  14 -14   1   74.59   11.30
  14  14  -1   75.29   10.80
  14  14  -1   61.79    7.70
 -14  14   1   62.89    9.00
  14 -14   1   56.19    8.40
  14 -14  -1   44.10    8.60
  14 -14  -1   63.79    8.90
  14  14   1   62.39    8.90
  14  14   1   60.99    7.60
 -14  14  -1   62.29    8.90
  15  14  -1   -3.60    6.40
  15 -14   1    8.90    8.40
 -15  14   1    9.80    8.60
  15  14  -1   10.50    6.80
  15 -14   1   11.60    8.70
  15 -14  -1   18.30    9.10
 -15  14  -1    9.30    8.60
  15  14   1    1.30    6.30
  15 -14  -1   11.90    8.30
  15  14   1   11.30    7.50
   0  15   1    6.10    3.00
   0  15  -1    4.90    3.30
   0 -15   1   -1.00    2.70
   0 -15  -1    6.60    2.80
   0 -15   1    2.40    2.70
   0  15  -1    4.10    3.10
   0  15   1    2.40    3.40
   0 -15  -1    6.50    3.10
   1 -15   1   44.10    5.20
   1  15  -1   43.60    5.30
   1  15  -1   46.20    6.20
  -1  15   1   37.00    5.70
   1 -15   1   37.60    5.50
  -1  15   1   47.50    6.00
  -1 -15  -1   44.80    5.50
  -1 -15  -1   41.30    5.00
   1  15  -1   41.40    5.80
  -1 -15   1   35.50    5.10
  -1  15  -1   37.60    5.40
  -1 -15   1   35.50    5.50
   1 -15  -1   37.10    5.30
  -1  15  -1   40.00    5.80
   1 -15  -1   40.20    5.10
   1  15   1   43.20    5.70
   1  15   1   41.00    5.60
  -2 -15  -1    1.80    3.00
   2 -15   1    5.20    3.10
   2 -15   1    4.80    3.40
  -2 -15  -1    6.10    2.90
   2  15  -1   11.60    3.60
  -2  15   1    8.20    3.50
   2  15  -1    1.60    2.90
  -2  15   1    4.40    3.10
   2  15  -1    3.70    3.00
  -2  15  -1    5.00    3.50
   2  15   1    3.70    3.50
   2  15   1    1.40    2.80
  -2  15  -1   -1.10    3.30
   2 -15  -1    7.90    3.00
   2 -15  -1    9.50    3.40
   2  15   1    1.90    3.20
  -2 -15   1    0.40    2.90
  -2 -15   1    5.60    2.90
  -3  15   1  140.09    9.00
   3  15  -1  119.49    8.50
   3 -15   1  130.39    8.60
   3  15  -1  117.99    8.10
   3  15  -1  126.79    8.00
  -3 -15  -1  130.29    8.50
  -3  15   1  127.49    8.70
   3 -15   1  117.69    8.20
   3  15   1  122.69    8.20
  -3 -15   1  119.99    8.50
   3  15   1  128.19    8.10
   3 -15  -1  122.99    8.20
  -3  15  -1  116.89    8.70
  -3  15  -1  115.99    8.70
   3 -15  -1  122.79    9.00
   3  15   1  127.69    8.80
   4  15  -1   11.90    3.20
   4 -15   1   10.50    3.80
   4  15  -1   12.30    3.30
  -4  15   1    4.40    3.50
  -4 -15  -1    5.80    3.30
  -4  15   1    5.30    3.90
   4 -15   1   12.40    3.60
   4  15  -1   11.70    3.30
   4  15   1    8.60    3.60
  -4  15  -1    9.10    4.10
   4  15   1   11.50    3.30
  -4  15  -1    7.90    3.90
   4 -15  -1    5.20    3.40
   4  15   1   12.90    3.20
  -4 -15   1   11.90    3.40
   4 -15  -1    7.50    3.50
   5  15  -1  131.29    9.40
  -5  15   1  119.29    9.40
   5  15  -1  140.49    8.80
  -5  15   1  126.59    9.20
   5 -15   1  141.29    9.40
   5 -15   1  136.09    9.20
  -5 -15  -1  133.19    9.00
   5  15  -1  126.79    8.40
   5 -15  -1  125.59    9.00
  -5  15  -1  129.49    9.20
  -5 -15   1  137.39    8.90
   5  15   1  130.79    9.10
   5  15   1  137.69    8.50
  -5  15  -1  146.89    9.50
   5  15   1  121.59    8.50
   5 -15  -1  145.49    9.20
  -6  15   1   24.00    4.70
   6 -15   1   12.90    4.50
  -6  15   1   23.60    4.60
   6 -15   1   21.40    4.40
  -6 -15  -1   23.20    3.80
   6  15  -1   21.40    3.90
   6  15  -1   25.60    4.80
   6  15  -1   20.90    4.20
   6  15   1   25.30    4.20
   6 -15  -1   26.70    4.80
  -6  15  -1   16.10    4.50
  -6  15  -1   24.50    4.70
  -6 -15   1   21.00    4.10
   6 -15  -1   19.10    4.20
   6  15   1   18.30    4.40
   6  15   1   17.70    3.60
   7 -15   1   69.99    7.90
   7  15  -1   74.49    7.40
   7  15  -1   65.99    6.80
  -7  15   1   75.59    8.10
   7 -15   1   74.09    7.60
  -7 -15  -1   82.39    6.90
  -7  15   1   57.19    7.80
   7  15  -1   65.09    7.20
  -7  15  -1   68.49    8.10
   7 -15  -1   67.99    8.00
   7 -15  -1   81.29    7.80
   7  15   1   78.39    7.80
  -7 -15   1   69.69    7.20
  -7  15  -1   71.99    7.90
   7  15   1   78.09    7.00
   7  15   1   69.89    7.50
  -8  15   1   10.70    4.60
   8  15  -1   11.40    3.90
   8  15  -1   11.20    3.90
   8 -15   1   15.70    4.60
  -8  15   1   11.50    5.10
   8  15  -1    6.40    4.20
  -8 -15  -1   14.50    3.70
   8 -15   1    6.80    4.40
   8  15   1    7.20    4.00
   8 -15  -1    4.00    4.50
  -8 -15   1    5.10    3.60
   8 -15  -1   14.50    4.50
  -8  15  -1   10.60    5.00
  -8  15  -1    8.50    4.40
   8  15   1   14.90    4.40
   8  15   1    7.80    3.70
  -9 -15  -1   27.20    4.80
   9 -15   1   32.90    5.40
   9 -15   1   19.30    5.20
   9  15  -1   31.10    5.20
  -9  15   1   31.00    5.20
   9  15  -1   24.00    5.70
  -9  15  -1   22.40    5.80
  -9 -15   1   23.50    4.50
   9  15   1   34.10    4.60
   9  15   1   27.00    5.20
   9 -15  -1   30.30    5.30
   9 -15  -1   19.90    5.30
   9  15   1   26.20    5.30
  10 -15   1   -2.60    5.60
  10  15  -1    6.70    4.70
 -10  15   1    9.20    5.00
 -10 -15  -1    1.80    4.00
  10 -15   1    1.00    5.10
  10  15  -1    2.10    4.10
  10 -15   1    3.90    5.40
 -10  15  -1    5.60    5.00
  10 -15  -1   -2.80    4.80
  10 -15  -1   -3.00    5.10
 -10 -15   1    5.70    4.30
  10  15   1    0.60    4.40
  10  15   1   -1.40    4.20
  10 -15  -1   -7.10    6.50
 -11 -15  -1   44.50    6.20
  11 -15   1   33.80    6.40
 -11  15   1   41.50    6.90
  11 -15   1   49.90    7.30
  11 -15   1   43.00    6.70
  11  15  -1   48.10    6.90
  11  15  -1   40.50    6.50
  11 -15  -1   46.20    7.40
  11  15   1   39.20    6.00
  11  15   1   36.10    6.60
 -11  15  -1   41.10    6.60
  11 -15  -1   43.70    6.80
  11 -15  -1   44.90    6.90
 -11 -15   1   54.39    7.90
 -12  15   1    5.30    6.40
  12  15  -1   -8.80    4.40
  12  15  -1   -4.70    5.30
  12 -15   1   -6.90    5.90
  12 -15   1   -9.20    6.40
  12 -15   1   -8.60    6.40
  12 -15  -1    5.80    6.30
  12  15   1   -6.00    5.60
  12 -15  -1    5.50    6.80
 -12 -15   1    6.30    5.30
  12  15   1    2.20    4.90
 -12  15  -1    4.90    6.00
  12 -15  -1    7.20    7.70
  13 -15   1   58.69    9.00
  13  15  -1   52.99    8.20
  13  15  -1   50.29    7.30
 -13  15   1   78.79   11.10
  13 -15   1   39.20    7.90
  13 -15  -1   57.09    8.60
 -13  15  -1   50.59    8.80
  13  15   1   60.69    7.50
  13 -15  -1   51.69    9.30
  13  15   1   53.59    8.20
  14 -15   1   -1.40    9.00
  14 -15   1    5.90    7.70
  14  15  -1   -1.80    6.60
  14  15  -1    8.50    6.10
 -14  15   1    2.00    8.00
  14 -15  -1    1.30    7.10
  14  15   1    1.40    6.60
  14 -15  -1    9.10    8.40
  14  15   1   -7.40    6.10
 -14  15  -1   11.10    8.00
   0 -16  -1  189.68   11.10
   0 -16   1  181.28   10.80
   0  16   1  173.68   10.80
   0 -16  -1  179.78   10.10
   0  16  -1  189.28   11.20
   0  16   1  178.38   11.20
   0  16  -1  182.98   10.70
   0 -16   1  182.58   10.30
   1  16  -1    5.70    3.50
   1  16  -1   10.60    3.80
  -1 -16  -1   14.80    4.00
   1 -16   1   12.50    3.50
  -1 -16  -1   22.00    3.60
   1 -16   1   11.50    3.50
  -1  16   1   12.50    4.20
  -1  16   1   11.90    3.50
   1  16   1   14.30    3.50
   1 -16  -1    9.70    3.50
   1  16   1   18.40    4.40
  -1 -16   1   14.70    3.70
  -1  16  -1    7.30    3.70
  -1 -16   1   17.30    3.60
  -1  16  -1    9.40    4.20
   1 -16  -1   15.20    3.90
  -2  16   1  117.59    9.20
  -2 -16  -1  129.79    8.90
   2  16  -1  133.59    8.80
   2  16  -1  132.99    9.40
   2 -16   1  141.29    9.50
   2 -16   1  126.19    8.50
  -2  16   1  129.79    9.60
   2 -16  -1  135.19    9.40
  -2 -16   1  100.19   11.60
  -2  16  -1  118.99    8.90
   2 -16  -1  126.79    8.80
  -2  16  -1  137.89    9.60
  -2 -16   1  133.89    9.10
   2  16   1  125.09    9.00
   2  16   1  137.09    9.00
   3  16  -1   17.90    4.10
  -3  16   1   11.50    4.60
  -3 -16  -1    9.50    3.40
   3 -16   1   20.40    3.90
   3 -16   1   15.40    4.00
   3  16  -1   13.00    3.90
  -3  16   1   12.40    3.90
   3  16  -1    6.80    3.50
   3 -16  -1   11.60    3.90
  -3  16  -1   19.80    4.40
   3  16   1    9.30    4.00
   3 -16  -1   16.60    4.20
  -3  16  -1   16.90    4.50
  -3 -16   1    9.30    3.70
   3  16   1    8.90    3.70
   4  16  -1  108.59    7.90
  -4 -16  -1   93.59    8.10
  -4  16   1   98.19    8.50
   4  16  -1   85.79    7.80
  -4  16   1  104.29    9.20
   4 -16   1  100.29    8.40
   4 -16   1   98.39    7.90
   4  16  -1   83.59    7.50
   4 -16  -1   91.49    7.80
   4 -16  -1  101.49    8.30
   4  16   1  100.09    7.70
  -4 -16   1   99.09    8.00
  -4  16  -1   93.59    8.70
  -4  16  -1   97.19    8.50
   4  16   1   96.79    8.00
   4  16   1   91.89    8.10
   5  16  -1   15.00    4.30
  -5 -16  -1    7.80    3.70
   5 -16   1   17.90    4.80
   5 -16   1    9.50    4.30
  -5  16   1   13.80    4.20
   5  16  -1   11.90    3.70
  -5  16   1   17.30    4.70
   5  16  -1   20.40    4.40
   5 -16  -1   12.60    4.10
   5  16   1    8.20    3.80
  -5  16  -1   11.80    4.40
   5  16   1   20.80    4.10
   5  16   1   12.10    3.70
   5 -16  -1   17.40    4.00
  -5 -16   1   15.90    3.90
  -5  16  -1   12.40    4.70
   6  16  -1  152.38    9.80
  -6 -16  -1  151.28   10.10
  -6  16   1  154.08   11.00
   6 -16   1  160.68   11.00
  -6  16   1  151.48   10.60
   6 -16   1  139.49   10.40
   6  16  -1  154.68   10.20
   6  16  -1  156.08   10.70
   6 -16  -1  173.98   11.20
   6 -16  -1  159.68   10.50
  -6 -16   1  160.18   10.20
   6  16   1  147.89    9.90
  -6  16  -1  170.48   10.90
   6  16   1  160.48   10.10
   6  16   1  153.08   10.80
  -6  16  -1  163.98   10.70
  -7  16   1   10.40    5.00
   7  16  -1   17.60    4.60
  -7 -16  -1    9.90    4.00
  -7  16   1   19.50    5.30
   7 -16   1   14.70    5.10
   7 -16   1   14.90    4.50
   7  16  -1   17.90    4.50
   7  16  -1   18.90    3.90
  -7  16  -1   13.70    5.30
  -7  16  -1   14.50    4.90
   7  16   1   14.20    3.90
   7 -16  -1   21.50    4.60
   7  16   1   15.20    4.70
   7 -16  -1    5.90    5.00
   7  16   1    8.20    4.00
  -7 -16   1   15.80    4.10
   8  16  -1   94.39    9.10
   8 -16   1  103.29    9.60
   8  16  -1  121.59    9.30
   8 -16   1  100.49    9.50
  -8 -16  -1  102.39    8.80
  -8  16   1  104.99    9.90
   8  16   1  110.99    8.70
  -8  16  -1  105.89   10.40
   8  16   1  107.39    9.40
   8  16   1   79.59    8.70
   8 -16  -1  117.29   10.00
  -8 -16   1   86.59    8.50
  -8  16  -1  118.59    9.90
   8 -16  -1   97.59   10.00
  -9 -16  -1   13.90    4.40
   9 -16   1   16.10    5.70
  -9  16   1    7.40    5.20
   9  16  -1   15.20    5.00
   9  16  -1   15.20    5.10
   9 -16   1    2.40    5.20
   9 -16  -1    5.50    5.70
   9  16   1    6.40    4.50
   9  16   1    7.80    5.00
  -9 -16   1    5.90    4.50
  -9  16  -1   -0.50    5.40
   9 -16  -1   -1.90    5.10
  10  16  -1  117.09   10.00
 -10  16   1  124.69   11.10
  10 -16   1  127.59   11.20
 -10 -16  -1  124.69   10.00
  10 -16   1  114.89   10.80
  10  16  -1  118.29   10.60
 -10  16  -1  130.49   10.90
  10 -16  -1  114.09   11.60
  10  16   1  122.49   10.60
  10 -16  -1  128.29   11.10
 -10 -16   1  103.99    9.90
  10  16   1  120.49   11.00
  11 -16   1   12.80    6.90
 -11 -16  -1    5.00    5.20
  11  16  -1   19.10    5.70
  11  16  -1    9.10    5.50
  11 -16   1  -11.20    6.20
 -11  16   1   13.60    6.20
  11 -16  -1    3.40    6.20
  11  16   1   10.80    5.30
 -11 -16   1   -2.70    5.10
 -11  16  -1   16.40    6.20
  11 -16  -1   -7.00    6.00
  11  16   1    7.10    5.90
  12 -16   1   53.09    7.90
 -12  16   1   49.40    8.80
  12  16  -1   49.90    7.60
  12  16  -1   46.00    6.90
  12 -16  -1   39.10    8.50
  12  16   1   43.00    7.00
 -12  16  -1   52.79    8.00
 -12 -16   1   46.10    7.30
  12  16   1   49.50    7.80
  12 -16  -1   37.90    8.00
  13  16  -1   12.00    6.40
  13 -16   1   -1.90    7.70
  13  16  -1    3.70    6.80
 -13  16   1    4.30    8.00
  13 -16  -1   10.40    8.40
 -13  16  -1    5.70    8.20
  13  16   1   11.40    6.00
  13  16   1    7.60    6.80
   0 -17  -1   21.00    4.50
   0  17   1   19.90    4.90
   0 -17   1   16.80    3.90
   0  17   1    6.90    3.90
   0  17  -1   20.20    4.60
   0  17  -1   13.60    4.10
   0 -17   1   16.80    3.90
   0 -17  -1   12.20    4.30
   1  17  -1  112.79    8.80
  -1 -17  -1  124.69    9.20
   1  17  -1  116.29    9.20
   1 -17   1  134.39    8.60
   1 -17   1  125.49    9.30
  -1  17   1  116.39    9.00
  -1  17   1  133.69    9.70
  -1  17  -1  134.89   10.20
   1  17   1  114.19    8.80
  -1 -17   1  117.19    9.20
   1 -17  -1  135.29    9.30
  -1  17  -1  115.89    9.30
   1  17   1  112.39    9.60
   1 -17  -1  113.69    8.80
  -1 -17   1   93.09   10.10
   2 -17   1    8.00    3.70
   2  17  -1    3.70    3.60
  -2 -17  -1    1.40    3.70
   2  17  -1   -0.60    3.90
   2 -17   1    2.40    4.00
  -2  17   1    4.70    4.40
  -2  17   1   -1.80    3.70
  -2  17  -1   -2.70    4.40
   2  17   1    1.50    3.50
  -2 -17   1    4.10    3.70
   2 -17  -1    0.80    3.80
  -2  17  -1    4.70    4.10
   2  17   1    0.80    4.10
   2 -17  -1    2.20    3.90
  -3  17   1   41.90    5.90
  -3  17   1   31.10    5.50
   3 -17   1   40.20    5.40
   3  17  -1   39.20    5.90
   3 -17   1   42.40    6.10
   3  17  -1   34.90    5.10
  -3 -17  -1   37.60    5.10
   3 -17  -1   55.79    7.40
  -3  17  -1   45.40    7.00
   3  17   1   52.29    7.40
  -3  17  -1   54.99    8.10
   3 -17  -1   42.10    6.50
  -3 -17   1   34.60    5.00
   3  17   1   40.90    6.50
  -4  17   1   13.40    4.80
   4 -17   1    6.00    4.30
  -4  17   1   14.50    5.10
   4 -17   1   14.40    4.60
  -4 -17  -1   10.70    3.90
   4  17  -1   15.30    4.30
   4  17  -1    1.50    3.80
  -4 -17   1    9.70    4.00
   4  17   1    7.60    3.90
   4 -17  -1    8.50    4.20
  -4  17  -1   16.20    4.70
   4  17   1    8.20    4.40
  -4  17  -1   13.80    5.20
   4 -17  -1   11.50    4.50
  -5  17   1  104.09    9.30
   5 -17   1   80.29    8.10
   5  17  -1   79.59    8.40
   5  17  -1   71.39    7.80
  -5  17   1   86.69    8.60
  -5 -17  -1   69.59    7.80
   5  17  -1   88.29    8.50
   5 -17   1   93.69    9.20
   5 -17  -1   91.29    7.90
   5  17   1   90.89    7.80
  -5 -17   1   78.89    8.50
  -5  17  -1  107.89   10.10
  -5  17  -1   94.39    9.10
   5  17   1   91.19    8.30
   5 -17  -1   84.99    8.60
  -6 -17  -1    8.30    4.10
   6  17  -1   12.80    4.90
   6 -17   1   16.50    4.90
   6  17  -1   12.30    4.20
   6 -17   1   10.20    5.00
   6  17  -1    7.60    4.40
  -6  17   1    9.90    5.30
  -6  17   1   10.80    5.20
   6 -17  -1   11.40    5.30
   6  17   1   10.80    4.80
  -6 -17   1    9.60    4.20
   6 -17  -1   20.40    5.00
   6  17   1    8.90    4.20
  -6  17  -1   19.80    5.30
   6  17   1   10.00    4.60
  -6  17  -1    1.00    5.20
  -7  17   1   25.60    6.30
  -7 -17  -1   33.70    5.40
  -7  17   1   28.80    6.60
   7 -17   1   40.00    5.80
   7  17  -1   34.60    5.80
   7  17  -1   33.40    5.70
   7 -17   1   49.90    6.80
  -7  17  -1   23.60    5.40
   7  17   1   27.20    5.60
   7  17   1   32.60    5.10
  -7  17  -1   31.00    6.40
  -7 -17   1   29.80    5.30
   7 -17  -1   29.10    6.10
   7 -17  -1   28.70    5.60
   7  17   1   38.00    5.50
   8  17  -1   15.00    4.90
  -8 -17  -1   14.00    4.70
   8 -17   1   22.80    6.10
  -8  17   1   10.60    5.80
   8 -17   1   22.00    5.50
   8  17  -1   16.10    5.20
  -8  17  -1   20.40    5.70
   8 -17  -1   17.10    6.00
   8 -17  -1   16.10    5.50
   8  17   1   11.20    5.10
   8  17   1   21.50    5.20
  -8 -17   1   17.70    4.80
   9 -17   1  160.18   12.70
   9  17  -1  151.38   11.70
  -9 -17  -1  162.68   11.70
  -9  17   1  148.29   13.00
   9 -17   1  173.48   12.50
   9  17  -1  169.18   11.90
  -9 -17   1  158.08   11.40
   9 -17  -1  159.28   12.80
   9  17   1  160.98   11.70
   9  17   1  158.38   11.60
   9 -17  -1  130.19   12.60
  -9  17  -1  152.38   13.40
 -10 -17  -1   15.60    5.60
  10  17  -1    4.70    5.30
  10 -17   1    3.00    6.60
 -10  17   1    7.90    6.20
  10  17  -1   15.00    5.80
  10 -17   1   10.90    6.70
  10  17   1    6.60    5.20
  10 -17  -1    0.40    6.40
  10 -17  -1   17.30    6.50
  10  17   1    4.30    5.50
 -10  17  -1   20.40    6.60
 -10 -17   1    5.50    5.20
  11  17  -1   40.60    7.40
 -11  17   1   48.00    7.90
  11 -17   1   31.60    8.00
 -11 -17  -1   47.30    7.20
  11 -17   1   42.40    7.00
  11  17  -1   33.60    6.50
 -11  17  -1   40.40    7.90
  11 -17  -1   42.70    7.90
 -11 -17   1   40.20    6.60
  11  17   1   35.60    6.60
  11  17   1   39.20    7.30
  11 -17  -1   30.00    7.70
  12 -17   1    1.80    8.00
  12  17  -1    7.30    6.50
  12  17  -1   15.40    6.30
 -12  17   1    6.50    8.30
 -12 -17   1   11.60    9.50
  12  17   1    3.70    6.80
  12 -17  -1   -5.60    8.50
  12 -17  -1   -1.20    7.50
  12  17   1   10.90    6.20
 -12  17  -1    6.20    8.10
   0  18   1  118.99   10.50
   0  18  -1  135.39   10.90
   0 -18   1  127.29    9.70
   0  18  -1  128.29    9.80
   0  18   1  118.29    9.40
   0 -18   1  108.69   13.80
   0 -18  -1  127.99   10.00
   1  18  -1    8.90    4.60
  -1 -18  -1   10.20    4.70
   1  18  -1   12.20    4.40
   1 -18   1    6.60    4.70
  -1  18   1    4.40    4.60
   1 -18   1    4.10    4.40
  -1  18   1    9.40    5.40
  -1  18  -1   16.30    5.30
   1  18   1   17.30    4.50
  -1 -18   1   13.70    4.60
   1 -18  -1    3.50    4.30
   1 -18  -1   10.60    4.40
   1  18   1    3.80    4.10
  -2  18   1   65.99    7.70
   2 -18   1   79.49    9.10
   2  18  -1   57.89    7.50
  -2  18   1   64.39    8.10
   2  18  -1   76.89    8.00
   2 -18   1   57.29    8.00
  -2 -18  -1   76.19    8.10
   2  18   1   58.39    7.30
  -2  18  -1   67.79    9.00
   2 -18  -1   59.69    8.70
  -2  18  -1   69.99    8.50
   2  18   1   60.29    8.40
  -2 -18   1   52.19    6.90
   2 -18  -1   52.79    7.70
   3 -18   1    1.00    4.50
   3  18  -1    2.00    4.00
  -3  18   1    4.80    5.50
   3 -18   1   -3.50    4.50
  -3 -18  -1    2.00    4.00
  -3  18   1    7.20    4.70
   3  18  -1    1.30    4.40
   3  18   1   -0.50    4.00
   3  18   1   -0.80    4.50
   3 -18  -1    3.10    4.30
   3 -18  -1    7.30    4.80
  -3 -18   1    2.40    4.00
  -3  18  -1    4.00    4.70
  -3  18  -1   10.90    5.00
   4  18  -1   43.00    5.70
  -4  18   1   50.39    6.60
   4 -18   1   58.29    7.70
  -4 -18  -1   53.29    7.70
   4  18  -1   45.20    6.50
   4 -18   1   51.89    6.60
  -4  18   1   55.99    7.30
  -4  18  -1   59.59    8.00
   4 -18  -1   70.69    8.40
  -4  18  -1   58.29    8.80
   4 -18  -1   49.20    7.50
   4  18   1   49.60    6.10
   4  18   1   58.69    8.60
  -4 -18   1   48.60    6.90
   5  18  -1    9.80    4.50
   5  18  -1   -4.60    4.50
  -5  18   1   12.30    5.80
  -5  18   1    5.40    5.00
  -5 -18  -1    9.70    4.20
   5 -18   1    0.00    4.70
   5 -18   1    6.80    5.20
  -5  18  -1    2.50    5.70
   5 -18  -1   -2.60    5.00
  -5 -18   1    3.60    4.20
   5  18   1    2.30    4.60
   5 -18  -1   14.70    5.00
  -5  18  -1    6.00    5.10
   5  18   1    6.70    4.50
  -6  18   1   51.49    7.10
  -6  18   1   64.59    9.20
   6  18  -1   66.19    8.90
   6 -18   1   55.19    7.20
   6 -18   1   60.99    8.20
  -6 -18  -1   47.70    6.20
   6  18  -1   46.50    7.40
  -6 -18   1   52.69    6.40
   6 -18  -1   52.29    6.80
   6 -18  -1   55.99    7.50
   6  18   1   67.39    8.50
  -6  18  -1   49.30    7.10
  -6  18  -1   52.79    7.30
   6  18   1   61.69    8.20
  -7 -18  -1   -1.70    4.70
   7 -18   1    1.50    5.30
   7 -18   1    2.70    6.30
  -7  18   1    2.00    5.70
   7  18  -1    1.00    4.90
   7  18  -1    8.50    5.60
   7  18   1    4.20    5.80
   7  18   1    6.90    5.10
   7 -18  -1    7.60    6.00
  -7 -18   1   -0.70    5.10
  -7  18  -1   12.50    5.50
  -7  18  -1    2.90    6.60
   7 -18  -1    6.60    5.60
   8  18  -1   34.40    6.90
   8  18  -1   45.80    6.40
  -8  18   1   21.30    6.70
   8 -18   1   49.90    7.50
   8 -18   1   40.10    7.10
  -8 -18  -1   38.40    6.40
  -8 -18   1   47.80    6.60
  -8  18  -1   53.19    7.20
   8  18   1   37.60    6.50
   8 -18  -1   29.80    7.30
   8  18   1   45.10    7.40
   8 -18  -1   30.60    7.60
   9  18  -1    3.10    6.00
  -9 -18  -1    7.20    5.50
  -9  18   1   -6.50    6.20
   9 -18   1    4.00    6.30
   9 -18   1   14.60    6.90
   9  18  -1   16.00    5.50
   9  18   1   21.60    6.30
   9  18   1   16.80    5.60
  -9 -18   1   16.40    6.10
   9 -18  -1   -0.10    6.10
   9 -18  -1   -2.20    6.50
  -9  18  -1   15.90    7.10
  10  18  -1   72.79   10.20
 -10 -18  -1   59.39    7.60
  10 -18   1   64.09    8.80
  10  18  -1   64.29    8.60
  10 -18   1   75.49   11.30
 -10  18   1   52.59    8.80
  10  18   1   69.69   10.20
  10 -18  -1   57.59    9.00
 -10  18  -1   58.69    8.80
  10  18   1   63.99    8.40
  10 -18  -1   72.99    9.00
 -10 -18   1   70.79   10.80
  11  18  -1    3.40    6.80
  11  18  -1    0.10    6.20
  11 -18   1    1.50    8.50
 -11 -18  -1   -9.60    6.80
  11 -18   1   15.10   10.00
  11  18   1   10.00    7.10
  11 -18  -1    3.90    8.00
 -11 -18   1    5.10    6.80
  11 -18  -1    5.10    8.60
  11  18   1   10.60    6.50
   0  19   1   38.50    6.60
   0 -19   1   30.90    6.00
   0 -19  -1   37.40    5.90
   0  19  -1   34.20    5.70
   0  19   1   28.40    5.50
   0  19  -1   33.80    6.30
   1  19  -1   44.90    6.70
   1  19  -1   36.60    6.10
  -1 -19  -1   59.99    8.70
  -1  19   1   39.70    6.20
   1 -19   1   61.19    8.90
   1  19   1   48.70    6.80
  -1  19  -1   37.40    6.00
  -1  19  -1   38.90    6.90
   1  19   1   33.90    5.40
  -1 -19   1   40.40    6.50
   1 -19  -1   42.20    6.50
  -2 -19  -1   23.80    5.80
  -2  19   1   17.60    5.70
  -2  19   1   15.60    5.70
   2 -19   1   14.60    5.40
   2  19  -1   13.00    4.70
   2 -19   1   18.90    6.00
   2  19  -1   17.30    5.20
  -2  19  -1   25.80    6.50
   2  19   1   19.20    5.70
  -2 -19   1   19.50    5.60
   2  19   1    9.00    5.00
   2 -19  -1   18.60    5.60
  -2  19  -1   25.60    5.90
   2 -19  -1   26.40    5.90
   3  19  -1   39.50    6.20
  -3  19   1   47.70    6.70
   3 -19   1   42.00    6.70
   3  19  -1   58.39    8.90
  -3  19   1   54.69    7.50
   3 -19   1   49.00    6.30
  -3 -19  -1   63.69    8.40
   3 -19  -1   45.00    6.60
  -3 -19   1   39.10    6.60
  -3  19  -1   48.20    7.60
   3 -19  -1   65.99    8.60
   3  19   1   38.20    6.60
  -3  19  -1   40.90    6.70
   3  19   1   38.60    6.00
  -4 -19  -1   13.10    5.10
   4  19  -1    8.00    5.40
  -4  19   1    6.40    6.30
   4 -19   1    1.00    5.10
   4 -19   1    3.90    5.20
  -4  19   1   19.00    5.70
   4  19  -1    6.60    5.10
   4 -19  -1    7.90    5.30
  -4 -19   1   14.20    4.90
  -4  19  -1   20.60    6.60
  -4  19  -1    8.10    5.50
   4 -19  -1   13.00    5.60
   4  19   1    1.10    4.80
   4  19   1   13.90    5.60
   5  19  -1   44.50    6.90
   5  19  -1   43.60    7.30
  -5 -19  -1   39.10    6.30
   5 -19   1   45.20    6.90
   5 -19   1   47.10    7.90
  -5  19   1   41.30    6.70
  -5  19   1   44.30    7.50
   5 -19  -1   55.99    7.50
   5  19   1   45.80    6.80
  -5 -19   1   47.10    6.60
  -5  19  -1   64.69    9.40
   5  19   1   75.99    9.90
   5 -19  -1   71.29    9.10
  -5  19  -1   39.90    7.80
  -6  19   1   15.00    6.50
   6  19  -1   10.60    5.70
  -6  19   1   -1.10    7.00
  -6 -19  -1    7.10    5.00
   6 -19   1   17.60    6.60
   6 -19   1   22.30    6.00
   6 -19  -1    6.00    6.20
  -6  19  -1    3.50    6.10
   6 -19  -1   14.90    6.80
  -6 -19   1   10.80    5.00
   6  19   1   17.60    5.50
  -6  19  -1    8.40    6.90
   6  19   1   12.90    6.60
   7 -19   1    5.20    7.10
  -7 -19  -1   18.60    5.40
   7 -19   1   18.20    6.40
  -7  19   1   22.80    6.60
   7  19  -1   18.50    6.60
   7 -19  -1   25.10    6.90
  -7  19  -1   24.60    7.10
  -7 -19   1   15.20    5.60
   7  19   1   19.00    5.80
   7 -19  -1   30.80    7.40
  -8  19   1   18.40    7.30
   8  19  -1   16.40    6.50
  -8 -19  -1   15.40    5.50
   8 -19   1    9.10    7.00
   8 -19   1    5.80    7.30
  -8 -19   1    3.30    5.60
  -8  19  -1   11.60    6.90
   8  19   1   -7.30    5.50
   8 -19  -1   -3.50    6.40
   8 -19  -1   -3.20    6.50
  -9 -19  -1   16.50    6.30
   9 -19   1   13.80    8.10
   9  19  -1   27.90    7.10
  -9  19   1   17.20    8.30
   9 -19   1   19.70    7.80
  -9  19  -1   20.90    7.60
   9 -19  -1   32.80    7.80
   9  19   1   18.10    6.30
   9 -19  -1   19.10    7.80
  -9 -19   1   25.60    6.60
   0 -20   1   31.50    6.00
   0 -20  -1   19.40    6.20
   0  20   1   21.50    6.10
   0  20   1   25.10    6.80
   0  20  -1   17.10    7.00
   0  20  -1   26.30    6.20
  -1  20   1   14.60    5.80
  -1  20   1   16.60    7.00
   1  20  -1   18.60    5.70
   1 -20   1   18.60    6.20
  -1 -20  -1   14.40    5.80
   1  20  -1   26.40    6.60
   1  20   1   13.40    5.60
  -1  20  -1   24.90    7.10
  -1  20  -1   19.20    5.80
   1 -20  -1   17.30    5.70
   1  20   1   20.10    6.90
  -1 -20   1   17.70    6.30
   2  20  -1   18.50    6.20
  -2 -20  -1   35.30    6.50
  -2  20   1   26.80    7.40
  -2  20   1   26.70    6.40
   2 -20   1   29.80    6.90
   2  20  -1   20.50    6.60
   2 -20  -1   27.30    6.60
  -2  20  -1   34.10    7.20
  -2  20  -1   17.10    6.00
   2  20   1   21.70    6.40
   2  20   1   15.90    5.60
  -2 -20   1   22.10    6.40
   3  20  -1   21.10    6.00
  -3 -20  -1   17.20    5.90
   3 -20   1   13.00    6.10
  -3  20   1    7.00    7.40
  -3  20   1   15.30    6.10
   3 -20   1   10.90    6.00
   3  20  -1   17.20    6.00
  -3  20  -1   28.30    6.40
   3 -20  -1   25.00    6.10
   3  20   1   11.80    5.80
   3  20   1   22.30    6.00
  -3  20  -1   21.50    7.20
   3 -20  -1   20.60    8.70
  -3 -20   1   19.40    5.80
   4 -20   1   19.90    6.50
  -4 -20  -1   21.80    6.40
   4  20  -1   18.70    6.30
  -4  20   1   27.60    6.40
  -4  20   1   31.60    7.50
   4 -20   1   32.60    7.00
   4  20  -1   10.10    6.40
   4  20   1   19.30    6.10
   4  20   1   10.90    6.50
  -4 -20   1   13.90    6.10
  -4  20  -1   30.40    7.00
   4 -20  -1   20.20    6.60
  -4  20  -1   26.10    7.80
   4 -20  -1   17.80    6.80
   5 -20   1   17.20    6.60
  -5 -20  -1   23.60    6.10
   5 -20   1   13.20    6.90
   5  20  -1   19.40    6.00
  -5  20   1    8.80    6.40
  -5  20   1    7.30    7.30
  -5 -20   1    7.40    6.00
  -5  20  -1    3.00    7.30
   5  20   1    3.00    6.20
   5  20   1   10.40    6.70
   5 -20  -1    6.30    7.10
  -5  20  -1    9.00    6.40
   5 -20  -1   15.20    6.80
  -6  20   1   23.90    7.40
   6 -20   1   28.80    7.10
   6 -20   1   35.70    8.50
  -6 -20  -1   18.20    6.30
   6  20  -1   16.10    6.60
  -6 -20   1   27.30    6.30
  -6  20  -1   15.00    8.90
   6 -20  -1   27.60    7.50
  -6  20  -1   24.40    7.10
   6 -20  -1   14.40    7.80
   6  20   1   28.70    6.90
  -7  20   1   27.60    8.00
   7 -20   1   16.90    7.70
   7 -20   1    4.70    7.70
  -7 -20  -1   17.00    6.50
   7  20  -1   10.50    6.50
   7 -20  -1    4.70    7.90
  -7  20  -1   12.00    7.60
  -7 -20   1   14.70    6.10
   7  20   1   21.00    7.60
   7 -20  -1   24.40    7.60
   0  21  -1    4.40    6.40
   0  21  -1   17.20    7.60
   0  21   1    9.30    7.70
   0 -21   1    2.90    6.10
   0  21   1    3.80    6.30
   0 -21  -1   -3.60    6.50
   1  21  -1    5.90    7.00
  -1  21   1    9.90    6.60
   1  21  -1    7.60    6.40
  -1  21   1    8.00    7.10
  -1 -21  -1    3.20    6.40
   1 -21   1    2.30    6.50
   1 -21  -1   11.70    6.40
  -1  21  -1   12.40    7.30
  -1 -21   1   17.10    6.90
   1  21   1   -0.30    6.30
   1  21   1    5.50    6.90
  -1  21  -1   -7.50    6.40
   2 -21   1    1.90    6.90
   2  21  -1   16.50    6.70
  -2  21   1    9.10    8.00
   2  21  -1    0.70    6.60
  -2  21   1   -6.40    6.30
  -2 -21  -1    2.20    6.20
   2  21   1   19.40    7.20
  -2  21  -1   -1.80    6.20
   2  21   1   -1.20    6.40
   2 -21  -1    6.20    6.50
  -2  21  -1    4.50    7.90
  -2 -21   1   12.70    6.90
   3 -21   1   12.70    7.60
  -3  21   1   -5.20    6.40
   3  21  -1   -6.40    6.50
   3  21  -1    4.00    8.50
  -3  21   1    5.30    8.10
  -3 -21  -1    9.50    6.40
   3  21   1    7.30    6.30
  -3 -21   1    5.10    6.50
  -3  21  -1   16.40    8.20
   3 -21  -1    4.50    6.70
  -3  21  -1   -2.50    6.40
   3  21   1    6.20    6.70
  -4  21   1   19.50    8.60
   4  21  -1    5.10    6.90
   4 -21   1   -3.00    7.20
  -4  21   1    7.60    7.10
   4 -21   1   16.80    9.20
  -4 -21  -1   13.90    6.80
   4  21   1   10.10    6.70
  -4 -21   1    8.70    6.90
   4  21   1   -6.40    7.30
   4 -21  -1    7.40    7.80
  -4  21  -1   -4.80    6.70
  -4  21  -1    1.10    8.20
   5 -21   1    1.50    7.70
   5 -21   1   10.70    8.20
  -5 -21  -1    7.00    7.00
  -5  21   1   -0.50    7.60
  -5  21   1   -1.40    9.30
  -5  21  -1    5.20    8.90
   5 -21  -1    8.70    8.60
   5 -21  -1    4.80    9.00
  -5 -21   1    1.20    7.20
  -5  21  -1   -1.20    8.00
   0   0   2    0.00    0.20
   0   0  -2    0.10    0.20
   0   0   2    0.10    0.10
   0   0   2   -0.10    0.20
   0   0   2    0.10    0.10
   0   0   2    0.10    0.10
   0   0   2    0.00    0.20
   0   0  -2    0.10    0.20
   0   0  -2   -0.10    0.20
   0   0  -2    0.00    0.20
   0   0  -2    0.20    0.20
   0   0   2    0.00    0.20
   0   0   2    0.10    0.20
   0   0  -2   -0.10    0.10
   0   0  -2   -0.10    0.20
   1   0  -2    0.30    0.30
  -1   0   2   -0.30    0.30
   1   0   2    0.10    0.30
   1   0   2   -0.20    0.30
  -1   0  -2    0.40    0.40
   1   0   2   -0.10    0.30
   1   0  -2   -0.10    0.20
   1   0   2    0.90    0.40
  -1   0   2   -0.20    0.30
   1   0  -2    0.20    0.40
  -1   0   2    0.40    0.40
  -1   0  -2    0.00    0.30
  -1   0   2    0.30    0.30
   1   0  -2    0.30    0.40
  -1   0   2    0.40    0.20
  -1   0  -2    0.10    0.30
   1   0  -2    1.20    0.40
  -1   0  -2    0.00    0.40
   1   0   2    0.60    0.40
  -1   0  -2    0.70    0.40
   1   0  -2    0.50    0.40
  -1   0   2    0.00    0.20
  -1   0  -2   -0.20    0.20
   1   0   2    0.20    0.30
   2   0  -2   -0.30    0.50
  -2   0  -2    0.30    0.60
  -2   0  -2   -0.50    0.60
   2   0  -2   -0.50    0.80
   2   0  -2    0.00    0.30
   2   0   2    0.20    0.60
  -2   0   2   -0.60    0.50
   2   0  -2    1.20    0.60
   2   0  -2    1.30    0.40
   2   0  -2   -0.90    0.80
  -2   0   2    0.60    0.70
   2   0   2    1.20    0.90
   2   0   2    0.50    0.70
   2   0  -2   -0.30    0.60
  -2   0   2    0.70    0.40
  -2   0  -2    0.30    0.60
  -3   0   2    0.70    0.60
   3   0  -2   -1.10    1.00
   3   0  -2    0.10    0.70
   3   0   2    1.10    1.10
   3   0  -2    0.00    0.80
  -3   0  -2    0.10    0.90
   3   0  -2    1.40    0.60
   3   0   2    0.30    0.50
   3   0  -2    0.10    0.50
  -3   0  -2   -0.20    0.80
  -3   0  -2    0.80    0.60
  -3   0   2   -1.00    0.70
   3   0  -2   -1.30    1.20
  -3   0   2    0.80    0.90
   3   0   2    2.00    1.30
  -3   0  -2    0.90    0.40
   3   0   2   -0.50    0.80
   4   0  -2   -1.80    1.20
   4   0   2    1.30    1.30
  -4   0  -2    1.40    1.00
   4   0  -2    0.60    0.70
   4   0   2   -0.40    1.00
  -4   0   2    0.20    0.70
   4   0  -2    0.70    0.90
  -4   0   2    0.60    0.90
   4   0  -2   -1.30    1.30
  -4   0  -2   -0.80    0.90
  -4   0  -2    0.00    0.60
   4   0   2    1.60    1.30
  -4   0  -2    0.60    0.70
   4   0  -2    0.20    1.00
  -4   0   2   -0.70    0.80
   4   0   2    0.00    0.60
   5   0   2    0.70    1.40
  -5   0  -2    1.00    1.20
  -5   0  -2    2.10    1.10
   5   0  -2    1.30    0.90
   5   0  -2    1.70    1.50
   5   0  -2    1.00    1.10
   5   0   2    0.60    1.10
   5   0   2    0.90    1.40
  -5   0   2    0.40    1.10
  -5   0   2    0.80    1.00
   5   0  -2    1.30    0.90
  -5   0   2    1.00    0.90
  -5   0  -2    1.90    0.90
   5   0   2    2.10    0.80
   5   0  -2    1.00    1.40
   6   0   2    0.70    1.00
   6   0  -2   -0.10    1.20
  -6   0  -2    0.50    1.00
  -6   0   2    0.40    1.20
  -6   0  -2    0.80    1.40
  -6   0   2   -1.10    1.20
   6   0  -2    0.60    1.10
  -6   0  -2    0.40    1.20
  -6   0   2   -0.20    1.00
   6   0  -2    0.70    1.00
   6   0   2    0.60    0.90
   6   0  -2   -1.20    1.80
   6   0   2   -1.80    1.50
   6   0   2    1.60    1.80
   6   0   2    0.10    1.20
   6   0  -2   -1.40    1.50
   7   0  -2    2.40    1.40
   7   0  -2    1.80    1.10
  -7   0  -2    0.70    1.30
   7   0   2    0.10    1.90
   7   0   2    1.20    1.40
  -7   0   2    1.10    1.50
  -7   0  -2    2.20    1.10
  -7   0   2    2.80    1.30
   7   0  -2    0.10    1.10
   7   0  -2    0.90    2.00
   7   0   2   -0.80    1.00
   7   0   2    1.40    2.00
  -7   0   2    2.20    1.30
  -7   0  -2    0.50    1.40
   7   0  -2    0.20    1.70
   8   0  -2   -2.40    2.10
  -8   0  -2    0.00    1.60
  -8   0   2    0.10    1.60
   8   0  -2    1.90    1.50
   8   0   2   -2.10    1.90
   8   0  -2   -0.60    1.60
  -8   0  -2    0.70    1.80
   8   0   2   -0.90    1.20
  -8   0   2   -1.20    1.60
   8   0   2   -0.10    1.40
   8   0   2    1.20    2.30
  -8   0   2   -2.00    1.40
   8   0  -2    1.30    1.20
  -8   0  -2   -1.30    1.10
   9   0   2    0.40    2.40
   9   0  -2    1.50    2.30
   9   0   2    0.60    1.60
  -9   0  -2   -0.10    1.90
   9   0   2   -0.20    1.80
   9   0   2   -2.70    2.20
   9   0  -2   -1.70    2.10
  -9   0  -2    0.10    1.60
  -9   0   2    1.40    1.90
   9   0  -2    1.30    2.00
  -9   0  -2    0.60    2.20
   9   0  -2    1.40    1.50
  -9   0   2    0.50    1.80
  -9   0   2    2.30    1.80
 -10   0  -2   -0.80    2.10
  10   0  -2   -2.80    2.10
  10   0  -2   -2.90    2.80
  10   0   2    1.20    2.30
  10   0  -2    0.20    1.50
  10   0   2    1.70    1.80
 -10   0  -2    0.60    1.60
 -10   0   2    0.80    2.30
  10   0  -2   -1.40    2.10
  10   0   2   -3.50    2.10
 -10   0   2    0.30    1.90
 -10   0  -2   -1.70    2.40
  10   0   2   -1.30    2.70
 -11   0  -2    3.10    2.00
  11   0   2    0.40    2.50
  11   0   2    1.50    2.00
 -11   0   2   -1.80    2.20
  11   0  -2   -3.60    2.40
  11   0   2    2.10    2.40
  11   0  -2   -1.60    1.90
 -11   0  -2   -0.30    2.70
 -11   0  -2   -1.40    2.20
  11   0   2   -1.50    2.70
 -11   0   2    0.90    2.50
  11   0  -2    0.10    2.50
  11   0  -2   -3.30    2.20
 -12   0   2    0.50    2.60
  12   0   2    0.00    3.00
  12   0   2   -3.30    2.70
  12   0  -2   -3.40    2.30
 -12   0   2    0.00    2.50
 -12   0  -2   -0.60    2.40
  12   0  -2   -2.00    2.30
  12   0   2    3.00    2.90
 -12   0  -2    3.70    3.30
  12   0   2    2.80    2.40
  12   0  -2    0.40    2.60
  12   0  -2    0.60    3.00
 -12   0  -2    0.00    2.70
  13   0   2   -1.30    3.30
  13   0  -2   -2.10    2.90
  13   0   2    0.50    2.70
 -13   0   2   -2.40    2.90
  13   0   2    1.90    2.70
 -13   0  -2   -1.30    3.00
  13   0  -2    1.80    3.20
  13   0   2   -4.10    3.00
 -13   0   2    2.70    3.00
  13   0  -2   -3.30    2.70
 -13   0  -2    1.70    3.90
 -14   0   2   -0.80    3.60
  14   0  -2   -2.50    3.10
  14   0  -2    0.10    3.60
  14   0  -2   -0.70    3.40
 -14   0  -2    1.20    3.50
  14   0   2    0.20    3.80
  14   0   2    4.70    3.00
  14   0   2   -1.90    3.30
  15   0   2   -5.30    4.00
  15   0   2   -2.40    3.70
  15   0  -2   -1.50    3.90
  15   0   2   -3.30    3.90
  15   0  -2    0.70    3.60
 -15   0   2    4.80    4.10
  15   0  -2   -0.50    3.70
 -15   0  -2    0.40    4.10
  16   0  -2   -2.20    4.20
 -16   0  -2   -4.20    4.70
  16   0   2   -0.10    4.60
 -16   0   2   -2.60    4.60
  16   0  -2   -1.20    4.50
  16   0  -2    2.50    4.60
  16   0   2    0.10    4.80
  17   0   2    2.10    5.50
  17   0  -2   -5.40    4.90
 -17   0  -2    2.40    5.30
  17   0   2    4.20    5.30
 -17   0   2   -2.90    5.50
  17   0  -2   -1.70    5.60
 -18   0  -2   17.10    6.30
  18   0   2    6.80    6.00
  18   0   2   11.10    6.10
  18   0  -2    1.40    6.40
  18   0  -2    3.10    5.70
  19   0  -2   19.30    7.30
  19   0  -2   -4.80    6.70
  19   0   2    7.50    6.90
 -19   0  -2   -6.80    9.60
  19   0   2   13.10    7.40
   0   1   2    0.00    0.30
   0  -1  -2    0.30    0.30
   0   1   2   -0.20    0.20
   0  -1   2    0.40    0.30
   0  -1   2    0.40    0.40
   0   1  -2   -0.10    0.30
   0  -1  -2    0.40    0.30
   0  -1   2    0.00    0.30
   0   1   2    0.00    0.40
   0   1  -2    0.10    0.30
   0   1   2    0.00    0.20
   0  -1  -2    0.10    0.30
   0   1   2    0.60    0.40
   0  -1   2    0.30    0.40
   0   1  -2    0.20    0.30
   0   1   2    0.00    0.20
   0  -1  -2   -0.10    0.30
   0  -1   2    0.60    0.40
   0   1  -2    0.30    0.30
   0   1   2    0.20    0.20
   0  -1   2    0.00    0.30
   0  -1  -2    0.40    0.30
   0  -1   2   -0.10    0.20
   0   1  -2    0.00    0.40
   0   1   2   -0.20    0.20
   0  -1  -2    0.40    0.40
   0  -1  -2    0.00    0.30
   0  -1  -2    0.10    0.20
   0   1   2   -0.10    0.30
   0   1  -2    0.30    0.40
   0  -1  -2    0.40    0.30
   1   1  -2    2.50    0.50
   1  -1   2    2.10    0.60
  -1   1   2    0.30    0.20
  -1  -1  -2    1.10    0.30
   1  -1   2    0.40    0.40
   1   1  -2    2.30    0.60
   1  -1   2    0.40    0.40
  -1   1   2    0.00    0.30
  -1   1   2    0.90    0.30
  -1   1   2    0.00    0.30
   1  -1   2    1.80    0.50
   1  -1   2    1.90    0.40
  -1  -1  -2    2.50    0.60
  -1   1   2    2.20    0.50
  -1   1   2    0.30    0.40
   1   1  -2   -0.30    0.40
  -1  -1  -2   -0.10    0.30
  -1  -1   2    0.20    0.30
   1  -1  -2    2.60    0.60
   1   1   2    2.40    0.60
   1  -1  -2    0.20    0.40
   1   1   2    0.10    0.20
  -1  -1   2    0.30    0.40
   1  -1  -2    2.20    0.50
   1   1   2    2.50    0.60
  -1   1  -2    0.10    0.30
  -1  -1   2    0.40    0.40
  -1   1  -2    1.70    0.50
  -1   1  -2    0.70    0.30
   1   1   2   -0.20    0.30
   1  -1  -2    1.90    0.60
  -1   1  -2    2.20    0.50
  -1   1  -2    1.70    0.50
  -1   1  -2   -0.20    0.30
  -1  -1   2   -0.10    0.40
  -2  -1  -2   -0.10    0.70
   2  -1   2    1.40    0.90
   2  -1   2    0.40    0.40
  -2  -1  -2   -0.10    0.60
   2   1  -2    0.50    0.60
  -2   1   2    1.10    0.80
   2   1  -2    0.80    0.70
   2  -1   2    0.20    0.70
   2   1  -2    0.00    0.50
  -2  -1  -2    0.20    0.50
  -2   1   2    1.10    0.80
   2   1  -2   -1.40    0.90
   2   1  -2   -0.20    0.70
   2  -1   2    0.70    0.80
  -2   1  -2    0.40    0.70
   2  -1  -2   -0.10    0.90
   2   1   2   -0.30    0.70
  -2   1  -2   -0.10    0.40
   2  -1  -2   -0.30    0.70
  -2  -1   2    0.20    0.50
   2   1   2   -0.20    0.50
  -2  -1   2    0.50    0.80
   2   1   2    1.50    0.90
   2  -1  -2    0.20    0.60
   2  -1  -2   -1.60    0.70
  -2  -1   2   -0.30    0.70
  -2   1  -2    0.50    0.60
  -2   1  -2   -0.70    0.70
   2   1   2    1.20    0.90
   3  -1   2   -0.10    1.00
  -3  -1  -2    1.60    0.70
   3  -1   2    0.80    0.60
  -3  -1  -2    1.50    0.80
  -3   1   2    1.10    0.50
   3  -1   2    1.80    1.30
  -3  -1  -2    1.30    0.60
   3  -1   2    1.60    1.00
  -3   1   2   -1.00    0.90
   3   1  -2    0.70    1.00
   3   1  -2    0.60    0.80
  -3  -1  -2    1.30    0.90
   3   1  -2    2.20    0.90
   3   1  -2   -0.80    1.20
  -3  -1   2    0.40    0.70
  -3  -1   2    1.30    0.90
   3  -1  -2   -0.10    0.90
   3  -1  -2   -1.20    1.10
   3  -1  -2    1.80    1.10
   3   1   2    1.80    0.90
   3  -1  -2    1.10    0.70
   3   1   2    1.00    0.70
   3   1   2    2.00    1.20
  -3   1  -2    1.10    0.50
   3   1   2    0.50    0.60
  -3   1  -2    0.30    0.80
  -3   1  -2   -0.30    0.90
   3   1   2    1.50    1.20
   4   1  -2    4.80    1.00
  -4  -1  -2    5.90    1.10
  -4   1   2    2.30    1.10
   4   1  -2    5.60    1.00
   4  -1   2    3.60    1.40
   4   1  -2    5.10    1.50
  -4   1   2    4.30    0.80
  -4  -1  -2    4.70    1.20
   4   1  -2    5.50    1.30
   4  -1   2    5.00    1.30
   4  -1   2    4.90    0.80
   4  -1   2    4.10    1.20
  -4  -1  -2    6.30    0.90
  -4  -1   2    5.00    1.10
   4  -1  -2    3.10    1.40
   4  -1  -2    5.50    1.40
   4   1   2    4.60    1.10
   4   1   2    4.90    1.40
   4   1   2    5.20    0.90
  -4  -1   2    4.70    1.00
   4   1   2    4.40    1.50
   4  -1  -2    3.20    0.70
   4  -1  -2    3.30    1.10
   4  -1  -2    3.90    1.00
  -4   1  -2    3.00    1.20
  -4   1  -2    3.70    1.10
   5   1  -2    0.90    1.60
   5  -1   2    1.60    1.60
   5  -1   2    1.30    1.20
   5  -1   2    0.90    0.80
  -5   1   2    1.90    1.10
  -5  -1  -2    0.80    0.90
  -5  -1  -2    0.50    1.00
  -5   1   2    0.60    1.10
   5  -1   2    1.40    1.40
  -5   1   2    1.00    0.80
   5   1  -2    0.30    1.30
   5   1  -2    1.00    1.00
  -5  -1  -2    0.60    1.10
   5   1  -2    0.80    0.90
   5  -1  -2    0.40    0.70
   5   1   2    0.60    1.10
   5  -1  -2   -0.50    1.30
   5  -1  -2    1.20    1.40
  -5   1  -2   -1.20    0.80
  -5   1  -2   -0.60    1.00
   5  -1  -2    1.60    1.00
  -5  -1   2    1.00    1.00
   5   1   2    0.80    1.00
   5   1   2    0.40    1.40
  -5  -1   2    1.90    1.00
   5   1   2    1.70    1.60
  -5   1  -2    0.00    1.20
   5  -1  -2    0.40    1.20
  -6  -1  -2    0.70    1.40
  -6  -1  -2    0.00    1.00
   6  -1   2   -0.70    1.60
   6   1  -2    1.00    1.70
  -6   1   2   -0.20    1.30
   6   1  -2    0.20    1.50
   6  -1   2   -1.40    1.70
   6   1  -2   -0.40    1.20
   6   1  -2    0.90    1.10
   6  -1   2    0.10    1.30
  -6   1   2    0.20    0.90
  -6  -1  -2   -0.10    1.30
  -6   1   2    1.50    1.30
   6  -1   2    1.30    1.00
  -6  -1   2   -0.70    1.20
  -6  -1   2    1.60    1.30
   6  -1  -2   -0.60    1.30
  -6   1  -2   -0.60    1.30
   6   1   2   -0.20    1.10
   6   1   2    4.20    1.90
   6   1   2   -0.60    1.50
  -6   1  -2    1.20    1.30
   6  -1  -2    0.70    1.70
  -6   1  -2    0.30    1.00
   6   1   2   -0.30    1.00
   6  -1  -2    0.90    0.80
   6  -1  -2   -0.10    1.20
   6  -1  -2   -0.50    1.70
   7   1  -2    2.60    2.00
   7  -1   2    0.50    1.10
   7   1  -2    0.10    1.70
  -7   1   2    0.50    1.30
   7  -1   2   -1.10    1.90
  -7  -1  -2    0.90    1.40
   7  -1   2    3.70    1.90
   7   1  -2    2.00    1.30
  -7   1   2    0.50    1.20
  -7  -1  -2   -0.20    1.10
  -7   1   2   -0.30    1.50
   7  -1   2    0.20    1.40
   7   1  -2   -0.20    1.30
  -7  -1  -2   -0.10    1.50
   7   1   2    0.70    2.00
   7   1   2    0.00    1.20
  -7   1  -2    0.20    1.10
   7  -1  -2    0.50    1.20
  -7  -1   2    0.20    1.30
   7   1   2   -0.70    1.10
   7  -1  -2    1.50    1.00
   7  -1  -2    0.30    1.90
   7   1   2   -0.50    1.80
  -7   1  -2   -0.80    1.50
   7  -1  -2   -0.40    1.90
   7  -1  -2    0.90    1.50
  -7   1  -2   -1.10    1.30
  -7  -1   2   -0.40    1.20
   8  -1   2    3.10    1.50
   8  -1   2    1.40    1.30
  -8  -1  -2    2.40    1.30
   8   1  -2    3.60    1.50
   8   1  -2    2.50    2.30
   8  -1   2    1.60    1.70
  -8   1   2    2.20    1.90
  -8  -1  -2    1.00    1.60
   8   1  -2    3.60    2.00
   8  -1   2    1.00    2.10
   8   1  -2    0.20    1.60
  -8   1   2    0.50    1.30
  -8   1   2   -0.70    1.40
  -8  -1  -2    1.50    1.90
   8  -1   2   -1.00    2.10
   8   1   2    1.80    2.20
  -8  -1   2    3.90    1.60
   8   1   2    3.90    1.50
   8  -1  -2    0.80    1.40
  -8   1  -2    0.30    1.30
   8  -1  -2    1.90    1.10
   8  -1  -2    3.10    2.20
   8   1   2    3.80    1.60
  -8  -1   2    1.70    1.50
  -8   1  -2    1.40    1.80
   8  -1  -2    2.40    2.10
   8  -1  -2    1.40    1.80
  -8   1  -2    0.10    1.80
   8   1   2   -1.20    1.90
   9   1  -2    0.80    2.50
   9  -1   2    2.70    2.60
  -9  -1  -2    3.70    2.30
   9   1  -2    1.20    1.80
  -9   1   2   -0.10    1.80
  -9   1   2    0.30    1.80
   9  -1   2    0.30    2.00
   9  -1   2   -1.70    2.30
   9  -1   2    0.60    1.50
  -9   1   2   -0.10    2.00
  -9  -1  -2    2.00    2.00
   9   1  -2    0.40    1.50
   9   1  -2   -1.60    2.30
  -9  -1  -2    2.70    1.60
   9  -1   2    0.20    1.70
  -9  -1   2    1.40    1.80
   9  -1  -2    2.60    2.40
   9  -1  -2   -1.10    2.40
   9  -1  -2    0.00    1.90
   9   1   2    1.70    2.50
   9   1   2    2.30    1.80
   9   1   2    0.50    2.10
  -9   1  -2    2.40    2.20
   9   1   2    2.30    1.70
  -9  -1   2    0.10    1.80
  -9   1  -2    2.90    1.60
   9  -1  -2    3.00    1.80
   9  -1  -2    3.70    1.40
  -9   1  -2    3.40    2.00
  10  -1   2    0.50    1.70
  10   1  -2   -1.60    2.00
 -10   1   2    2.30    2.50
  10   1  -2    2.00    2.20
  10  -1   2    0.30    2.20
  10  -1   2   -1.20    2.20
 -10   1   2    0.20    2.10
 -10  -1  -2    0.60    1.60
  10   1  -2   -0.40    2.70
 -10  -1  -2    1.40    2.40
  10   1  -2    0.20    1.80
  10  -1   2   -0.30    2.80
 -10  -1  -2   -2.40    2.10
 -10   1   2    0.30    1.90
 -10   1  -2   -1.50    2.10
  10  -1  -2    3.10    1.60
 -10   1  -2    0.20    1.60
 -10  -1   2    0.80    1.90
  10   1   2    0.50    1.80
 -10  -1   2    0.30    2.30
  10  -1  -2    1.70    2.70
  10  -1  -2   -1.00    1.80
  10   1   2    0.00    2.20
  10  -1  -2   -4.40    2.10
 -10   1  -2   -1.20    2.40
  10   1   2   -0.60    2.00
  10   1   2    1.90    2.60
  10  -1  -2   -1.70    2.30
 -11   1   2    4.90    2.30
  11   1  -2   -1.20    2.60
 -11   1   2   -0.80    2.50
  11   1  -2    1.00    1.90
  11  -1   2    1.50    1.80
 -11   1   2    2.60    2.60
  11  -1   2   -1.90    2.60
  11  -1   2   -0.70    2.40
  11   1  -2    2.20    2.40
 -11  -1  -2   -2.00    2.60
  11  -1   2    5.40    3.10
 -11  -1  -2    0.80    1.90
  11   1  -2    4.60    2.50
 -11  -1  -2    1.80    2.30
  11  -1  -2   -3.30    2.50
 -11  -1   2   -1.40    2.70
 -11   1  -2   -0.20    2.50
  11   1   2   -2.50    2.40
  11   1   2    5.20    2.90
  11  -1  -2    0.90    1.90
  11  -1  -2    4.20    2.50
 -11   1  -2   -0.60    2.50
  11  -1  -2   -3.00    2.40
 -11   1  -2    1.70    1.90
  11  -1  -2    2.00    2.60
  11   1   2    0.80    2.00
  11   1   2    0.90    2.50
 -11  -1   2   -0.20    2.30
  12   1  -2    4.70    3.10
 -12   1   2    1.10    2.50
 -12   1   2    0.20    2.70
  12   1  -2    0.20    2.20
  12  -1   2    2.00    2.20
  12  -1   2    3.10    3.10
 -12  -1  -2    0.00    2.70
  12  -1   2   -0.80    2.30
  12   1  -2   -2.30    2.50
 -12  -1  -2    0.80    3.30
  12  -1   2   -0.80    2.80
  12   1  -2    0.80    2.80
 -12  -1  -2   -1.00    2.30
 -12   1  -2   -3.90    2.40
 -12  -1   2    1.00    2.50
 -12  -1   2    3.00    2.50
  12  -1  -2    2.20    2.40
  12  -1  -2   -0.90    2.90
  12   1   2   -2.10    2.70
  12  -1  -2   -1.10    2.90
 -12   1  -2    0.50    2.70
  12   1   2   -0.10    2.70
  12   1   2   -0.70    2.40
 -12   1  -2   -2.20    3.00
  12   1   2   -0.40    3.00
 -13   1   2   -1.80    3.10
  13  -1   2    2.10    2.80
 -13  -1  -2   -1.30    3.20
  13  -1   2   -0.80    2.70
  13   1  -2   -1.70    3.10
  13   1  -2    2.90    2.60
  13  -1   2   -1.20    3.50
 -13   1   2    1.10    3.10
  13  -1   2   -1.80    3.10
  13   1  -2   -0.80    3.10
 -13  -1   2    0.70    3.00
  13  -1  -2    3.30    2.90
 -13  -1   2   -0.50    3.00
  13   1   2    0.00    3.30
 -13   1  -2    2.00    3.90
  13  -1  -2   -0.70    3.20
  13   1   2   -4.80    2.90
  13   1   2    0.90    2.80
 -13   1  -2    0.00    3.10
  13   1   2    1.90    3.40
  13  -1  -2   -5.10    2.90
  14  -1   2    6.00    3.70
  14   1  -2   -0.60    3.50
  14  -1   2   -6.10    3.40
  14   1  -2    1.60    3.50
 -14   1   2    4.40    3.60
  14  -1   2    0.00    3.00
 -14  -1  -2   -2.70    3.40
  14   1  -2    2.80    3.10
 -14  -1   2    0.90    3.40
  14  -1  -2    3.50    3.60
 -14   1  -2   -4.50    3.60
  14   1   2   -2.10    3.40
  14  -1  -2   -0.30    3.30
  14   1   2    1.60    3.10
  14  -1  -2    2.50    3.60
  14   1   2    1.40    3.70
 -15  -1  -2    0.80    4.00
 -15   1   2   -0.60    4.00
  15  -1   2    1.00    4.10
  15   1  -2   -4.40    3.90
  15  -1   2   -0.20    4.20
  15   1  -2   -5.10    3.50
  15  -1   2    3.20    3.60
  15   1  -2   -1.00    4.00
  15   1   2   -3.70    3.90
 -15   1  -2   -0.60    4.10
  15   1   2    1.10    4.00
  15  -1  -2   -1.60    3.60
  15  -1  -2    3.00    4.00
 -15  -1   2   -0.80    3.90
  15  -1  -2   -3.10    4.00
 -16  -1  -2    3.10    4.70
  16  -1   2   -2.20    4.60
 -16   1   2   -3.70    4.40
  16   1  -2   -1.40    4.50
  16  -1   2    3.50    4.70
  16  -1   2   -3.50    4.30
  16   1  -2    2.80    4.70
  16  -1  -2    1.80    4.60
  16   1   2    0.30    4.50
  16   1   2    1.10    4.60
 -16  -1   2    7.50    4.90
 -16   1  -2    1.20    4.70
  16  -1  -2   -1.90    4.20
  16  -1  -2    6.60    4.80
 -17   1   2   -3.40    5.30
  17  -1   2   -2.10    4.90
  17   1  -2    2.20    5.10
  17   1  -2   -6.70    5.00
  17  -1   2    1.00    5.40
 -17  -1  -2    2.40    5.30
  17   1   2    1.10    5.10
 -17  -1   2    8.00    7.10
  17  -1  -2    2.50    5.10
  17  -1  -2   -1.10    5.40
 -17   1  -2   -3.50    5.80
  17   1   2    4.00    5.40
  18   1  -2   -3.40    6.10
  18  -1   2    3.90    6.10
  18   1  -2   -7.10    5.50
 -18  -1  -2   18.10    6.90
  18  -1   2   10.80    6.60
  18  -1  -2   -5.70    6.00
 -18   1  -2    1.60    6.20
  18   1   2    3.50    6.10
  18   1   2   17.80    6.20
  18  -1  -2   -1.70    5.80
  19   1  -2   13.30    7.40
  19   1  -2   18.60    6.70
  19  -1   2    7.40    7.70
  19  -1   2    7.40    6.90
  19   1   2   -1.90    7.50
  19  -1  -2   -0.60    7.10
  19   1   2    5.40    6.80
 -19   1  -2   -0.90    7.50
   0   2  -2    2.00    0.70
   0   2   2    0.70    0.50
   0  -2  -2    1.40    0.60
   0   2  -2    1.00    0.60
   0  -2  -2    1.40    0.50
   0  -2   2    1.90    0.60
   0  -2   2    1.80    0.70
   0  -2  -2    1.00    0.60
   0  -2  -2    1.40    0.60
   0  -2   2    0.10    0.50
   0   2   2    1.60    0.50
   0   2  -2   -0.20    0.40
   0   2   2    1.00    0.70
   0   2   2    1.70    0.70
   0  -2   2    0.30    0.40
   0  -2   2    2.10    0.60
   0  -2   2    0.90    0.60
   0   2  -2    0.70    0.50
   0   2  -2    1.10    0.70
  -1  -2  -2    0.30    0.70
   1   2  -2   -0.80    0.70
  -1   2   2    1.40    0.70
  -1   2   2    1.20    0.80
  -1  -2  -2    0.60    0.60
   1   2  -2   -0.10    0.50
   1  -2   2   -0.30    0.50
   1   2  -2    0.50    0.60
   1  -2   2    0.50    0.70
  -1   2   2   -1.30    0.70
   1   2  -2    0.80    0.60
   1   2  -2    0.50    0.50
   1   2  -2    0.40    0.90
   1  -2   2    0.70    0.60
   1  -2   2    1.40    0.80
  -1  -2   2    0.70    0.50
  -1   2  -2    0.70    0.80
  -1  -2   2    0.70    0.50
  -1  -2   2    1.00    0.60
   1  -2  -2    0.20    0.60
   1   2   2    1.00    0.80
  -1  -2   2    0.00    0.70
   1  -2  -2   -0.40    0.70
  -1   2  -2   -0.10    0.70
  -1  -2   2    0.60    0.60
   1   2   2    2.10    0.90
  -1   2  -2    0.50    0.60
   1  -2  -2   -1.10    0.70
   1  -2  -2    1.90    0.70
  -2  -2  -2    0.30    0.70
   2   2  -2    0.00    0.70
  -2   2   2    2.10    0.60
   2   2  -2    0.50    0.60
  -2   2   2    1.00    1.10
   2  -2   2    1.60    1.10
  -2  -2  -2   -0.80    0.80
   2   2  -2    0.90    1.00
   2  -2   2    1.40    1.00
   2  -2   2    1.00    0.70
   2   2  -2   -0.80    1.10
   2  -2   2    0.10    0.70
  -2  -2  -2    1.00    0.90
   2   2  -2    0.70    0.70
  -2  -2  -2    1.90    0.90
   2  -2  -2    0.90    0.80
  -2  -2   2    0.30    0.90
   2  -2  -2    0.40    0.90
   2   2   2   -0.70    0.90
  -2   2  -2    0.90    0.70
   2  -2  -2   -1.20    1.00
  -2  -2   2    0.90    0.70
   2   2   2    1.30    1.00
   2  -2  -2    0.20    0.80
  -2   2  -2   -1.50    0.90
   2  -2  -2   -0.60    0.70
  -2   2  -2    0.80    0.80
   2   2   2    2.40    1.30
  -2  -2   2    0.40    0.60
   3   2  -2    1.40    0.80
  -3  -2  -2    2.50    1.00
   3  -2   2    1.30    0.80
   3   2  -2    0.90    1.20
   3  -2   2    1.40    1.30
   3  -2   2    1.30    1.10
  -3   2   2    0.80    0.60
  -3   2   2    1.00    1.10
  -3  -2  -2    1.20    0.90
   3   2  -2    2.60    1.00
   3   2  -2    1.00    0.90
   3  -2   2    1.30    0.70
  -3  -2  -2    1.10    0.80
   3  -2  -2    0.70    1.00
  -3  -2   2    0.70    0.70
  -3   2  -2    1.00    0.90
   3   2   2    2.70    1.40
   3  -2  -2    0.60    0.90
  -3  -2   2    1.90    1.00
   3  -2  -2    0.90    0.90
   3   2   2    1.20    1.00
  -3   2  -2    0.10    1.00
   3  -2  -2   -0.20    1.10
   3  -2  -2    0.30    0.60
   3   2   2    1.20    1.00
  -3   2  -2    0.30    0.80
   4  -2   2   23.60    2.60
   4  -2   2   25.70    2.20
  -4  -2  -2   22.70    2.10
   4   2  -2   24.80    1.90
  -4  -2  -2   25.10    1.80
  -4   2   2   24.40    1.60
   4   2  -2   24.60    2.10
  -4   2   2   22.20    2.20
  -4  -2  -2   24.80    2.20
   4   2  -2   22.60    2.10
   4   2  -2   24.10    2.60
   4  -2   2   23.10    1.80
   4  -2   2   24.00    2.40
   4   2   2   22.50    2.20
   4  -2  -2   22.20    2.40
   4   2   2   22.40    1.50
  -4  -2   2   24.60    2.10
   4   2   2   23.70    2.20
   4   2   2   23.50    2.60
   4  -2  -2   19.10    2.10
   4  -2  -2   20.10    2.50
  -4   2  -2   21.50    2.00
   4  -2  -2   20.90    2.00
  -4   2  -2   20.60    2.20
  -4  -2   2   24.00    1.90
  -5  -2  -2    8.20    1.50
   5   2  -2    8.90    1.90
  -5   2   2    6.60    1.50
   5   2  -2    9.20    1.60
   5  -2   2    8.10    1.50
   5  -2   2    8.90    1.60
  -5  -2  -2    8.70    1.20
   5  -2   2    6.90    1.80
   5   2  -2    8.50    1.30
   5   2  -2    8.70    1.30
  -5  -2  -2   11.50    1.70
   5  -2   2    8.10    1.10
  -5   2   2    7.70    1.10
   5  -2  -2    6.40    1.60
  -5  -2   2    9.10    1.40
  -5  -2   2    9.20    1.30
   5   2   2    7.30    1.60
  -5   2  -2    7.80    1.40
   5  -2  -2    6.20    1.80
   5  -2  -2    6.20    1.30
  -5   2  -2    6.60    1.50
   5   2   2   10.70    2.00
   5   2   2    9.60    1.50
   5   2   2    9.60    1.10
   5  -2  -2    5.70    1.60
   6  -2   2   28.50    2.10
  -6  -2  -2   29.10    2.70
   6   2  -2   23.20    2.80
   6   2  -2   31.00    2.40
  -6  -2  -2   27.00    2.10
  -6   2   2   28.10    2.20
   6   2  -2   24.40    3.40
   6  -2   2   29.40    2.90
   6   2  -2   28.20    2.50
   6  -2   2   22.90    2.90
  -6  -2  -2   27.80    2.80
   6  -2   2   24.60    3.30
  -6   2   2   28.30    2.80
   6   2   2   31.80    3.60
  -6   2  -2   25.50    2.80
  -6  -2   2   30.70    2.50
   6   2   2   31.40    2.70
   6  -2  -2   21.80    3.00
   6   2   2   26.70    2.10
   6  -2  -2   20.10    2.70
  -6  -2   2   27.10    2.50
   6   2   2   21.90    2.90
  -6   2  -2   25.90    2.50
   6  -2  -2   23.50    2.90
   6  -2  -2   26.60    2.50
   7   2  -2    3.10    1.30
  -7  -2  -2    4.00    1.20
   7   2  -2    4.10    1.40
   7  -2   2    2.10    2.00
   7  -2   2    3.90    1.70
   7   2  -2    5.90    2.10
   7  -2   2    3.50    1.20
   7  -2   2    4.00    1.90
  -7  -2  -2    5.50    1.70
  -7   2   2    2.80    1.40
   7   2  -2    2.90    1.70
  -7   2   2    3.70    1.30
  -7   2   2    2.10    1.60
  -7  -2  -2    4.30    1.70
   7   2   2    3.00    1.80
   7  -2  -2    2.30    1.80
   7  -2  -2   -0.30    1.80
  -7  -2   2    4.80    1.50
   7   2   2    3.40    1.60
   7  -2  -2    3.20    1.40
   7   2   2    4.30    2.20
  -7  -2   2    3.70    1.40
   7  -2  -2    4.80    1.70
  -7   2  -2    3.20    1.80
  -7   2  -2    2.90    1.40
   7   2   2    4.30    1.30
   8   2  -2   15.00    2.80
  -8  -2  -2   17.10    2.40
   8  -2   2   15.20    2.70
   8   2  -2   17.00    2.20
  -8   2   2   19.80    2.60
  -8   2   2   15.50    2.40
   8   2  -2   17.10    2.10
  -8   2   2   16.90    2.40
   8   2  -2   16.60    2.70
   8  -2   2   18.90    2.50
  -8  -2  -2   19.30    2.20
   8  -2   2   15.60    2.50
   8  -2   2   13.90    2.80
  -8  -2  -2   21.40    3.30
   8  -2  -2   12.70    1.90
  -8   2  -2   19.20    2.40
  -8   2  -2   14.20    2.10
   8  -2  -2   12.00    2.40
   8  -2  -2   15.60    2.60
   8   2   2   18.40    2.30
   8   2   2   18.20    2.00
   8   2   2   21.00    3.20
  -8  -2   2   19.00    2.90
  -8  -2   2   18.80    2.70
   8   2   2   19.70    2.70
   8  -2  -2   10.90    2.60
  -8   2  -2   14.50    2.50
   8  -2  -2   19.70    2.70
   9   2  -2    5.70    2.00
  -9   2   2    7.20    2.10
   9   2  -2    4.10    1.70
  -9  -2  -2    9.60    2.40
   9  -2   2    7.20    2.50
   9  -2   2    6.20    2.60
  -9  -2  -2    3.50    2.20
   9  -2   2    4.40    1.80
  -9  -2  -2    5.10    1.60
  -9   2   2    4.10    2.30
   9   2  -2    7.80    2.70
  -9   2   2    6.00    1.80
   9  -2   2    5.90    2.40
   9   2  -2    6.30    2.20
   9   2   2    7.80    2.60
  -9   2  -2    6.40    2.20
   9   2   2    8.20    2.90
  -9   2  -2    7.30    1.70
   9  -2  -2    7.30    2.00
  -9  -2   2    7.20    2.20
   9  -2  -2   11.10    2.90
   9   2   2    8.70    2.00
  -9   2  -2    8.90    2.40
   9   2   2    7.70    1.80
   9  -2  -2    6.70    2.50
  -9  -2   2    8.80    2.00
   9  -2  -2    9.20    1.50
   9  -2  -2    6.80    2.30
 -10   2   2    7.90    2.20
  10   2  -2   10.60    3.00
 -10   2   2   12.50    2.30
  10  -2   2   12.40    3.10
 -10   2   2   15.00    3.00
  10  -2   2   14.60    2.30
 -10  -2  -2   14.70    3.00
  10  -2   2   11.40    2.90
  10   2  -2   12.10    2.50
  10  -2   2   15.00    3.30
 -10  -2  -2   15.60    2.00
  10   2  -2   11.70    2.60
  10  -2   2   14.80    2.10
 -10  -2  -2   18.40    3.00
  10   2  -2   16.30    2.30
  10   2   2   16.30    3.10
 -10  -2   2   16.30    2.40
  10  -2  -2   12.10    2.80
  10   2   2   15.60    2.50
  10  -2  -2   12.20    2.40
  10  -2  -2   10.40    1.70
 -10   2  -2   10.70    2.60
 -10   2  -2    9.90    2.50
  10  -2  -2   10.00    2.70
  10  -2  -2   11.50    3.20
  10   2   2   14.50    2.40
 -10  -2   2   14.40    2.90
  10   2   2   14.00    3.10
 -10   2  -2    8.70    1.90
  11  -2   2    1.40    2.20
  11  -2   2    7.10    2.90
  11   2  -2    0.10    2.00
 -11  -2  -2    3.40    1.90
 -11   2   2    0.40    2.40
 -11   2   2    4.80    2.60
  11   2  -2    3.40    2.60
  11   2  -2    6.30    2.90
 -11  -2  -2    4.00    2.60
 -11   2   2    3.90    2.40
  11  -2   2    2.30    3.00
  11   2  -2    2.40    2.50
  11  -2   2    2.20    1.90
  11  -2   2    3.60    2.60
  11  -2  -2    3.50    2.30
 -11  -2   2    6.50    2.40
  11   2   2    3.80    2.40
  11  -2  -2    1.50    1.80
  11   2   2    5.40    2.50
 -11   2  -2    3.70    2.70
 -11  -2   2    6.10    2.80
 -11   2  -2    4.20    2.60
  11  -2  -2    2.80    2.60
  11  -2  -2    6.30    3.30
 -11   2  -2    2.40    2.10
  11  -2  -2    4.90    2.60
  11   2   2    1.00    2.60
  11   2   2    4.10    3.00
  12  -2   2    9.90    3.20
  12   2  -2   14.30    3.40
  12  -2   2    6.90    3.30
  12   2  -2   12.30    2.70
 -12  -2  -2   10.70    2.50
  12   2  -2    9.80    3.20
  12   2  -2    7.70    3.50
 -12  -2  -2   15.40    3.20
 -12   2   2    8.60    3.00
  12  -2   2   12.50    2.50
 -12   2   2    8.90    3.10
  12  -2   2    7.30    2.90
  12   2   2    7.20    3.30
  12  -2  -2    6.80    3.20
  12  -2  -2    5.10    3.30
  12   2   2   15.70    3.20
 -12   2  -2    9.70    2.70
  12   2   2   11.10    2.70
 -12  -2   2   11.00    3.10
  12  -2  -2    6.40    2.90
 -12   2  -2    9.50    3.00
  12   2   2    8.10    3.20
 -12   2  -2    5.00    3.20
 -12  -2   2   13.90    3.00
  12  -2  -2   10.40    3.30
  13   2  -2    7.50    3.40
  13  -2   2    4.60    3.00
  13  -2   2    7.80    3.70
 -13   2   2    6.80    3.30
 -13   2   2    6.40    3.30
 -13  -2  -2    8.10    3.40
  13   2  -2    5.80    3.30
  13   2  -2    5.00    3.10
  13  -2   2    3.50    3.50
  13  -2  -2    7.30    3.30
  13   2   2    0.70    3.20
 -13   2  -2    2.60    3.30
  13  -2  -2    1.30    3.40
  13  -2  -2    4.50    3.50
 -13   2  -2    2.90    4.00
  13   2   2    5.20    2.80
  13   2   2    1.20    3.50
 -13  -2   2    2.60    3.20
  13   2   2    7.10    3.50
 -13  -2   2    5.80    3.10
  14   2  -2    8.50    3.80
  14   2  -2    3.40    3.70
 -14  -2  -2   10.60    3.80
  14  -2   2    3.60    3.90
  14  -2   2    3.30    3.90
 -14   2   2    4.60    3.80
  14   2  -2    6.20    3.10
  14  -2   2    7.20    3.60
  14   2   2    4.00    4.00
  14  -2  -2    3.40    3.90
  14   2   2    6.90    3.80
 -14   2  -2    4.40    3.80
  14  -2  -2   10.40    3.70
  14   2   2    6.70    3.60
 -14  -2   2    4.70    3.40
  14  -2  -2    3.10    3.70
 -15   2   2   11.20    4.40
  15   2  -2    6.00    4.50
  15  -2   2    8.40    3.90
  15  -2   2   10.60    4.40
  15   2  -2   10.70    4.40
  15  -2   2   10.10    4.30
 -15  -2  -2   12.30    4.30
 -15  -2   2   10.00    4.30
  15   2   2    8.00    4.30
 -15   2  -2    7.60    3.90
  15   2   2    2.40    3.90
  15  -2  -2   10.50    4.30
  15  -2  -2    8.60    4.30
  15  -2  -2    9.50    3.80
  16   2  -2    6.70    5.00
 -16   2   2   -2.60    4.60
  16  -2   2    0.20    4.80
  16  -2   2    0.60    4.40
 -16  -2  -2   15.30    4.90
  16   2  -2    6.20    4.80
  16  -2   2    7.50    5.00
  16   2   2    6.50    5.30
  16   2   2    1.70    4.70
  16  -2  -2    3.70    4.40
 -16  -2   2   17.80    5.10
  16  -2  -2    8.50    4.80
  16  -2  -2   -0.40    4.70
 -16   2  -2    0.00    4.80
 -17   2   2   -7.10    5.50
 -17  -2  -2   -6.20    5.40
  17   2  -2    3.10    5.10
  17  -2   2    8.00    5.50
  17   2  -2    4.90    5.50
  17  -2   2    3.50    5.10
 -17   2  -2    5.40    5.50
  17  -2  -2   -3.00    5.20
  17   2   2   12.40    5.80
  17  -2  -2    2.10    5.30
  17  -2  -2    7.30    5.20
  17   2   2    6.90    5.10
 -18  -2  -2  -12.90    6.80
  18   2  -2    1.30    5.80
 -18   2   2    5.00    6.80
  18  -2   2   10.60    6.70
  18  -2   2   -1.00    5.90
  18   2  -2   13.50    6.40
  18  -2  -2   -4.80    6.00
  18   2   2    4.10    6.50
 -18   2  -2    1.80    6.40
  18   2   2    1.00    6.10
  19  -2   2   11.40    7.00
  19   2  -2   -0.30    7.30
  19   2   2    0.70    6.70
 -19   2  -2   -9.80    7.20
  19   2   2    7.10    7.30
  19  -2  -2    1.00    7.50
   0   3  -2   13.30    1.70
   0   3   2   14.90    1.90
   0  -3   2   10.20    1.20
   0   3  -2    9.10    1.30
   0  -3   2   11.10    1.20
   0   3   2   10.00    1.50
   0   3  -2   11.00    1.20
   0  -3  -2   10.00    1.50
   0  -3  -2   11.20    1.50
   0  -3   2   10.70    1.50
   0  -3  -2   10.40    1.20
   0   3   2   11.60    1.60
   0   3  -2   10.40    1.40
  -1   3   2   22.80    2.10
   1  -3   2   20.70    1.80
  -1  -3  -2   22.20    1.80
   1   3  -2   23.90    1.70
   1   3  -2   22.90    1.60
  -1  -3  -2   20.90    1.50
  -1   3   2   22.30    2.00
   1  -3   2   22.70    1.80
   1   3  -2   23.70    2.30
   1  -3   2   21.60    2.10
   1   3  -2   18.80    1.80
  -1  -3  -2   22.90    1.90
  -1  -3   2   26.10    1.70
  -1   3  -2   27.90    2.30
   1   3   2   27.10    2.30
  -1   3  -2   20.00    2.00
  -1  -3   2   23.90    1.90
   1  -3  -2   25.50    1.90
   1   3   2   27.60    2.30
   1   3   2   23.80    2.00
  -1   3  -2   22.90    1.60
   1  -3  -2   19.70    1.80
   1  -3  -2   20.00    1.90
  -1  -3   2   24.40    1.70
  -2   3   2   64.49    3.30
   2   3  -2   67.69    3.20
  -2  -3  -2   69.59    3.40
   2   3  -2   75.09    3.70
   2   3  -2   66.69    3.20
   2  -3   2   66.19    3.60
   2  -3   2   65.79    3.40
   2  -3   2   68.19    3.60
   2   3  -2   64.59    3.60
   2   3  -2   67.59    3.20
  -2  -3  -2   58.39    3.40
  -2   3   2   67.99    3.70
  -2  -3   2   69.09    3.20
   2  -3  -2   64.59    3.40
  -2  -3   2   67.39    3.50
   2   3   2   66.69    3.00
   2  -3  -2   63.19    3.50
   2   3   2   64.49    3.70
  -2   3  -2   63.29    3.20
  -2  -3   2   67.59    3.20
  -2   3  -2   64.09    3.60
  -2   3  -2   64.09    3.40
   2   3   2   75.09    3.70
   2  -3  -2   67.09    3.60
   3  -3   2  165.48    7.60
   3   3  -2  171.48    7.50
   3   3  -2  164.18    7.20
  -3  -3  -2  167.28    7.40
   3   3  -2  161.98    7.10
   3   3  -2  172.58    7.70
  -3   3   2  164.08    7.60
   3  -3   2  155.88    7.20
  -3  -3  -2  170.78    7.30
   3  -3   2  165.88    7.60
   3  -3   2  161.88    7.20
  -3   3   2  167.18    7.10
  -3   3  -2  162.38    7.60
   3  -3  -2  145.99    6.90
   3   3   2  184.58    7.80
  -3  -3   2  173.98    7.20
   3  -3  -2  170.18    7.40
   3  -3  -2  160.38    7.60
  -3  -3   2  172.28    7.20
  -3   3  -2  146.99    7.30
  -3  -3   2  176.78    7.50
   3   3   2  179.88    7.20
   3   3   2  189.18    7.70
   3  -3  -2  172.58    7.00
  -3   3  -2  166.28    7.20
   4   3  -2   57.49    2.80
  -4  -3  -2   56.99    2.90
  -4  -3  -2   55.99    3.20
   4   3  -2   51.59    3.60
   4  -3   2   47.20    2.80
   4  -3   2   42.20    2.90
  -4   3   2   49.60    3.40
  -4   3   2   50.09    2.70
   4  -3   2   54.59    3.70
   4  -3   2   52.69    3.50
   4   3  -2   50.69    3.00
   4   3  -2   61.79    3.30
   4   3   2   53.99    3.30
   4  -3  -2   45.50    3.40
  -4   3  -2   42.40    2.90
  -4   3  -2   47.30    3.30
   4  -3  -2   48.90    3.00
  -4  -3   2   53.29    2.90
   4   3   2   57.29    3.80
  -4   3  -2   50.89    3.00
   4  -3  -2   47.20    3.40
   4   3   2   44.90    2.90
  -4  -3   2   52.49    3.10
   4  -3  -2   49.10    2.90
   5   3  -2   90.69    4.70
   5  -3   2   87.89    4.30
   5   3  -2   97.29    4.80
   5   3  -2   92.69    4.30
  -5  -3  -2   90.89    4.70
   5   3  -2   85.19    5.10
  -5   3   2   83.29    4.20
  -5  -3  -2   92.49    4.40
   5  -3   2   82.19    4.90
   5  -3   2   84.79    4.60
  -5   3   2   79.89    4.80
   5  -3   2   83.39    5.20
  -5   3  -2   81.29    4.90
   5   3   2   96.09    4.00
   5   3   2   94.79    5.40
   5  -3  -2   86.79    4.60
   5  -3  -2   71.89    4.50
   5  -3  -2   80.69    4.90
  -5  -3   2   91.39    4.50
  -5   3  -2   86.69    4.50
   5   3   2   93.29    4.80
  -5  -3   2   98.29    4.70
   5  -3  -2   80.99    5.10
   5   3   2   94.49    4.60
  -6   3   2   50.79    3.70
   6  -3   2   49.80    3.80
   6   3  -2   53.69    4.20
  -6  -3  -2   59.29    3.30
   6  -3   2   53.89    3.20
  -6  -3  -2   56.59    3.70
   6  -3   2   50.79    3.60
  -6   3   2   54.99    3.10
   6  -3   2   54.29    4.40
   6   3  -2   58.89    3.70
   6   3  -2   56.79    3.70
   6   3  -2   57.49    3.30
   6  -3  -2   50.99    3.50
  -6   3  -2   50.59    3.50
   6  -3  -2   44.00    4.20
   6   3   2   55.29    3.80
  -6  -3   2   52.69    3.50
  -6  -3   2   59.89    3.50
   6   3   2   62.59    4.50
   6   3   2   53.19    2.90
   6  -3  -2   49.60    3.60
   6  -3  -2   52.89    3.90
   6   3   2   56.69    3.80
  -6   3  -2   50.99    3.90
  -7   3   2   34.70    2.80
  -7  -3  -2   42.90    3.50
  -7   3   2   32.80    3.40
   7   3  -2   36.10    3.70
   7   3  -2   42.60    3.00
   7  -3   2   40.50    2.90
   7  -3   2   36.70    3.40
  -7  -3  -2   42.70    2.90
   7   3  -2   44.50    3.30
   7  -3   2   40.60    3.80
   7   3  -2   39.00    4.20
   7  -3   2   34.70    4.00
  -7  -3   2   44.60    3.30
   7   3   2   41.10    4.20
  -7   3  -2   37.70    3.60
   7  -3  -2   36.50    3.40
   7  -3  -2   33.90    3.60
   7   3   2   45.40    3.50
  -7  -3   2   46.00    3.30
  -7   3  -2   41.10    3.30
   7   3   2   46.30    3.70
   7  -3  -2   42.50    3.20
   7   3   2   44.40    2.80
   7  -3  -2   32.20    3.80
   8   3  -2   23.70    3.40
  -8  -3  -2   22.30    3.30
   8   3  -2   19.10    2.80
   8   3  -2   25.00    3.30
   8  -3   2   26.50    3.60
  -8  -3  -2   27.60    2.60
   8  -3   2   22.70    3.50
   8   3  -2   26.60    3.10
   8  -3   2   22.50    2.70
  -8   3   2   19.80    2.70
  -8   3   2   23.30    3.50
   8  -3   2   20.60    3.10
   8   3   2   21.40    3.00
   8   3   2   26.80    3.40
   8   3   2   21.70    2.50
   8  -3  -2   17.80    2.90
   8  -3  -2   25.30    2.80
   8  -3  -2   25.30    3.70
   8   3   2   25.40    3.40
  -8  -3   2   24.00    2.80
   8  -3  -2   23.20    3.40
  -8  -3   2   18.80    3.00
  -8   3  -2   19.40    2.80
  -8   3  -2   24.40    3.00
  -9  -3  -2   44.60    3.30
  -9  -3  -2   38.00    4.10
   9  -3   2   40.20    4.60
   9   3  -2   39.90    4.40
  -9   3   2   39.90    3.90
   9   3  -2   35.90    3.50
  -9   3   2   38.80    3.50
  -9   3   2   36.10    4.30
   9   3  -2   37.10    4.80
   9  -3   2   37.50    4.30
   9  -3   2   37.30    3.40
   9   3  -2   42.70    3.80
  -9   3  -2   41.10    4.00
   9  -3  -2   44.20    4.60
  -9   3  -2   44.50    3.50
   9   3   2   43.40    4.80
   9  -3  -2   36.90    4.30
   9   3   2   45.90    4.40
   9   3   2   49.50    4.00
  -9   3  -2   42.80    4.60
   9  -3  -2   43.30    4.50
   9  -3  -2   42.10    3.90
  -9  -3   2   48.60    3.90
  -9  -3   2   45.70    4.00
   9   3   2   43.20    3.40
 -10   3   2   11.50    3.00
 -10   3   2    7.80    2.30
 -10  -3  -2    8.70    2.60
 -10   3   2    7.60    2.30
  10   3  -2    9.90    2.70
  10  -3   2    6.30    2.50
  10  -3   2    8.40    2.30
  10   3  -2   10.30    2.30
  10  -3   2    8.90    2.80
 -10  -3  -2   14.00    2.00
  10   3  -2    8.00    2.40
  10  -3   2   12.20    3.20
  10   3  -2    9.40    2.90
  10  -3  -2    7.90    2.30
  10   3   2    7.10    2.20
  10   3   2    9.40    3.20
  10   3   2    8.20    2.70
 -10  -3   2    6.90    2.10
 -10  -3   2    9.30    2.80
  10   3   2   10.70    2.50
  10  -3  -2    5.80    2.80
 -10   3  -2   10.00    2.50
 -10   3  -2    8.70    2.70
 -10   3  -2    6.00    2.00
  10  -3  -2   10.70    2.60
  10  -3  -2    6.20    1.50
  10  -3  -2    7.50    2.90
  11  -3   2   25.80    3.30
 -11   3   2   18.20    3.30
  11   3  -2   21.80    3.20
  11  -3   2   18.70    3.40
  11   3  -2   19.50    3.40
 -11   3   2   30.40    4.10
  11  -3   2   17.40    3.10
 -11  -3  -2   29.00    3.40
 -11   3   2   17.60    2.90
  11  -3   2   14.60    3.60
 -11  -3  -2   21.90    3.10
  11   3  -2   18.30    3.50
  11   3  -2   17.90    2.90
  11  -3   2   19.00    2.90
  11  -3  -2   21.30    3.70
 -11   3  -2   17.90    3.40
  11  -3  -2   15.10    3.20
  11  -3  -2   23.50    3.30
  11  -3  -2   16.90    3.20
  11   3   2   23.10    3.90
 -11   3  -2   19.30    3.50
 -11   3  -2   23.30    3.50
  11   3   2   26.40    3.90
  11   3   2   26.10    3.20
  11  -3  -2   22.70    3.30
  11   3   2   23.10    3.60
 -11  -3   2   25.50    3.60
 -11  -3   2   25.40    3.10
  12   3  -2   18.40    3.30
  12  -3   2   17.90    3.70
 -12   3   2   15.50    3.40
  12  -3   2   18.40    3.30
 -12   3   2   13.10    3.00
 -12  -3  -2   17.90    2.80
  12  -3   2   12.50    3.10
  12  -3   2   19.70    3.80
  12  -3   2   13.20    2.50
 -12  -3  -2   20.50    3.20
  12   3  -2   21.30    3.10
  12   3  -2   19.50    3.40
  12   3  -2   14.80    3.60
 -12   3  -2   18.60    2.90
  12   3   2   17.10    3.10
 -12  -3   2   16.30    3.20
  12   3   2   13.70    3.40
  12  -3  -2   11.30    3.40
  12   3   2   16.90    3.30
  12  -3  -2    8.00    3.30
 -12   3  -2   16.60    3.80
  12  -3  -2   14.20    3.30
 -12  -3   2   16.70    2.90
 -12   3  -2    9.20    3.40
  12   3   2   13.70    3.70
  12  -3  -2   13.70    3.40
 -13   3   2   13.40    3.50
  13   3  -2    9.00    3.90
 -13   3   2    4.40    3.60
 -13  -3  -2    7.50    3.30
  13  -3   2    3.60    3.50
  13  -3   2    4.00    3.70
  13   3  -2   10.50    3.80
  13   3  -2    7.10    3.10
  13  -3   2   11.50    3.40
  13   3  -2    8.40    3.60
  13  -3  -2    6.30    3.40
 -13  -3   2   12.00    3.40
  13   3   2   10.50    3.70
  13  -3  -2    5.90    3.50
 -13  -3   2    7.50    3.10
  13  -3  -2    4.40    3.40
  13  -3  -2    6.60    3.50
  13   3   2    6.80    3.00
 -13   3  -2    9.30    3.50
  13   3   2   15.00    3.60
  14   3  -2   32.90    5.20
 -14  -3  -2   24.70    4.50
  14  -3   2   27.20    4.70
  14  -3   2   26.60    5.10
  14  -3   2   32.30    4.50
 -14   3   2   32.90    4.80
  14   3  -2   32.90    4.90
  14  -3  -2   27.70    4.70
  14   3   2   35.50    4.40
 -14   3  -2   23.20    4.80
  14   3   2   31.30    5.00
  14  -3  -2   23.50    4.50
  14   3   2   33.00    5.00
 -14  -3   2   27.20    4.30
  14  -3  -2   25.50    4.60
  15   3  -2   16.90    4.50
  15  -3   2    5.30    4.80
 -15   3   2   12.70    4.70
  15  -3   2   10.90    4.30
  15  -3   2    8.60    4.50
  15   3  -2    8.20    4.20
 -15  -3  -2   17.60    4.80
 -15  -3   2   13.10    4.50
  15  -3  -2   12.80    4.20
  15   3   2   17.30    4.60
  15  -3  -2   12.70    4.70
  15   3   2   24.70    4.90
 -15   3  -2   12.30    4.70
  15  -3  -2    7.80    4.40
  16  -3   2   18.40    5.10
  16  -3   2   14.70    5.20
  16   3  -2   11.50    5.00
  16   3  -2   21.80    5.70
 -16  -3  -2   19.60    4.90
  16  -3   2   28.00    5.60
 -16   3   2   20.90    5.20
 -16   3  -2   21.80    5.30
  16   3   2   27.40    5.40
  16  -3  -2   20.10    5.30
 -16  -3   2    9.70    7.20
  16  -3  -2   22.80    5.60
  16   3   2   13.20    5.00
  16  -3  -2   15.30    4.90
  17  -3   2    1.10    5.20
 -17   3   2   -2.70    5.40
  17   3  -2   12.50    5.70
  17   3  -2    8.00    5.20
 -17  -3  -2    0.10    5.40
  17  -3   2    6.70    6.30
  17  -3   2    6.40    5.10
  17   3   2   26.00    6.30
  17   3   2   21.60    5.80
  17  -3  -2   13.20    5.70
  17  -3  -2   10.50    6.00
 -17   3  -2   -1.90    5.40
 -18   3   2   -7.30    6.70
  18   3  -2   10.70    6.40
  18   3  -2   14.50    5.90
  18  -3   2   14.70    6.50
  18  -3  -2   -2.90    6.60
  18   3   2   14.00    6.70
  18  -3  -2   10.70    6.40
 -18   3  -2   -3.30    6.30
  18   3   2    8.80    6.30
  19  -3   2   -1.00    7.50
  19   3  -2    4.00    7.50
  19  -3  -2   10.50    7.20
  19   3   2    3.50    7.00
  19   3   2   -4.60    7.20
 -19   3  -2    0.40    7.50
   0   4  -2  387.26   15.40
   0  -4  -2  368.46   15.20
   0   4  -2  323.07   15.20
   0   4   2  362.96   15.00
   0  -4  -2  391.26   15.30
   0   4  -2  351.66   15.10
   0  -4  -2  356.36   15.30
   0   4  -2  398.86   15.10
   0   4   2  355.66   15.30
   0  -4   2  381.36   15.00
   0  -4   2  343.47   15.20
   0  -4   2  385.96   15.30
   0   4   2  379.96   15.30
  -1   4   2   76.49    4.10
   1  -4   2   77.99    4.10
  -1  -4  -2   80.99    3.70
   1   4  -2   70.99    3.90
  -1   4   2   74.79    3.40
  -1   4   2   72.49    4.00
   1  -4   2   80.89    3.90
   1   4  -2   85.89    4.30
   1   4  -2   78.39    3.80
  -1  -4  -2   76.29    4.00
  -1  -4  -2   84.19    4.00
   1   4  -2   82.79    3.60
   1  -4   2   81.69    4.00
  -1   4  -2   78.69    4.10
   1  -4  -2   75.29    4.00
   1  -4  -2   77.19    3.70
   1  -4  -2   76.49    4.00
   1   4   2   81.19    4.10
  -1  -4   2   77.39    3.80
  -1  -4   2   79.49    3.60
  -1   4  -2   72.09    3.70
   1   4   2   87.09    4.30
   1   4   2   79.89    3.90
   1  -4  -2   76.29    3.50
  -1   4  -2   77.69    4.10
  -1  -4   2   80.39    4.00
   2   4  -2  298.47   12.40
  -2  -4  -2  285.97   12.20
   2  -4   2  291.67   12.20
  -2   4   2  302.17   12.40
   2   4  -2  293.27   11.90
  -2   4   2  296.87   12.10
   2  -4   2  287.37   12.40
   2   4  -2  296.17   12.10
   2  -4   2  299.27   12.30
  -2  -4  -2  303.87   12.20
   2   4  -2  290.27   12.30
  -2   4  -2  272.97   12.20
  -2  -4   2  294.77   12.00
   2   4   2  280.07   12.30
   2  -4  -2  278.67   12.30
  -2  -4   2  280.57   12.00
   2  -4  -2  283.27   12.30
  -2  -4   2  295.27   12.30
  -2   4  -2  273.37   11.90
   2  -4  -2  280.67   12.20
  -2   4  -2  277.27   12.30
   2   4   2  298.97   12.30
   2   4   2  299.37   12.40
  -3  -4  -2   18.90    2.10
  -3   4   2   16.30    2.50
   3   4  -2   22.30    2.40
  -3   4   2   15.00    1.90
   3   4  -2   20.50    1.90
   3  -4   2   18.20    1.70
   3   4  -2   22.20    1.80
   3   4  -2   20.30    1.80
   3  -4   2   17.60    2.40
  -3  -4  -2   19.90    2.00
   3  -4   2   19.60    2.00
   3  -4   2   18.20    2.40
   3   4  -2   22.80    2.40
  -3   4  -2   22.60    1.90
   3   4   2   23.70    2.70
  -3  -4   2   24.90    1.80
   3   4   2   23.90    2.40
   3   4   2   22.90    1.60
   3  -4  -2   21.40    2.40
  -3   4  -2   20.70    2.40
  -3  -4   2   25.10    2.20
  -3  -4   2   22.80    1.90
   3  -4  -2   16.90    2.40
   3  -4  -2   17.60    2.00
  -3   4  -2   19.90    2.10
   4   4  -2  169.88    7.30
   4   4  -2  173.58    8.10
  -4  -4  -2  172.98    7.70
   4  -4   2  163.08    7.90
   4  -4   2  170.68    8.10
  -4   4   2  167.58    7.90
   4   4  -2  176.48    7.80
   4   4  -2  171.08    7.50
   4  -4   2  146.69    7.30
  -4  -4  -2  177.88    7.50
   4  -4   2  162.08    7.50
  -4   4   2  170.68    7.30
   4  -4  -2  165.98    7.60
  -4  -4   2  174.58    7.50
  -4   4  -2  157.18    7.40
   4   4   2  178.28    7.40
  -4  -4   2  176.18    7.70
  -4  -4   2  168.48    7.30
   4   4   2  173.58    7.90
  -4   4  -2  161.68    7.50
   4  -4  -2  165.58    7.20
  -4   4  -2  159.28    7.90
   4  -4  -2  158.88    7.90
   4   4   2  176.78    8.10
   4  -4  -2  166.88    8.00
   5   4  -2   34.80    3.50
  -5  -4  -2   33.20    2.60
   5   4  -2   28.80    2.60
  -5   4   2   27.30    3.20
   5  -4   2   27.10    2.40
   5  -4   2   28.60    3.50
  -5  -4  -2   29.30    2.70
   5  -4   2   31.20    2.50
   5   4  -2   26.70    3.00
  -5   4   2   26.10    2.20
   5  -4   2   30.00    3.20
   5   4  -2   31.60    2.20
  -5  -4   2   31.70    2.50
   5  -4  -2   28.30    2.50
  -5   4  -2   24.90    3.00
   5  -4  -2   24.30    3.20
   5   4   2   30.40    3.00
   5  -4  -2   27.10    3.10
   5  -4  -2   29.50    2.60
  -5  -4   2   34.20    2.20
   5   4   2   33.80    2.60
  -5  -4   2   33.40    2.80
   5   4   2   31.80    3.60
  -5   4  -2   28.50    2.70
   6   4  -2  137.09    6.50
   6   4  -2  126.59    7.10
   6  -4   2  129.89    6.20
   6  -4   2  122.79    6.40
  -6   4   2  114.99    6.00
   6  -4   2  123.89    6.80
   6   4  -2  142.39    6.10
   6   4  -2  142.29    6.70
   6  -4   2  131.09    7.10
  -6  -4  -2  131.79    6.60
  -6   4   2  117.59    6.70
  -6  -4  -2  135.89    6.20
  -6  -4   2  143.29    6.50
   6  -4  -2  126.69    7.00
   6  -4  -2  121.49    6.80
   6  -4  -2  133.79    6.50
   6   4   2  145.19    6.50
  -6  -4   2  130.49    6.30
   6   4   2  132.19    6.80
  -6   4  -2  124.09    6.80
   6   4   2  138.49    7.10
  -6   4  -2  128.29    6.40
   6  -4  -2  123.39    6.20
  -7  -4  -2    9.20    1.60
   7  -4   2   12.00    2.30
  -7   4   2   11.80    1.70
   7   4  -2   10.00    1.90
   7   4  -2   11.10    2.00
  -7  -4  -2    9.70    2.10
   7  -4   2   12.10    2.10
   7  -4   2   11.20    1.80
   7   4  -2   11.40    1.70
  -7   4   2    9.90    2.10
   7  -4   2    8.40    2.50
   7   4  -2   11.20    2.50
   7  -4  -2    8.40    2.00
   7  -4  -2   10.20    2.20
   7   4   2   11.30    1.30
   7   4   2    8.90    2.10
  -7   4  -2    7.20    2.10
  -7   4  -2    9.40    2.00
   7   4   2   11.00    1.90
   7  -4  -2    8.00    2.20
  -7  -4   2    8.80    1.80
  -7  -4   2   10.80    1.90
   7   4   2   12.70    2.70
   7  -4  -2    9.20    1.80
   8   4  -2   44.00    3.90
   8  -4   2   39.80    4.50
   8  -4   2   35.20    4.00
  -8  -4  -2   44.10    3.90
   8   4  -2   46.10    3.90
   8   4  -2   40.60    4.60
   8  -4   2   37.00    3.30
  -8   4   2   33.10    4.00
  -8   4   2   41.70    3.30
   8   4  -2   42.30    3.20
   8  -4   2   34.70    4.30
  -8  -4  -2   42.50    3.30
   8  -4  -2   41.70    4.30
   8   4   2   46.90    3.00
   8  -4  -2   44.50    3.70
  -8  -4   2   44.90    3.70
  -8  -4   2   40.70    3.60
   8   4   2   41.00    4.00
   8   4   2   47.30    4.70
  -8   4  -2   46.90    4.00
   8  -4  -2   38.00    4.30
  -8   4  -2   38.50    4.10
   8  -4  -2   43.60    3.80
   8   4   2   48.30    4.00
  -9   4   2    3.80    2.00
   9  -4   2    3.40    2.50
   9   4  -2    6.40    1.90
  -9  -4  -2    5.40    2.50
   9   4  -2    7.20    2.60
  -9   4   2    4.60    2.60
  -9  -4  -2    3.70    1.70
   9  -4   2    2.30    2.50
   9  -4   2    2.60    2.50
   9   4  -2    4.30    2.20
   9   4  -2    6.00    2.20
   9  -4   2    3.20    1.90
   9  -4  -2    5.70    2.00
   9   4   2    6.20    1.80
   9   4   2    3.00    2.10
  -9  -4   2    3.20    2.00
   9  -4  -2    5.40    2.30
  -9   4  -2    6.50    2.40
   9   4   2    5.40    2.70
   9  -4  -2    7.00    2.60
   9   4   2    7.70    2.40
  -9   4  -2    4.50    2.40
   9  -4  -2    4.70    2.30
  -9  -4   2    9.30    2.50
  10   4  -2   54.29    5.30
  10  -4   2   56.39    5.40
 -10  -4  -2   61.79    4.00
 -10   4   2   54.19    4.50
  10  -4   2   47.40    5.20
  10   4  -2   61.19    5.20
  10  -4   2   54.19    5.00
 -10   4   2   49.90    4.70
  10   4  -2   62.99    4.40
  10  -4   2   57.39    4.40
  10   4  -2   57.19    4.60
 -10   4   2   52.39    4.90
 -10  -4  -2   63.89    5.10
 -10   4  -2   39.90    4.10
  10   4   2   55.39    5.10
  10  -4  -2   52.39    5.10
  10  -4  -2   50.79    4.60
 -10   4  -2   40.60    4.60
 -10   4  -2   41.70    4.80
  10  -4  -2   46.50    4.70
  10   4   2   45.30    5.20
 -10  -4   2   60.29    4.90
  10   4   2   61.89    5.20
  10  -4  -2   39.40    5.40
 -10  -4   2   49.10    4.40
  10   4   2   48.60    4.10
  11   4  -2    1.80    2.40
  11  -4   2    1.10    2.80
  11  -4   2   -1.40    2.50
  11   4  -2   -0.40    2.40
  11  -4   2   -0.60    2.40
 -11   4   2    5.00    2.90
  11   4  -2    3.10    2.40
 -11   4   2    5.80    2.70
  11   4  -2   -0.90    2.40
 -11  -4  -2    1.50    2.60
  11  -4   2   -2.60    2.90
 -11  -4  -2    3.40    2.10
 -11   4   2   -0.50    2.60
 -11  -4   2    1.50    2.40
  11  -4  -2   -2.00    3.00
  11   4   2   -0.80    2.80
  11  -4  -2    2.10    2.70
  11   4   2    2.40    2.50
  11  -4  -2    4.10    2.80
  11   4   2    1.40    2.30
 -11   4  -2   -1.30    2.80
  11   4   2    2.70    2.40
 -11   4  -2    3.00    2.70
 -11  -4   2    2.80    2.90
 -11   4  -2    5.90    2.40
  11  -4  -2    5.10    2.90
  12  -4   2   19.00    2.80
  12  -4   2   13.50    3.40
  12   4  -2   23.30    3.50
  12   4  -2   21.00    3.20
 -12   4   2   20.50    3.80
 -12  -4  -2   19.50    3.40
  12  -4   2   16.60    3.70
  12  -4   2   15.60    3.50
 -12   4   2   19.00    3.50
 -12  -4  -2   14.90    2.70
  12  -4   2   14.90    3.40
  12   4  -2   23.20    3.80
  12   4  -2   18.30    3.50
 -12   4  -2   17.70    4.00
  12   4   2   15.40    3.50
 -12  -4   2   17.50    3.30
 -12   4  -2   18.70    3.70
 -12   4  -2   22.30    3.30
  12  -4  -2   20.20    3.60
  12  -4  -2   11.10    3.30
 -12  -4   2   20.20    3.70
  12   4   2   18.20    4.00
  12   4   2   19.40    3.10
  12  -4  -2   11.70    3.20
  12  -4  -2   18.80    3.60
 -13  -4  -2    7.40    3.50
 -13   4   2    5.70    3.60
 -13   4   2   13.60    3.70
  13   4  -2    8.50    3.50
  13   4  -2    7.20    3.00
  13  -4   2   17.50    3.90
  13   4  -2   11.60    3.70
  13  -4   2    9.60    3.60
  13  -4   2   13.70    3.70
  13   4   2    8.90    3.40
  13  -4  -2    6.80    2.90
 -13  -4   2   10.00    3.20
  13   4   2   10.20    3.10
 -13   4  -2    4.90    3.50
  13  -4  -2    5.40    3.30
  13  -4  -2   10.80    3.50
  13  -4  -2    3.50    3.50
  13   4   2   10.10    3.30
 -13  -4   2    6.90    3.10
  14   4  -2   34.30    5.30
 -14   4   2   27.00    4.50
  14  -4   2   28.70    4.80
  14  -4   2   25.60    4.70
 -14  -4  -2   38.60    4.90
  14  -4   2   31.90    4.80
  14   4  -2   29.40    4.80
  14   4   2   29.50    4.40
  14   4   2   36.30    5.30
  14   4   2   41.90    6.40
  14  -4  -2   34.80    4.90
  14  -4  -2   24.10    4.70
 -14  -4   2   38.70    5.80
 -14   4  -2   31.50    5.10
  14  -4  -2   29.80    4.50
  15  -4   2   18.80    4.40
  15  -4   2   15.20    4.80
  15   4  -2   14.00    4.40
  15  -4   2   10.40    4.80
  15   4  -2   13.70    4.60
 -15   4   2   18.10    4.80
 -15  -4  -2   14.40    4.50
  15   4   2   12.70    4.60
  15  -4  -2    9.30    4.50
  15   4   2   18.60    4.70
 -15  -4   2   18.70    4.70
  15  -4  -2    6.10    4.30
 -15   4  -2    3.90    4.50
  15  -4  -2   15.70    5.10
  16  -4   2   22.00    5.30
  16  -4   2   25.00    6.10
  16   4  -2   30.90    5.70
  16  -4   2   18.40    5.70
 -16   4   2   18.60    5.60
  16   4  -2   16.00    5.00
 -16  -4  -2   25.50    5.40
  16   4   2   27.60    5.40
  16  -4  -2   19.60    5.40
  16   4   2   23.30    5.40
 -16   4  -2   21.80    5.40
  16  -4  -2   13.50    5.00
  17  -4   2   11.90    6.20
  17   4  -2   14.90    5.50
  17  -4   2   16.40    5.60
 -17   4   2   14.40    6.00
  17   4  -2   16.70    6.20
 -17  -4  -2   24.80    6.50
  17   4   2   34.30    5.90
 -17   4  -2   29.80    6.40
  17  -4  -2   16.40    6.40
  17  -4  -2   20.40    5.80
  17   4   2   19.40    6.00
  18  -4   2   42.10    7.30
 -18   4   2   25.90    7.10
  18   4  -2   43.70    7.90
  18  -4  -2   27.30    7.60
  18   4   2   39.50    7.30
  18   4   2   35.80    7.00
  18  -4  -2   34.30    7.40
 -18   4  -2   26.80    7.40
 -19   4   2    4.80   10.30
  19   4  -2    3.10    7.60
  19  -4   2   22.00    8.30
  19   4  -2   20.30    7.20
  19   4   2    4.90    6.70
  19  -4  -2    9.20    7.90
  19   4   2   10.60    7.50
 -19   4  -2    2.70    7.60
   0  -5   2  111.89    5.20
   0   5  -2   90.59    4.90
   0  -5  -2  104.29    5.10
   0   5   2  113.39    5.40
   0  -5  -2  112.09    5.30
   0   5  -2  108.69    5.40
   0   5  -2  111.99    5.30
   0  -5   2  109.39    5.30
   0  -5   2  110.69    4.80
   0   5   2  101.39    4.80
   0   5   2  107.89    5.40
   1  -5   2  246.08   10.40
  -1   5   2  245.18   10.00
  -1   5   2  239.08   10.70
   1   5  -2  250.87   10.60
   1  -5   2  247.08   10.70
  -1  -5  -2  244.08   10.60
   1   5  -2  259.77   10.20
   1  -5   2  249.68   10.70
  -1  -5  -2  253.77   10.30
   1   5  -2  257.77   10.60
  -1  -5  -2  262.17   10.70
   1   5  -2  264.77   10.90
  -1   5   2  254.77   10.70
   1   5   2  208.48   10.40
   1  -5  -2  242.58   10.60
   1   5   2  251.97   10.80
  -1  -5   2  255.27   10.20
  -1   5  -2  247.78   10.70
   1  -5  -2  250.77   10.70
   1  -5  -2  240.18   10.30
   1   5   2  237.48   10.60
  -1   5  -2  234.98   10.70
  -1  -5   2  255.97   10.70
  -1   5  -2  223.68   10.30
  -1  -5   2  240.28   10.40
   1  -5  -2  219.68   10.10
   2   5  -2  197.98    8.80
  -2  -5  -2  210.48    9.00
  -2  -5  -2  216.78    8.60
  -2   5   2  196.98    9.20
   2  -5   2  212.28    9.00
  -2  -5  -2  206.58    9.00
  -2   5   2  205.68    9.00
   2   5  -2  209.08    9.20
   2  -5   2  201.88    9.00
   2   5  -2  204.18    9.00
   2   5  -2  214.18    8.60
   2  -5   2  197.38    9.20
   2  -5  -2  198.18    9.00
   2  -5  -2  194.28    9.10
  -2  -5   2  208.68    8.80
  -2   5  -2  210.98    9.10
  -2  -5   2  209.98    9.10
  -2   5  -2  192.08    8.60
   2  -5  -2  181.18    8.80
  -2  -5   2  200.58    8.80
   2   5   2  205.88    9.20
  -2   5  -2  193.88    9.10
   2   5   2  211.48    9.10
   2   5   2  200.78    9.00
   3  -5   2   87.89    4.70
   3   5  -2   88.99    4.80
  -3   5   2   85.29    4.80
   3  -5   2   84.09    4.30
   3   5  -2   88.39    4.20
   3  -5   2   85.69    4.70
   3   5  -2   83.59    4.60
  -3   5   2   83.89    4.20
  -3  -5  -2   91.89    4.40
   3   5  -2   85.09    4.00
  -3  -5  -2   82.29    4.40
   3  -5  -2   76.79    4.40
  -3  -5   2   68.79    3.90
   3   5   2   81.39    4.70
  -3   5  -2   77.19    4.40
   3  -5  -2   75.39    4.30
  -3   5  -2   74.39    4.60
   3  -5  -2   74.49    4.50
  -3  -5   2   80.49    4.50
   3   5   2   80.79    4.40
   3   5   2   78.69    4.80
  -3  -5   2   80.59    4.10
  -3   5  -2   75.19    3.90
   4  -5   2   93.19    5.10
   4   5  -2  119.09    6.00
   4   5  -2  121.39    5.90
  -4   5   2  109.79    6.00
  -4  -5  -2  113.29    5.60
   4  -5   2  110.79    5.50
   4   5  -2  114.79    5.30
  -4  -5  -2  111.99    5.40
  -4   5   2  111.89    5.30
   4  -5   2  113.69    6.00
   4  -5   2  107.79    5.90
   4   5  -2  116.59    5.30
   4  -5  -2  101.79    5.80
  -4  -5   2  111.19    5.60
  -4  -5   2  110.79    5.10
   4  -5  -2  109.49    5.90
  -4  -5   2  102.79    5.30
  -4   5  -2  107.99    5.90
   4   5   2  110.09    5.00
   4   5   2  112.09    5.90
   4   5   2  115.59    6.10
  -4   5  -2   97.59    5.10
  -4   5  -2  110.19    5.50
   4  -5  -2  107.49    5.50
   5   5  -2  123.19    5.60
  -5  -5  -2  116.69    5.90
  -5   5   2  114.09    5.50
  -5   5   2  109.79    6.20
   5   5  -2  120.59    6.20
   5  -5   2  109.29    5.40
   5   5  -2  121.79    5.30
   5  -5   2  120.89    6.40
   5   5  -2  119.49    6.40
   5  -5   2  111.39    5.60
   5  -5   2  120.79    6.40
  -5  -5  -2  118.59    5.70
  -5  -5   2  110.59    5.30
   5  -5  -2  109.69    6.30
   5  -5  -2  111.79    5.80
   5   5   2  116.69    5.40
  -5   5  -2  101.99    6.10
  -5   5  -2  110.89    5.50
  -5  -5   2  118.49    5.90
   5  -5  -2  110.89    5.30
   5  -5  -2  106.69    6.20
   5   5   2  115.89    6.50
   5   5   2  113.49    6.10
  -5  -5   2  112.09    5.60
  -5   5  -2  108.09    5.70
  -6   5   2   91.49    4.70
   6   5  -2   93.89    4.90
  -6  -5  -2   93.29    5.10
   6  -5   2   91.59    5.70
   6   5  -2   89.29    5.60
  -6   5   2   89.39    5.50
   6  -5   2   90.79    4.90
   6   5  -2   95.39    4.50
   6   5  -2   93.39    5.40
   6  -5   2   87.29    4.70
  -6  -5  -2   90.19    4.80
   6  -5   2   94.59    5.70
  -6   5  -2   86.79    5.40
  -6  -5   2   89.89    5.00
   6  -5  -2   77.99    4.50
  -6  -5   2   88.89    4.80
   6  -5  -2   88.09    5.10
   6   5   2   98.59    6.00
  -6   5  -2   80.79    4.90
  -6  -5   2   87.89    4.50
   6   5   2   86.09    5.30
   6  -5  -2   85.09    5.50
   6  -5  -2   86.49    5.60
   6   5   2   91.19    4.80
   7  -5   2   22.10    2.90
   7  -5   2   21.50    3.00
  -7  -5  -2   25.20    3.10
   7  -5   2   22.40    3.10
   7   5  -2   29.90    3.80
   7   5  -2   29.30    3.40
  -7  -5  -2   28.90    2.80
   7   5  -2   23.80    2.40
   7  -5   2   23.40    2.80
   7   5  -2   26.10    2.90
  -7   5   2   22.40    2.70
  -7   5   2   24.30    3.60
  -7  -5   2   17.00    2.70
  -7  -5   2   21.50    2.20
  -7   5  -2   16.80    2.70
   7  -5  -2   14.70    2.10
   7  -5  -2   13.50    2.60
  -7   5  -2   18.20    2.50
   7   5   2   18.70    2.30
  -7  -5   2   19.00    2.40
   7  -5  -2   20.40    2.80
   7   5   2   19.60    3.10
   7  -5  -2   15.80    2.70
   7   5   2   16.60    2.50
   8  -5   2   32.40    4.50
  -8   5   2   28.20    3.40
   8   5  -2   27.50    3.50
   8   5  -2   33.60    3.10
  -8   5   2   30.80    4.10
   8   5  -2   29.90    4.30
   8  -5   2   29.00    3.30
   8  -5   2   33.50    3.50
   8   5  -2   32.20    3.90
   8  -5   2   32.70    4.30
  -8  -5  -2   33.80    3.20
  -8  -5  -2   35.00    3.70
   8   5   2   31.30    3.80
  -8  -5   2   34.40    3.50
  -8   5  -2   26.60    4.00
   8  -5  -2   29.10    3.40
  -8   5  -2   26.80    3.80
   8   5   2   30.60    3.40
   8  -5  -2   33.50    4.30
   8   5   2   33.10    4.60
   8  -5  -2   27.10    4.10
  -8  -5   2   31.50    3.40
   8  -5  -2   30.40    3.50
  -8  -5   2   33.50    2.80
   9  -5   2  361.56   17.00
   9  -5   2  358.46   17.50
  -9  -5  -2  399.36   16.40
  -9   5   2  375.46   16.20
   9   5  -2  402.06   17.00
   9   5  -2  401.66   16.30
   9  -5   2  395.16   16.80
  -9   5   2  345.77   17.00
   9   5  -2  396.86   16.90
  -9  -5  -2  412.06   17.10
   9  -5   2  382.66   16.50
   9   5  -2  379.36   17.60
   9  -5  -2  344.47   17.30
   9   5   2  387.86   17.00
  -9   5  -2  377.46   16.70
   9   5   2  364.36   17.50
   9   5   2  402.96   16.90
  -9  -5   2  382.06   16.60
   9  -5  -2  340.97   17.00
  -9  -5   2  405.56   16.80
   9  -5  -2  387.26   16.80
   9  -5  -2  380.96   16.60
  -9   5  -2  345.17   17.00
 -10   5   2  120.29    7.70
 -10  -5  -2  138.89    6.90
  10   5  -2  145.99    7.60
  10  -5   2  115.59    8.00
  10   5  -2  151.18    7.00
  10  -5   2  122.99    7.60
  10  -5   2  128.19    7.70
  10   5  -2  121.89    8.10
  10  -5   2  130.09    7.10
  10   5  -2  143.19    7.50
 -10   5   2  127.59    7.00
  10   5   2  130.69    7.70
 -10  -5   2  136.39    7.50
  10   5   2  142.29    7.80
  10  -5  -2  116.19    7.70
  10  -5  -2  130.19    7.40
 -10   5  -2  122.49    7.50
  10  -5  -2  119.19    8.10
  10  -5  -2  115.59    7.20
 -10   5  -2  111.09    7.50
 -10  -5   2  136.99    7.30
  10   5   2  125.19    8.30
  11  -5   2  110.19    7.50
  11  -5   2  109.59    7.40
 -11   5   2  104.19    7.10
  11   5  -2  124.09    6.70
  11   5  -2  114.69    6.90
  11  -5   2   98.49    7.70
 -11   5   2  107.09    7.00
  11   5  -2  123.09    7.10
  11  -5   2  117.79    6.80
 -11  -5  -2  115.69    6.30
 -11  -5  -2  109.89    7.10
  11   5  -2  113.19    7.80
  11  -5  -2  103.69    7.20
 -11   5  -2   96.49    7.20
 -11  -5   2  113.59    6.80
  11   5   2  108.09    6.80
  11  -5  -2  105.09    7.00
  11   5   2  108.19    6.80
  11   5   2   94.89    7.60
 -11   5  -2   90.39    7.20
 -11  -5   2  120.49    7.50
  11  -5  -2   95.59    7.70
  11  -5  -2  103.69    7.00
  12   5  -2   13.80    5.90
  12   5  -2   12.90    2.90
 -12   5   2    9.00    3.30
 -12   5   2    3.30    3.10
  12   5  -2   12.70    3.10
 -12  -5  -2    5.70    3.10
 -12  -5  -2   14.40    2.70
  12  -5   2   15.90    3.70
  12  -5   2   11.80    3.50
  12  -5   2    8.20    3.50
  12   5  -2   10.50    3.60
  12  -5   2    6.80    3.30
 -12   5  -2   10.10    4.10
  12  -5  -2    9.50    3.10
  12   5   2   14.80    3.20
 -12  -5   2   15.50    3.00
  12  -5  -2   14.20    3.60
  12   5   2   11.30    3.60
  12  -5  -2    6.40    3.30
 -12   5  -2   11.00    3.10
  12   5   2   11.20    3.00
 -12   5  -2   14.20    3.50
  12  -5  -2    8.20    3.20
 -12  -5   2   12.30    3.10
  13  -5   2   65.19    6.80
  13   5  -2   73.29    6.50
  13   5  -2   69.19    6.90
  13  -5   2   68.39    7.10
 -13  -5  -2   65.19    6.50
  13  -5   2   68.39    6.90
 -13   5   2   57.19    6.40
  13   5  -2   73.09    6.20
 -13   5   2   72.09    7.10
 -13  -5   2   68.39    6.00
 -13   5  -2   63.09    6.80
  13  -5  -2   64.49    5.60
  13   5   2   51.79    6.70
  13  -5  -2   53.29    6.60
  13  -5  -2   52.59    6.50
  13   5   2   60.29    6.10
  13   5   2   68.79    6.60
 -13  -5   2   56.99    6.00
  13  -5  -2   53.29    6.70
  14   5  -2   58.79    7.20
 -14  -5  -2   48.90    6.90
  14  -5   2   66.69    6.80
  14  -5   2   57.09    7.70
 -14   5   2   62.39    7.30
  14  -5   2   55.19    7.10
  14   5  -2   67.69    6.90
 -14   5  -2   47.90    5.90
  14  -5  -2   49.30    7.60
 -14  -5   2   52.29    6.40
  14   5   2   63.19    7.20
  14   5   2   58.59    7.00
  14  -5  -2   44.60    6.60
  14   5   2   62.89    6.50
  15   5  -2   31.50    5.50
  15  -5   2   35.30    5.70
  15   5  -2   49.70    7.20
 -15   5   2   32.10    5.70
  15  -5   2   32.30    5.40
 -15  -5  -2   33.60    5.20
  15   5   2   44.40    5.80
  15   5   2   34.30    5.40
  15  -5  -2   34.50    5.50
 -15   5  -2   42.60    5.90
  15  -5  -2   32.50    5.60
  16  -5   2    8.60    5.10
  16  -5   2    7.40    5.00
 -16   5   2   12.30    5.50
 -16  -5  -2    6.60    4.80
  16   5  -2    2.00    4.70
  16   5  -2    4.30    4.90
  16  -5  -2    4.10    5.20
  16  -5  -2   16.80    5.30
  16   5   2   14.80    5.20
 -16   5  -2    9.50    5.70
  16   5   2    9.50    4.90
 -17   5   2   58.69    7.70
  17   5  -2   61.29    7.70
  17  -5   2   51.69    7.60
  17  -5   2   49.80    7.30
  17   5   2   73.79    9.30
  17  -5  -2   78.19    9.90
 -17   5  -2   50.79    7.80
  17   5   2   65.29   10.00
  17  -5  -2   54.19    7.80
  18  -5   2   47.70    7.90
 -18   5   2   45.40    7.60
  18  -5   2   45.60    8.10
  18   5  -2   45.30    7.80
  18  -5  -2   44.60    7.30
  18   5   2   35.80    6.90
  18  -5  -2   48.80    7.90
 -18   5  -2   53.29    8.20
  18   5   2   43.70    7.60
  19  -5   2   51.29    9.00
  19   5  -2   79.79   12.00
 -19   5   2   22.40    9.00
  19   5  -2   71.39    9.40
 -19   5  -2   33.60    8.80
  19   5   2   47.50    9.40
  19  -5  -2   56.99    9.90
  19  -5  -2   49.99    8.80
  19   5   2   45.20    7.70
   0   6  -2 2259.17   89.59
   0   6   2 2178.88   89.09
   0  -6  -2 2333.27   89.69
   0   6   2 2198.78   89.49
   0   6  -2 2185.58   89.19
   0  -6   2 2315.57   89.19
   0  -6  -2 2231.48   89.39
   0  -6   2 2233.78   89.39
   0  -6   2 2269.87   89.59
   0   6   2 2155.18   89.59
   0   6  -2 2231.98   89.49
  -1   6   2  223.28    9.50
   1  -6   2  236.38    9.90
   1   6  -2  242.68    9.70
  -1  -6  -2  242.18   10.30
  -1   6   2  222.68   10.30
  -1  -6  -2  221.28   10.10
   1   6  -2  239.18   10.40
   1  -6   2  222.58   10.20
   1   6  -2  231.08   10.00
  -1   6   2  236.18   10.20
  -1  -6  -2  221.98    9.80
   1  -6   2  225.68   10.20
   1   6  -2  231.58   10.10
  -1   6  -2  225.78   10.20
   1  -6  -2  231.78   10.20
   1   6   2  222.48   10.20
  -1  -6   2  230.68   10.00
  -1   6  -2  192.08    9.70
   1   6   2  232.88    9.90
  -1  -6   2  237.38    9.60
   1  -6  -2  228.28   10.20
  -1   6  -2  232.38   10.30
   1   6   2  226.68   10.30
   1  -6  -2  227.18    9.70
  -1  -6   2  239.78   10.20
   2   6  -2  437.96   18.20
  -2  -6  -2  458.35   18.30
   2  -6   2  445.16   18.90
   2   6  -2  447.76   18.90
   2  -6   2  441.46   18.70
   2   6  -2  430.76   18.60
  -2  -6  -2  431.26   18.70
   2   6  -2  445.76   18.70
  -2   6   2  446.96   18.70
  -2   6   2  438.66   19.00
  -2  -6  -2  455.15   18.80
   2  -6   2  451.05   18.60
   2  -6  -2  441.26   18.50
   2  -6  -2  448.96   18.80
   2   6   2  460.25   18.70
  -2   6  -2  422.06   18.30
  -2  -6   2  456.05   18.60
   2   6   2  451.85   18.80
  -2  -6   2  444.66   18.40
  -2  -6   2  462.95   18.90
  -2   6  -2  442.56   18.90
   2   6   2  457.85   19.00
   2  -6  -2  445.36   18.80
  -2   6  -2  452.05   18.80
   3  -6   2    6.40    1.50
  -3  -6  -2    8.00    1.50
   3   6  -2    9.50    1.30
  -3   6   2    5.40    1.80
  -3   6   2    3.30    1.50
   3   6  -2    7.60    1.90
   3  -6   2    4.40    1.70
   3  -6   2    6.10    1.70
  -3  -6  -2    8.60    1.10
  -3  -6  -2    6.10    1.50
   3   6  -2    8.40    1.40
   3   6  -2    7.80    1.80
   3   6   2   13.00    2.10
   3  -6  -2    7.80    1.60
  -3  -6   2   10.40    1.90
  -3   6  -2    8.50    1.70
  -3   6  -2    8.70    1.20
   3  -6  -2    7.90    1.70
  -3  -6   2   12.20    1.40
  -3   6  -2    8.60    1.90
   3   6   2   10.90    1.70
  -3  -6   2   11.90    1.60
   3   6   2   11.00    2.00
   3  -6  -2    5.90    1.70
  -4   6   2  239.48   11.70
  -4  -6  -2  250.27   11.40
  -4  -6  -2  251.87   11.40
   4   6  -2  242.28   11.20
   4  -6   2  249.58   11.30
   4   6  -2  244.98   11.60
   4   6  -2  252.27   11.70
   4  -6   2  245.48   11.70
   4  -6   2  257.47   11.70
   4   6  -2  252.67   11.00
  -4   6   2  242.78   11.20
   4   6   2  276.37   10.80
  -4   6  -2  269.87   11.40
   4  -6  -2  263.87   11.60
  -4  -6   2  266.07   11.20
   4  -6  -2  257.37   11.40
   4   6   2  267.97   11.80
[truncated: 5,417,229 more chars]
