# Supplementary material for: Advances in heavy alkaline earth chemistry provide insight into complexation of weakly polarizing Ra2+, Ba2+, and Sr2+ cations
Source: Sci Adv. 2024 Jan 5;10(1):eadj8765. doi: 10.1126/sciadv.adj8765 (PMC10776001; doi:10.1126/sciadv.adj8765)
Supplement: Supplementary file 2 — Data S1 and S2 [file sciadv.adj8765_data_s1_and_s2.zip › adj8765_Data_S2.cif]

data_jcg063
_audit_creation_date               2023-09-02
_audit_creation_method
;
Olex2 1.5
(compiled 2021.12.09 svn.r5202d8cf for OlexSys, GUI svn.r6439)
;
_shelx_SHELXL_version_number       '2018/3'
_audit_contact_author_address      ?
_audit_contact_author_email        ?
_audit_contact_author_name         ''
_audit_contact_author_phone        ?
_publ_contact_author_id_orcid      ?
_publ_section_references
;
Dolomanov, O.V., Bourhis, L.J., Gildea, R.J, Howard, J.A.K. & Puschmann, H.
 (2009), J. Appl. Cryst. 42, 339-341.

Sheldrick, G.M. (2015). Acta Cryst. A71, 3-8.

Sheldrick, G.M. (2015). Acta Cryst. C71, 3-8.
;
_chemical_name_common              ?
_chemical_name_systematic          ?
_chemical_formula_moiety           'C16 H23 O15 Sr, 5.455(H2 O), 0.272(H2 O2)'
_chemical_formula_sum              'C16 H34.46 O21 Sr'
_chemical_formula_weight           650.51
_chemical_absolute_configuration   syn
_chemical_melting_point            ?
loop_
  _atom_type_symbol
  _atom_type_description
  _atom_type_scat_dispersion_real
  _atom_type_scat_dispersion_imag
  _atom_type_scat_source
 'C' 'C' 0.0033 0.0016 'International Tables Vol C Tables 4.2.6.8 and 6.1.1.4'
 'H' 'H' 0.0000 0.0000 'International Tables Vol C Tables 4.2.6.8 and 6.1.1.4'
 'O' 'O' 0.0106 0.0060 'International Tables Vol C Tables 4.2.6.8 and 6.1.1.4'
 'Sr' 'Sr' -1.5307 3.2498
 'International Tables Vol C Tables 4.2.6.8 and 6.1.1.4'

_shelx_space_group_comment
;
The symmetry employed for this shelxl refinement is uniquely defined
by the following loop, which should always be used as a source of
symmetry information in preference to the above space-group names.
They are only intended as comments.
;
_space_group_crystal_system        'monoclinic'
_space_group_IT_number             5
_space_group_name_H-M_alt          'C 1 2 1'
_space_group_name_Hall             'C 2y'
loop_
  _space_group_symop_operation_xyz
 'x, y, z'
 '-x, y, -z'
 'x+1/2, y+1/2, z'
 '-x+1/2, y+1/2, -z'

_cell_length_a                     12.3344(3)
_cell_length_b                     9.1933(2)
_cell_length_c                     11.5132(3)
_cell_angle_alpha                  90
_cell_angle_beta                   90.1630(10)
_cell_angle_gamma                  90
_cell_volume                       1305.52(5)
_cell_formula_units_Z              2
_cell_measurement_reflns_used      9897
_cell_measurement_temperature      100.00
_cell_measurement_theta_max        27.53
_cell_measurement_theta_min        2.76
_shelx_estimated_absorpt_T_max     0.813
_shelx_estimated_absorpt_T_min     0.813
_exptl_absorpt_coefficient_mu      2.158
_exptl_absorpt_correction_T_max    0.6874
_exptl_absorpt_correction_T_min    0.6001
_exptl_absorpt_correction_type     none
_exptl_absorpt_process_details
;
SADABS-2016/2 (Bruker,2016/2) was used for absorption correction.
wR2(int) was 0.1749 before and 0.1104 after correction.
The Ratio of minimum to maximum transmission is 0.8730.
The \l/2 correction factor is Not present.
;
_exptl_absorpt_special_details     ?
_exptl_crystal_colour              'clear colourless'
_exptl_crystal_colour_lustre       clear
_exptl_crystal_colour_primary      colourless
_exptl_crystal_density_diffrn      1.655
_exptl_crystal_density_meas        ?
_exptl_crystal_density_method      ?
_exptl_crystal_description         block
_exptl_crystal_F_000               673
_exptl_crystal_size_max            0.1
_exptl_crystal_size_mid            0.1
_exptl_crystal_size_min            0.1
_exptl_transmission_factor_max     ?
_exptl_transmission_factor_min     ?
_diffrn_reflns_av_R_equivalents    0.0402
_diffrn_reflns_av_unetI/netI       0.0381
_diffrn_reflns_Laue_measured_fraction_full  0.998
_diffrn_reflns_Laue_measured_fraction_max  0.997
_diffrn_reflns_limit_h_max         16
_diffrn_reflns_limit_h_min         -16
_diffrn_reflns_limit_k_max         11
_diffrn_reflns_limit_k_min         -11
_diffrn_reflns_limit_l_max         14
_diffrn_reflns_limit_l_min         -14
_diffrn_reflns_number              13376
_diffrn_reflns_point_group_measured_fraction_full  0.973
_diffrn_reflns_point_group_measured_fraction_max  0.971
_diffrn_reflns_theta_full          25.242
_diffrn_reflns_theta_max           27.522
_diffrn_reflns_theta_min           3.279
_diffrn_ambient_temperature        100.00
_diffrn_detector_area_resol_mean   ?
_diffrn_measured_fraction_theta_full  0.998
_diffrn_measured_fraction_theta_max  0.997
_diffrn_measurement_device_type    'Bruker APEX-II CCD'
_diffrn_measurement_method         '\f and \w scans'
_diffrn_radiation_type             MoK\a
_diffrn_radiation_wavelength       0.71073
_diffrn_source                     ?
_diffrn_source_current             1.4
_diffrn_source_power               0.07
_diffrn_source_voltage             50.0
_diffrn_standards_number           0
_reflns_Friedel_coverage           0.833
_reflns_Friedel_fraction_full      0.945
_reflns_Friedel_fraction_max       0.941
_reflns_number_gt                  2863
_reflns_number_total               2887
_reflns_special_details
;
 Reflections were merged by SHELXL according to the crystal
 class for the calculation of statistics and refinement.
 
 _reflns_Friedel_fraction is defined as the number of unique
 Friedel pairs measured divided by the number that would be
 possible theoretically, ignoring centric projections and
 systematic absences.
;
_reflns_threshold_expression       'I > 2\s(I)'
_computing_cell_refinement         'SAINT V8.38A (Bruker, 2018)'
_computing_data_collection         ?
_computing_data_reduction          'SAINT V8.38A (Bruker, 2018)'
_computing_molecular_graphics      'Olex2 1.5 (Dolomanov et al., 2009)'
_computing_publication_material    'Olex2 1.5 (Dolomanov et al., 2009)'
_computing_structure_refinement    'SHELXL 2018/3 (Sheldrick, 2015)'
_computing_structure_solution      'SHELXT 2018/2 (Sheldrick, 2018)'
_refine_diff_density_max           0.306
_refine_diff_density_min           -0.327
_refine_diff_density_rms           0.053
_refine_ls_abs_structure_details
;
 Flack x determined using 1277 quotients [(I+)-(I-)]/[(I+)+(I-)]
 (Parsons, Flack and Wagner, Acta Cryst. B69 (2013) 249-259).
;
_refine_ls_abs_structure_Flack     0.000(3)
_refine_ls_extinction_coef         .
_refine_ls_extinction_method       none
_refine_ls_goodness_of_fit_ref     1.087
_refine_ls_hydrogen_treatment      mixed
_refine_ls_matrix_type             full
_refine_ls_number_parameters       197
_refine_ls_number_reflns           2887
_refine_ls_number_restraints       2
_refine_ls_R_factor_all            0.0183
_refine_ls_R_factor_gt             0.0180
_refine_ls_restrained_S_all        1.087
_refine_ls_shift/su_max            0.003
_refine_ls_shift/su_mean           0.000
_refine_ls_structure_factor_coef   Fsqd
_refine_ls_weighting_details      
 'w=1/[\s^2^(Fo^2^)+(0.0165P)^2^+0.0911P] where P=(Fo^2^+2Fc^2^)/3'
_refine_ls_weighting_scheme        calc
_refine_ls_wR_factor_gt            0.0471
_refine_ls_wR_factor_ref           0.0472
_refine_special_details            ?
_olex2_refinement_description
;
1. Fixed Uiso
 At 1.2 times of:
  All C(H) groups, All C(H,H) groups
 At 1.5 times of:
  All O(H) groups, All O(H,H) groups
2. Restrained distances
 O009-H009
 0.86 with sigma of 0.03
3. Others
 Sof(O1A)=Sof(H1AA)=1-FVAR(1)
 Sof(O1)=Sof(H1A)=Sof(H1B)=FVAR(1)
 Fixed Sof: H00B(0.5)
4.a Free rotating group:
 O00B(H00B), O1(H1A,H1B), O005(H00L,H00M), O00A(H00N,H00O), O1A(H1AA)
4.b Ternary CH refined with riding coordinates:
 C00E(H00F), C00H(H00K)
4.c Secondary CH2 refined with riding coordinates:
 C00C(H00A,H00C), C00D(H00D,H00E), C00F(H00G,H00H), C00G(H00I,H00J)
;
_atom_sites_solution_hydrogens     mixed
_atom_sites_solution_primary       dual
_atom_sites_solution_secondary     ?
loop_
  _atom_site_label
  _atom_site_type_symbol
  _atom_site_fract_x
  _atom_site_fract_y
  _atom_site_fract_z
  _atom_site_U_iso_or_equiv
  _atom_site_adp_type
  _atom_site_occupancy
  _atom_site_site_symmetry_order
  _atom_site_calc_flag
  _atom_site_refinement_flags_posn
  _atom_site_refinement_flags_adp
  _atom_site_refinement_flags_occupancy
  _atom_site_disorder_assembly
  _atom_site_disorder_group
 Sr01 Sr 0.500000 0.49025(2) 1.000000 0.00903(8) Uani 1 2 d S T P . .
 O00B O 0.500000 0.7627(3) 1.000000 0.0230(6) Uani 1 2 d GS T P . .
 H00B H 0.496981 0.817671 1.061421 0.035 Uiso 0.5 1 d G U P . .
 O1 O 0.3663(3) 0.1001(4) 0.5224(3) 0.0311(8) Uani 0.728(5) 1 d G . P A 1
 H1A H 0.417059 0.134332 0.567283 0.047 Uiso 0.728(5) 1 d G U P A 1
 H1B H 0.386846 0.123021 0.452514 0.047 Uiso 0.728(5) 1 d G U P A 1
 O002 O 0.44434(13) 0.52627(16) 0.76611(14) 0.0115(4) Uani 1 1 d . . . . .
 O003 O 0.29065(14) 0.53637(18) 0.94740(14) 0.0130(3) Uani 1 1 d . . . . .
 O004 O 0.64853(13) 0.52205(17) 0.82885(14) 0.0139(4) Uani 1 1 d . . . . .
 O005 O 0.50027(16) -0.1038(2) 0.78763(17) 0.0196(4) Uani 1 1 d G . . . .
 H00L H 0.505457 -0.014121 0.764160 0.029 Uiso 1 1 d G U . . .
 H00M H 0.556582 -0.146887 0.757764 0.029 Uiso 1 1 d G U . . .
 O006 O 0.52794(16) 0.16845(19) 0.69720(16) 0.0182(4) Uani 1 1 d . . . . .
 O007 O 0.49270(15) 0.26904(19) 0.86974(15) 0.0165(4) Uani 1 1 d . . . . .
 O008 O 0.65860(15) 0.74426(19) 0.67381(16) 0.0176(4) Uani 1 1 d . . . . .
 O009 O 0.62168(17) 0.5958(2) 0.52515(16) 0.0225(4) Uani 1 1 d D . . . .
 H009 H 0.629(3) 0.677(4) 0.488(3) 0.034 Uiso 1 1 d D U . . .
 C00C C 0.22931(19) 0.6166(3) 1.0314(2) 0.0147(5) Uani 1 1 d . . . . .
 H00A H 0.152500 0.623149 1.006817 0.018 Uiso 1 1 calc R U . . .
 H00C H 0.258498 0.716482 1.039051 0.018 Uiso 1 1 calc R U . . .
 C00D C 0.2681(2) 0.5862(3) 0.8319(2) 0.0153(5) Uani 1 1 d . . . . .
 H00D H 0.289575 0.689501 0.823705 0.018 Uiso 1 1 calc R U . . .
 H00E H 0.189595 0.578048 0.815096 0.018 Uiso 1 1 calc R U . . .
 C00E C 0.51208(19) 0.4269(3) 0.70512(19) 0.0114(4) Uani 1 1 d . . . . .
 H00F H 0.487827 0.419116 0.622405 0.014 Uiso 1 1 calc R U . . .
 C00F C 0.7622(2) 0.5382(3) 0.8547(2) 0.0147(5) Uani 1 1 d . . . . .
 H00G H 0.798419 0.594666 0.792777 0.018 Uiso 1 1 calc R U . . .
 H00H H 0.797290 0.441560 0.860158 0.018 Uiso 1 1 calc R U . . .
 C00G C 0.33123(15) 0.4940(4) 0.74917(17) 0.0139(4) Uani 1 1 d . . . . .
 H00I H 0.317239 0.389728 0.764412 0.017 Uiso 1 1 calc R U . . .
 H00J H 0.309556 0.515893 0.668172 0.017 Uiso 1 1 calc R U . . .
 C00H C 0.62689(16) 0.4885(4) 0.71061(16) 0.0124(4) Uani 1 1 d . . . . .
 H00K H 0.679430 0.413131 0.683252 0.015 Uiso 1 1 calc R U . . .
 C00I C 0.63760(19) 0.6251(3) 0.6352(2) 0.0135(4) Uani 1 1 d . . . . .
 C00J C 0.50999(19) 0.2753(3) 0.7631(2) 0.0121(4) Uani 1 1 d . . . . .
 O00A O 0.35887(18) 0.8232(2) 0.60192(18) 0.0234(4) Uani 1 1 d G . . . .
 H00N H 0.404575 0.829879 0.659311 0.035 Uiso 1 1 d G U . . .
 H00O H 0.360383 0.908479 0.569167 0.035 Uiso 1 1 d G U . . .
 O1A O 0.500000 0.0405(8) 0.500000 0.056(3) Uani 0.545(11) 2 d GS T P A 2
 H1AA H 0.510758 0.064639 0.572198 0.085 Uiso 0.272(5) 1 d G U P A 2

loop_
  _atom_site_aniso_label
  _atom_site_aniso_U_11
  _atom_site_aniso_U_22
  _atom_site_aniso_U_33
  _atom_site_aniso_U_23
  _atom_site_aniso_U_13
  _atom_site_aniso_U_12
 Sr01 0.00962(12) 0.00749(12) 0.00998(12) 0.000 0.00015(8) 0.000
 O00B 0.0379(17) 0.0106(12) 0.0206(14) 0.000 0.0047(12) 0.000
 O1 0.0286(17) 0.0348(18) 0.0299(17) 0.0023(13) 0.0015(12) -0.0026(13)
 O002 0.0117(8) 0.0099(9) 0.0130(7) -0.0016(5) -0.0007(6) -0.0005(5)
 O003 0.0122(8) 0.0152(8) 0.0115(8) 0.0006(6) -0.0001(6) 0.0043(6)
 O004 0.0106(7) 0.0209(11) 0.0103(7) -0.0017(6) 0.0008(6) -0.0027(6)
 O005 0.0220(10) 0.0109(8) 0.0258(10) 0.0007(7) 0.0036(8) 0.0028(7)
 O006 0.0248(10) 0.0096(8) 0.0201(9) -0.0031(6) 0.0024(7) 0.0001(7)
 O007 0.0230(10) 0.0109(8) 0.0156(9) 0.0009(6) -0.0001(7) -0.0012(7)
 O008 0.0198(9) 0.0125(8) 0.0204(9) -0.0028(7) 0.0029(7) -0.0034(7)
 O009 0.0366(12) 0.0183(9) 0.0126(9) 0.0013(7) 0.0005(8) -0.0079(8)
 C00C 0.0133(11) 0.0152(12) 0.0155(11) -0.0005(9) 0.0006(9) 0.0045(9)
 C00D 0.0129(11) 0.0186(11) 0.0143(11) 0.0036(9) -0.0015(9) 0.0030(9)
 C00E 0.0149(12) 0.0093(9) 0.0101(11) -0.0016(8) 0.0003(9) 0.0003(9)
 C00F 0.0092(11) 0.0190(11) 0.0160(12) -0.0001(8) 0.0019(9) -0.0033(8)
 C00G 0.0116(9) 0.0163(10) 0.0138(9) 0.0005(14) -0.0026(7) -0.0022(14)
 C00H 0.0152(9) 0.0116(8) 0.0105(8) -0.0021(14) 0.0013(7) -0.0015(15)
 C00I 0.0129(11) 0.0138(11) 0.0138(11) -0.0003(9) 0.0040(8) -0.0003(9)
 C00J 0.0117(11) 0.0090(11) 0.0156(11) -0.0002(8) -0.0021(9) -0.0015(8)
 O00A 0.0316(11) 0.0214(10) 0.0172(10) -0.0041(8) -0.0020(8) 0.0034(9)
 O1A 0.090(7) 0.038(4) 0.041(4) 0.000 0.001(4) 0.000

_geom_special_details
;
 All esds (except the esd in the dihedral angle between two l.s. planes)
 are estimated using the full covariance matrix.  The cell esds are taken
 into account individually in the estimation of esds in distances, angles
 and torsion angles; correlations between esds in cell parameters are only
 used when they are defined by crystal symmetry.  An approximate (isotropic)
 treatment of cell esds is used for estimating esds involving l.s. planes.
;
loop_
  _geom_bond_atom_site_label_1
  _geom_bond_atom_site_label_2
  _geom_bond_distance
  _geom_bond_site_symmetry_2
  _geom_bond_publ_flag
 Sr01 O00B 2.505(3) . ?
 Sr01 O002 2.7967(16) 2_657 ?
 Sr01 O002 2.7968(16) . ?
 Sr01 O003 2.6843(17) 2_657 ?
 Sr01 O003 2.6843(17) . ?
 Sr01 O004 2.7102(16) 2_657 ?
 Sr01 O004 2.7102(16) . ?
 Sr01 O007 2.5282(18) 2_657 ?
 Sr01 O007 2.5283(18) . ?
 O00B H00B 0.8698 . ?
 O00B H00B 0.87(8) 2_657 ?
 O1 H1A 0.8704 . ?
 O1 H1B 0.8699 . ?
 O002 C00E 1.424(3) . ?
 O002 C00G 1.439(3) . ?
 O003 C00C 1.434(3) . ?
 O003 C00D 1.433(3) . ?
 O004 C00F 1.440(3) . ?
 O004 C00H 1.420(2) . ?
 O005 H00L 0.8698 . ?
 O005 H00M 0.8713 . ?
 O006 C00J 1.261(3) . ?
 O007 C00J 1.249(3) . ?
 O008 C00I 1.210(3) . ?
 O009 H009 0.86(3) . ?
 O009 C00I 1.310(3) . ?
 C00C H00A 0.9900 . ?
 C00C H00C 0.9900 . ?
 C00C C00F 1.499(3) 2_657 ?
 C00D H00D 0.9900 . ?
 C00D H00E 0.9900 . ?
 C00D C00G 1.495(4) . ?
 C00E H00F 1.0000 . ?
 C00E C00H 1.526(3) . ?
 C00E C00J 1.545(3) . ?
 C00F H00G 0.9900 . ?
 C00F H00H 0.9900 . ?
 C00G H00I 0.9900 . ?
 C00G H00J 0.9900 . ?
 C00H H00K 1.0000 . ?
 C00H C00I 1.533(4) . ?
 O00A H00N 0.8696 . ?
 O00A H00O 0.8703 . ?
 O1A H1AA 0.8702 . ?
 O1A H1AA 0.87(12) 2_656 ?

loop_
  _geom_angle_atom_site_label_1
  _geom_angle_atom_site_label_2
  _geom_angle_atom_site_label_3
  _geom_angle
  _geom_angle_site_symmetry_1
  _geom_angle_site_symmetry_3
  _geom_angle_publ_flag
 O00B Sr01 O002 83.20(3) . . ?
 O00B Sr01 O002 83.20(3) . 2_657 ?
 O00B Sr01 O003 80.91(4) . 2_657 ?
 O00B Sr01 O003 80.91(4) . . ?
 O00B Sr01 O004 83.81(3) . . ?
 O00B Sr01 O004 83.81(3) . 2_657 ?
 O00B Sr01 O007 143.55(4) . 2_657 ?
 O00B Sr01 O007 143.55(4) . . ?
 O002 Sr01 O002 166.40(6) 2_657 . ?
 O003 Sr01 O002 115.58(5) 2_657 . ?
 O003 Sr01 O002 62.01(5) . . ?
 O003 Sr01 O002 62.01(5) 2_657 2_657 ?
 O003 Sr01 O002 115.59(5) . 2_657 ?
 O003 Sr01 O003 161.82(7) 2_657 . ?
 O003 Sr01 O004 59.68(5) 2_657 . ?
 O003 Sr01 O004 118.08(5) . . ?
 O003 Sr01 O004 59.68(5) . 2_657 ?
 O003 Sr01 O004 118.08(5) 2_657 2_657 ?
 O004 Sr01 O002 56.75(5) . . ?
 O004 Sr01 O002 121.51(5) 2_657 . ?
 O004 Sr01 O002 121.51(5) . 2_657 ?
 O004 Sr01 O002 56.75(5) 2_657 2_657 ?
 O004 Sr01 O004 167.61(7) 2_657 . ?
 O007 Sr01 O002 132.42(5) 2_657 . ?
 O007 Sr01 O002 61.05(5) . . ?
 O007 Sr01 O002 61.05(5) 2_657 2_657 ?
 O007 Sr01 O002 132.42(5) . 2_657 ?
 O007 Sr01 O003 87.74(6) 2_657 2_657 ?
 O007 Sr01 O003 107.07(6) 2_657 . ?
 O007 Sr01 O003 87.74(6) . . ?
 O007 Sr01 O003 107.07(6) . 2_657 ?
 O007 Sr01 O004 71.25(5) . . ?
 O007 Sr01 O004 119.67(5) 2_657 . ?
 O007 Sr01 O004 71.25(5) 2_657 2_657 ?
 O007 Sr01 O004 119.67(6) . 2_657 ?
 O007 Sr01 O007 72.90(8) 2_657 . ?
 Sr01 O00B H00B 125.5(18) . 2_657 ?
 Sr01 O00B H00B 125.5 . . ?
 H00B O00B H00B 109.0 . 2_657 ?
 H1A O1 H1B 104.5 . . ?
 C00E O002 Sr01 104.83(12) . . ?
 C00E O002 C00G 111.77(19) . . ?
 C00G O002 Sr01 109.96(11) . . ?
 C00C O003 Sr01 115.98(13) . . ?
 C00D O003 Sr01 116.34(13) . . ?
 C00D O003 C00C 111.12(17) . . ?
 C00F O004 Sr01 121.36(13) . . ?
 C00H O004 Sr01 123.21(12) . . ?
 C00H O004 C00F 113.62(16) . . ?
 H00L O005 H00M 104.4 . . ?
 C00J O007 Sr01 122.72(14) . . ?
 C00I O009 H009 107(3) . . ?
 O003 C00C H00A 110.1 . . ?
 O003 C00C H00C 110.1 . . ?
 O003 C00C C00F 107.85(18) . 2_657 ?
 H00A C00C H00C 108.4 . . ?
 C00F C00C H00A 110.1 2_657 . ?
 C00F C00C H00C 110.1 2_657 . ?
 O003 C00D H00D 110.1 . . ?
 O003 C00D H00E 110.1 . . ?
 O003 C00D C00G 108.0(2) . . ?
 H00D C00D H00E 108.4 . . ?
 C00G C00D H00D 110.1 . . ?
 C00G C00D H00E 110.1 . . ?
 O002 C00E H00F 109.9 . . ?
 O002 C00E C00H 106.7(2) . . ?
 O002 C00E C00J 110.80(19) . . ?
 C00H C00E H00F 109.9 . . ?
 C00H C00E C00J 109.5(2) . . ?
 C00J C00E H00F 109.9 . . ?
 O004 C00F C00C 107.22(19) . 2_657 ?
 O004 C00F H00G 110.3 . . ?
 O004 C00F H00H 110.3 . . ?
 C00C C00F H00G 110.3 2_657 . ?
 C00C C00F H00H 110.3 2_657 . ?
 H00G C00F H00H 108.5 . . ?
 O002 C00G C00D 107.6(2) . . ?
 O002 C00G H00I 110.2 . . ?
 O002 C00G H00J 110.2 . . ?
 C00D C00G H00I 110.2 . . ?
 C00D C00G H00J 110.2 . . ?
 H00I C00G H00J 108.5 . . ?
 O004 C00H C00E 106.99(16) . . ?
 O004 C00H H00K 109.4 . . ?
 O004 C00H C00I 110.4(3) . . ?
 C00E C00H H00K 109.4 . . ?
 C00E C00H C00I 111.22(19) . . ?
 C00I C00H H00K 109.4 . . ?
 O008 C00I O009 124.9(2) . . ?
 O008 C00I C00H 123.6(2) . . ?
 O009 C00I C00H 111.5(2) . . ?
 O006 C00J C00E 116.1(2) . . ?
 O007 C00J O006 125.9(2) . . ?
 O007 C00J C00E 118.0(2) . . ?
 H00N O00A H00O 104.5 . . ?
 H1AA O1A H1AA 150.4 . 2_656 ?

loop_
  _geom_torsion_atom_site_label_1
  _geom_torsion_atom_site_label_2
  _geom_torsion_atom_site_label_3
  _geom_torsion_atom_site_label_4
  _geom_torsion
  _geom_torsion_site_symmetry_1
  _geom_torsion_site_symmetry_2
  _geom_torsion_site_symmetry_3
  _geom_torsion_site_symmetry_4
  _geom_torsion_publ_flag
 Sr01 O002 C00E C00H -71.44(17) . . . . ?
 Sr01 O002 C00E C00J 47.64(19) . . . . ?
 Sr01 O002 C00G C00D 54.3(3) . . . . ?
 Sr01 O003 C00C C00F -56.5(2) . . . 2_657 ?
 Sr01 O003 C00D C00G 46.6(2) . . . . ?
 Sr01 O004 C00F C00C -32.0(2) . . . 2_657 ?
 Sr01 O004 C00H C00E -3.1(3) . . . . ?
 Sr01 O004 C00H C00I 118.06(16) . . . . ?
 Sr01 O007 C00J O006 165.69(19) . . . . ?
 Sr01 O007 C00J C00E -13.1(3) . . . . ?
 O002 C00E C00H O004 50.2(3) . . . . ?
 O002 C00E C00H C00I -70.4(2) . . . . ?
 O002 C00E C00J O006 152.4(2) . . . . ?
 O002 C00E C00J O007 -28.7(3) . . . . ?
 O003 C00D C00G O002 -68.0(3) . . . . ?
 O004 C00H C00I O008 -1.9(3) . . . . ?
 O004 C00H C00I O009 177.80(19) . . . . ?
 C00C O003 C00D C00G -177.7(2) . . . . ?
 C00D O003 C00C C00F 167.7(2) . . . 2_657 ?
 C00E O002 C00G C00D 170.3(2) . . . . ?
 C00E C00H C00I O008 116.7(3) . . . . ?
 C00E C00H C00I O009 -63.6(3) . . . . ?
 C00F O004 C00H C00E 161.8(2) . . . . ?
 C00F O004 C00H C00I -77.1(2) . . . . ?
 C00G O002 C00E C00H 169.48(19) . . . . ?
 C00G O002 C00E C00J -71.4(2) . . . . ?
 C00H O004 C00F C00C 162.8(2) . . . 2_657 ?
 C00H C00E C00J O006 -90.2(2) . . . . ?
 C00H C00E C00J O007 88.7(3) . . . . ?
 C00J C00E C00H O004 -69.8(3) . . . . ?
 C00J C00E C00H C00I 169.6(2) . . . . ?

_smtbx_masks_void_probe_radius     1.2
_smtbx_masks_void_truncation_radius  1.2
_shelx_res_file
;
TITL jcg063_a.res in C2
    jcg063.res
    created by SHELXL-2018/3 at 18:46:45 on 02-Sep-2023
REM Old TITL jcg063_a.res in C2
REM SHELXT solution in C2: R1 0.052, Rweak 0.098, Alpha 0.018
REM <I/s> 0.000 for 0 systematic absences, Orientation as input
REM Flack x = 0.001 ( 0.004 ) from 1165 Parsons' quotients
REM Formula found by SHELXT: C16 O21 Sr
CELL 0.71073 12.3344 9.1933 11.5132 90 90.163 90
ZERR 2 0.0003 0.0002 0.0003 0 0.001 0
LATT -7
SYMM -X,+Y,-Z
SFAC C H O Sr
UNIT 32 68.91 42 2
EQIV $1 1-X,+Y,2-Z
DFIX 0.86 0.03 O009 H009

L.S. 20
PLAN  19
SIZE 0.1 0.1 0.1
TEMP -173.15
CONF
FREE Sr01 C00J_$1
FREE Sr01 C00J
BOND
list 4
MORE -1
BOND $H
fmap 2 53
acta
OMIT 0 -2 0
OMIT 0 2 0
OMIT -1 -1 0
OMIT 1 -1 0
OMIT -4 -4 -1
OMIT 0 2 2
OMIT 1 1 0
REM <olex2.extras>
REM <HklSrc "%.\\jcg063.hkl">
REM </olex2.extras>

WGHT    0.016500    0.091100
FVAR       0.43723   0.72758
SR01  4    0.500000    0.490250    1.000000    10.50000    0.00962    0.00749 =
         0.00998    0.00000    0.00015    0.00000
AFIX   6
O00B  3    0.500000    0.762743    1.000000    10.50000    0.03793    0.01058 =
         0.02060    0.00000    0.00475    0.00000
H00B  2    0.496981    0.817671    1.061421    10.50000   -1.50000
AFIX   6
PART 1
O1    3    0.366256    0.100070    0.522354    21.00000    0.02856    0.03479 =
         0.02995    0.00227    0.00149   -0.00257
H1A   2    0.417059    0.134332    0.567283    21.00000   -1.50000
H1B   2    0.386846    0.123021    0.452514    21.00000   -1.50000
AFIX   0
PART 0
O002  3    0.444344    0.526270    0.766108    11.00000    0.01174    0.00987 =
         0.01298   -0.00158   -0.00069   -0.00046
O003  3    0.290652    0.536374    0.947403    11.00000    0.01219    0.01520 =
         0.01151    0.00057   -0.00014    0.00430
O004  3    0.648531    0.522053    0.828850    11.00000    0.01062    0.02092 =
         0.01031   -0.00168    0.00082   -0.00274
AFIX   6
O005  3    0.500266   -0.103782    0.787625    11.00000    0.02200    0.01091 =
         0.02577    0.00071    0.00355    0.00275
H00L  2    0.505457   -0.014121    0.764160    11.00000   -1.50000
H00M  2    0.556582   -0.146887    0.757764    11.00000   -1.50000
AFIX   0
O006  3    0.527945    0.168454    0.697201    11.00000    0.02476    0.00962 =
         0.02015   -0.00312    0.00240    0.00015
O007  3    0.492695    0.269036    0.869745    11.00000    0.02300    0.01095 =
         0.01562    0.00093   -0.00011   -0.00118
O008  3    0.658599    0.744257    0.673807    11.00000    0.01984    0.01248 =
         0.02040   -0.00280    0.00294   -0.00340
O009  3    0.621676    0.595838    0.525151    11.00000    0.03663    0.01828 =
         0.01265    0.00127    0.00050   -0.00791
H009  2    0.629070    0.676572    0.487608    11.00000   -1.50000
C00C  1    0.229311    0.616610    1.031448    11.00000    0.01333    0.01523 =
         0.01554   -0.00050    0.00055    0.00450
AFIX  23
H00A  2    0.152500    0.623149    1.006817    11.00000   -1.20000
H00C  2    0.258498    0.716482    1.039051    11.00000   -1.20000
AFIX   0
C00D  1    0.268126    0.586243    0.831863    11.00000    0.01289    0.01858 =
         0.01427    0.00361   -0.00152    0.00301
AFIX  23
H00D  2    0.289575    0.689501    0.823705    11.00000   -1.20000
H00E  2    0.189595    0.578048    0.815096    11.00000   -1.20000
AFIX   0
C00E  1    0.512083    0.426909    0.705123    11.00000    0.01489    0.00930 =
         0.01015   -0.00161    0.00032    0.00034
AFIX  13
H00F  2    0.487827    0.419116    0.622405    11.00000   -1.20000
AFIX   0
C00F  1    0.762165    0.538156    0.854710    11.00000    0.00916    0.01898 =
         0.01605   -0.00014    0.00190   -0.00327
AFIX  23
H00G  2    0.798419    0.594666    0.792777    11.00000   -1.20000
H00H  2    0.797290    0.441560    0.860158    11.00000   -1.20000
AFIX   0
C00G  1    0.331233    0.494023    0.749169    11.00000    0.01164    0.01630 =
         0.01383    0.00050   -0.00259   -0.00216
AFIX  23
H00I  2    0.317239    0.389728    0.764412    11.00000   -1.20000
H00J  2    0.309556    0.515893    0.668172    11.00000   -1.20000
AFIX   0
C00H  1    0.626889    0.488462    0.710613    11.00000    0.01518    0.01164 =
         0.01047   -0.00214    0.00126   -0.00155
AFIX  13
H00K  2    0.679430    0.413131    0.683252    11.00000   -1.20000
AFIX   0
C00I  1    0.637595    0.625096    0.635237    11.00000    0.01293    0.01384 =
         0.01385   -0.00033    0.00401   -0.00033
C00J  1    0.509994    0.275294    0.763052    11.00000    0.01173    0.00902 =
         0.01563   -0.00015   -0.00207   -0.00146

AFIX   6
O00A  3    0.358866    0.823191    0.601919    11.00000    0.03160    0.02144 =
         0.01716   -0.00409   -0.00204    0.00343
H00N  2    0.404575    0.829879    0.659311    11.00000   -1.50000
H00O  2    0.360383    0.908479    0.569167    11.00000   -1.50000
AFIX   6

PART 2
O1A   3    0.500000    0.040463    0.500000   -21.00000    0.09048    0.03788 =
         0.04114    0.00000    0.00095    0.00000
H1AA  2    0.510758    0.064639    0.572198   -21.00000   -1.50000
AFIX   0
HKLF 4


REM  jcg063_a.res in C2
REM wR2 = 0.0472, GooF = S = 1.087, Restrained GooF = 1.087 for all data
REM R1 = 0.0180 for 2863 Fo > 4sig(Fo) and 0.0183 for all 2887 data
REM 197 parameters refined using 2 restraints

END

WGHT      0.0165      0.0911

REM Highest difference peak  0.306,  deepest hole -0.327,  1-sigma level  0.053
Q1    1   0.6354  0.5559  0.6735  11.00000  0.05    0.31
Q2    1   0.5680  0.4825  0.7011  11.00000  0.05    0.27
Q3    1   0.6397  0.4281  0.6759  11.00000  0.05    0.24
Q4    1   0.5434  0.4927  1.0539  11.00000  0.05    0.23
Q5    1   0.6405  0.4929  0.7571  11.00000  0.05    0.22
Q6    1   0.5397  0.5547  0.9758  11.00000  0.05    0.22
Q7    1   0.2958  0.5435  0.7899  11.00000  0.05    0.21
Q8    1   0.2603  0.5732  0.9940  11.00000  0.05    0.21
Q9    1   0.4728  0.4850  0.7276  11.00000  0.05    0.20
Q10   1   0.3164  0.4908  0.6990  11.00000  0.05    0.20
Q11   1   0.5071  0.3564  0.7273  11.00000  0.05    0.19
Q12   1   0.5441  0.4268  0.9794  11.00000  0.05    0.18
Q13   1   0.5022  0.6040  0.7413  11.00000  0.05    0.17
Q14   1   0.3447  0.1305  0.6663  11.00000  0.05    0.16
Q15   1   0.2261  0.5786  1.0854  11.00000  0.05    0.16
Q16   1   0.2801  0.5621  0.8957  11.00000  0.05    0.16
Q17   1   0.5739  0.1331  0.6844  11.00000  0.05    0.16
Q18   1   0.4865  0.1269  0.6987  11.00000  0.05    0.15
Q19   1   0.4661  0.5076  0.8160  11.00000  0.05    0.15
;
_shelx_res_checksum                43009
_shelx_hkl_file
;
  -2   0   0 2058.39  128.49
  -2   0   0 1948.71  128.59
  -2   0   0 2054.59  130.29
  -2   0   0 2058.59  128.59
   2   0   0 1986.90  128.39
   2   0   0 1972.20  130.09
   2   0   0 2368.56  128.59
   2   0   0 2025.30  128.59
   2   0   0 2036.60  128.59
  -4   0   0 1872.21  124.19
  -4   0   0 1990.40  124.29
  -4   0   0 2009.00  124.29
  -4   0   0 1958.30  127.49
  -4   0   0 2055.89  123.89
   4   0   0 1954.90  127.59
   4   0   0 2044.20  124.29
  -6   0   0 4678.03  298.97
  -6   0   0 4819.72  303.97
  -6   0   0 4723.63  299.07
   6   0   0 4898.61  304.47
  -8   0   0 2970.60  197.28
  -8   0   0 2971.10  189.88
  -8   0   0 3103.89  189.68
  -8   0   0 2949.70  189.88
   8   0   0 3142.79  198.38
 -10   0   0  125.49    9.30
 -10   0   0  115.89   10.20
 -10   0   0  128.09   10.70
 -10   0   0  102.49   29.70
  10   0   0  142.49   61.99
 -12   0   0  249.58   18.60
 -12   0   0  249.68   47.10
 -12   0   0  289.77   20.30
  12   0   0  360.26   66.19
 -14   0   0  591.54   39.50
 -14   0   0  620.24   40.90
 -14   0   0  589.14   98.99
  14   0   0  596.14   39.50
  14   0   0  566.24  109.39
 -16   0   0  160.68   20.00
 -16   0   0  163.88   16.70
  16   0   0  204.38   17.30
  15  -1   0  216.88   18.60
 -15   1   0  227.88   21.10
 -15   1   0  235.38   18.30
  13  -1   0  111.49   11.10
  13  -1   0   98.79   50.59
 -13   1   0  143.49   47.20
 -13   1   0  124.49   13.00
 -13   1   0  129.49   11.00
  11  -1   0  174.78   38.50
 -11   1   0  110.69   32.60
 -11   1   0  122.39   11.40
 -11   1   0  115.69    9.70
 -11   1   0  102.49   10.70
   9  -1   0  218.78   37.50
  -9   1   0  132.19   24.00
  -9   1   0  122.29   10.80
  -9   1   0  142.39    9.90
   7  -1   0  395.46   38.10
  -7   1   0  418.36   27.30
  -7   1   0  432.86   27.40
  -7   1   0  430.36   27.10
  -5   1   0  619.04   39.90
  -5   1   0  638.14   39.70
   3  -1   0 2389.56  135.49
   3  -1   0 2472.55  137.79
   3  -1   0 2491.15  135.59
  -3   1   0 2004.40  137.29
  -3   1   0 1900.11  135.49
  -3   1   0 1884.91  135.49
  -3   1   0 2021.30  135.49
   1  -1   0 3839.22  262.47
   1  -1   0 4410.06  262.57
   1  -1   0 4078.69  262.57
   1  -1   0 4662.53  262.57
  -1   1   0 4124.69  262.57
  -1   1   0 4103.89  262.57
  -1  -1   0 4435.66  253.07
   1   1   0 3577.74  252.97
   1   1   0 4141.29  253.07
  -3  -1   0 2374.86  134.49
  -3  -1   0 2408.76  134.59
  -3  -1   0 2472.35  134.39
   3   1   0 1995.20  137.19
   3   1   0 2038.90  134.29
   3   1   0 1990.40  134.49
   3   1   0 1890.61  134.49
   3   1   0 2025.40  134.39
  -5  -1   0  806.42   47.10
  -5  -1   0  854.71   56.29
  -5  -1   0  779.32   46.90
  -5  -1   0  798.92   47.00
   5   1   0  678.53   55.89
   5   1   0  662.33   46.90
   5   1   0  646.54   46.60
  -7  -1   0  380.36   26.20
  -7  -1   0  391.26   26.00
  -7  -1   0  405.66   25.40
  -7  -1   0  365.46   25.80
   7   1   0  435.86   39.80
   7   1   0  459.85   25.40
  -9  -1   0  221.78   13.70
  -9  -1   0  217.78   13.60
  -9  -1   0  223.38   14.60
  -9  -1   0  208.08   15.30
  -9  -1   0  182.78   37.30
  -9  -1   0  211.48   15.00
 -11  -1   0  175.58   12.10
 -11  -1   0  157.38   13.70
 -11  -1   0  138.79   38.60
  11   1   0  141.29   41.60
 -13  -1   0  117.19   10.60
 -13  -1   0   97.19   55.99
 -13  -1   0  132.29   13.20
  13   1   0  117.19   13.20
  13   1   0  121.29   55.69
 -15  -1   0  210.28   18.40
 -15  -1   0  184.78   20.30
  15   1   0  236.78   17.80
  14  -2   0  143.69   80.09
  14  -2   0  154.78   13.80
 -14   2   0  129.99   54.99
 -14   2   0  144.79   13.40
 -14   2   0  154.28   16.10
  12  -2   0  215.98   43.90
 -12   2   0  148.99   41.10
 -12   2   0  130.09   11.40
 -12   2   0  126.29   13.30
 -10   2   0  193.68   38.40
 -10   2   0  186.78   14.20
 -10   2   0  186.78   13.20
 -10   2   0  181.18   14.30
   8  -2   0  121.29   21.40
  -8   2   0  127.99    9.20
  -8   2   0  126.09    9.80
  -8   2   0  135.79   25.60
  -8   2   0  124.69    9.90
  -6   2   0  402.76   26.20
  -6   2   0  410.56   32.90
  -6   2   0  414.16   26.50
  -6   2   0  412.36   26.50
  -4   2   0  338.17   21.70
  -4   2   0  326.37   24.80
  -4   2   0  345.17   21.50
   2  -2   0 1884.41  108.09
   2  -2   0 1911.31  107.29
   2  -2   0 1843.92  107.09
   2  -2   0 1791.72  107.39
   2  -2   0 1925.91  107.39
  -2   2   0 1438.46  107.19
  -2   2   0 1441.36  107.09
  -2   2   0 1474.05  107.29
   0  -2   0 6830.62  412.76
   0  -2   0 7213.58  412.66
   0  -2   0 6221.18  412.66
   0   2   0 7131.19  412.66
   0   2   0 5642.74  412.66
  -2  -2   0 1868.41  101.79
  -2  -2   0 1799.82   98.59
   2   2   0 1483.45   98.69
   2   2   0 1369.46  100.99
   2   2   0 1467.45   98.69
   2   2   0 1480.05   98.59
  -4  -2   0  478.95   30.10
  -4  -2   0  469.95   30.00
  -4  -2   0  482.35   30.30
  -4  -2   0  484.65   30.20
  -4  -2   0  469.35   35.70
  -6  -2   0  614.44   34.80
   6   2   0  448.06   43.90
  -8  -2   0  148.79   10.30
  -8  -2   0  115.59   25.30
  -8  -2   0  138.09   10.00
   8   2   0  244.78   55.19
   8   2   0  130.69    8.90
 -10  -2   0  370.66   50.59
 -10  -2   0  321.07   20.10
 -10  -2   0  313.87   21.80
 -10  -2   0  310.97   21.10
 -12  -2   0  266.17   17.60
 -12  -2   0  250.97   15.90
 -12  -2   0  230.58   19.00
 -12  -2   0  334.07   59.69
  12   2   0  170.88   54.69
 -14  -2   0  175.68   16.60
 -14  -2   0   98.19   95.89
 -14  -2   0  162.98   13.60
  14   2   0  132.49   75.89
  14   2   0  157.18   14.00
 -15   3   0  171.68   19.40
 -15   3   0  160.38   18.60
  13  -3   0  157.08   13.10
  13  -3   0  141.09   58.39
 -13   3   0  145.59   13.10
 -13   3   0  141.29   15.50
  11  -3   0   55.69   36.20
 -11   3   0   31.40    6.60
 -11   3   0   44.00   52.99
 -11   3   0   36.40    6.10
 -11   3   0   33.10    5.00
  -9   3   0  188.88   12.70
  -9   3   0  160.58   13.50
  -9   3   0  208.68   37.30
  -9   3   0  178.18   13.60
   7  -3   0  520.65   43.90
   7  -3   0  534.15   33.00
  -7   3   0  512.35   34.10
  -7   3   0  560.34   34.10
  -7   3   0  488.15   41.20
  -7   3   0  537.65   33.90
   5  -3   0  707.03   45.70
   5  -3   0  676.23   45.60
  -5   3   0  731.73   46.40
  -5   3   0  785.22   46.30
  -5   3   0  751.82   49.70
  -3   3   0  311.77   20.20
  -3   3   0  291.47   20.00
  -3   3   0  320.97   19.70
  -3   3   0  327.47   20.10
   1  -3   0 4284.87  268.07
   1  -3   0 4064.79  268.07
   1  -3   0 4209.28  268.17
  -1   3   0 4257.97  268.07
  -1   3   0 4491.85  268.17
  -1   3   0 4424.66  268.17
  -1  -3   0 4160.28  269.67
  -1  -3   0 4117.79  267.47
   1   3   0 4229.38  267.57
   1   3   0 4621.54  269.87
  -3  -3   0  143.29    9.50
  -3  -3   0  148.39   16.60
  -5  -3   0  686.93   46.20
  -5  -3   0  700.83   46.10
  -5  -3   0  672.33   53.39
   5   3   0  784.62   45.80
   5   3   0  791.72   45.90
   5   3   0  729.93   53.99
  -7  -3   0  533.65   36.50
  -7  -3   0  678.33   55.89
  -7  -3   0  548.05   36.20
   7   3   0  563.44   35.80
   7   3   0  572.94   36.00
   7   3   0  585.74   51.89
   9   3   0  192.18   35.50
   9   3   0  177.38   12.10
 -11  -3   0   43.80    3.70
 -11  -3   0  123.99   87.09
 -11  -3   0   44.40    5.70
 -11  -3   0   45.80    6.80
  11   3   0   37.60    4.80
  11   3   0   25.60   41.20
 -13  -3   0  139.89   57.39
 -13  -3   0  168.98   12.70
 -13  -3   0  138.09   14.40
  13   3   0  151.68   12.70
  13   3   0  172.78   69.89
 -15  -3   0  120.09   16.60
 -15  -3   0  125.69   12.60
  14  -4   0  128.59   14.90
 -14   4   0  176.58   15.40
 -14   4   0  186.88   18.50
  12  -4   0  373.46   25.60
  12  -4   0  418.36   74.79
 -12   4   0  377.26   62.49
 -12   4   0  380.86   25.70
 -12   4   0  357.66   26.80
  10  -4   0  254.37   49.30
 -10   4   0  171.58   14.40
 -10   4   0  198.68   31.70
 -10   4   0  175.68   14.40
   8  -4   0   75.89   22.10
   8  -4   0   52.29    4.10
   8  -4   0   54.39    3.70
   6  -4   0 1082.79   73.69
   6  -4   0 1118.19   67.59
  -6   4   0 1016.00   68.59
  -6   4   0 1065.69   72.09
  -6   4   0 1155.68   68.49
  -6   4   0 1045.10   68.29
   4  -4   0  824.92   47.10
  -4   4   0  693.53   47.50
  -4   4   0  726.53   47.70
  -4   4   0  757.52   47.60
  -2   4   0 1048.60   68.49
  -2   4   0 1100.19   68.69
  -2   4   0 1114.69   68.29
  -2   4   0 1098.49   68.69
   0  -4   0 1968.50  125.69
   0  -4   0 1895.91  123.79
   0  -4   0 1964.20  123.89
   0  -4   0 2058.69  123.89
   0  -4   0 2004.90  123.99
  -2  -4   0 1255.27   80.59
  -2  -4   0 1271.47   76.29
  -2  -4   0 1341.47   76.39
   2   4   0 1086.09   76.09
   2   4   0 1119.39   79.99
  -4  -4   0  856.81   58.19
  -4  -4   0  835.52   50.69
  -4  -4   0  832.02   50.79
   4   4   0  738.33   57.39
   4   4   0  753.22   50.39
  -6  -4   0 1216.08   81.69
  -6  -4   0 1054.19   70.29
  -6  -4   0 1097.49   70.49
   6   4   0 1149.08   81.19
   6   4   0 1096.09   69.99
  -8  -4   0   60.69    7.70
  -8  -4   0   59.99   29.20
   8   4   0   92.79    6.20
   8   4   0   84.29    6.20
   8   4   0  125.29   31.30
   8   4   0   85.99    5.90
 -10  -4   0  243.48   16.80
 -10  -4   0  243.28   14.60
 -10  -4   0  230.88   15.60
 -10  -4   0  218.28   45.00
  10   4   0  227.08   49.60
  10   4   0  193.28   15.10
 -12  -4   0  447.06   87.49
 -12  -4   0  404.16   28.00
 -12  -4   0  399.96   25.20
 -12  -4   0  423.26   26.50
  12   4   0  362.66   25.90
  12   4   0  328.47   69.99
 -14  -4   0  131.69   72.39
 -14  -4   0  119.19   13.20
 -14  -4   0  137.09    9.80
 -14  -4   0  117.19   16.00
  14   4   0  167.78   12.70
  14   4   0  189.48   87.39
  13  -5   0  202.08   64.89
  13  -5   0  239.38   18.40
 -13   5   0  246.78   62.49
 -13   5   0  233.98   19.20
 -13   5   0  237.58   20.90
  11  -5   0  353.36   22.20
  11  -5   0  332.37   66.09
 -11   5   0  272.67   50.59
 -11   5   0  307.67   23.40
 -11   5   0  305.07   22.50
   9  -5   0  374.16   48.80
  -9   5   0  292.67   20.60
  -9   5   0  279.97   20.60
  -9   5   0  282.27   36.70
  -9   5   0  277.17   19.90
   7  -5   0  678.73   50.39
   7  -5   0  692.43   39.00
  -7   5   0  558.54   45.60
  -7   5   0  618.64   40.10
  -7   5   0  560.84   40.00
   5  -5   0  778.72   51.69
  -5   5   0  850.41   52.39
  -5   5   0  842.02   52.69
  -5   5   0  831.52   52.49
  -3   5   0  566.04   37.50
  -3   5   0  600.44   37.60
  -3   5   0  596.04   37.30
   1  -5   0 1035.10   67.89
   1  -5   0 1052.39   67.79
  -1   5   0 1152.98   67.79
  -1  -5   0 1040.90   67.39
  -1  -5   0 1074.89   67.59
  -1  -5   0 1047.50   67.19
  -1  -5   0 1084.69   67.29
  -1  -5   0 1016.90   71.39
   1   5   0 1077.09   71.19
   1   5   0 1163.98   67.29
  -3  -5   0  677.53   48.80
  -3  -5   0  682.43   41.30
  -3  -5   0  686.63   41.30
   3   5   0  583.24   41.00
   3   5   0  630.14   48.60
  -5  -5   0  808.82   64.39
  -5  -5   0  790.02   53.39
  -5  -5   0  793.92   53.59
   5   5   0  964.00   65.09
   5   5   0  895.01   53.19
  -7  -5   0  683.33   61.29
  -7  -5   0  682.93   40.90
  -7  -5   0  673.93   41.20
   7   5   0  529.05   60.29
   7   5   0  604.34   40.50
  -9  -5   0  388.36   25.60
  -9  -5   0  342.77   60.59
  -9  -5   0  392.16   24.80
   9   5   0  292.87   61.59
 -11  -5   0  341.77   22.60
 -11  -5   0  440.56   80.19
 -11  -5   0  361.06   21.50
 -11  -5   0  336.67   24.00
  11   5   0  298.27   21.70
  11   5   0  293.77   63.19
 -13  -5   0  231.08   20.30
 -13  -5   0  280.37   81.39
 -13  -5   0  230.08   17.70
 -13  -5   0  253.97   15.80
  13   5   0  232.18   17.20
  13   5   0  217.78   81.39
  12  -6   0   33.30   55.09
 -12   6   0   14.30   39.00
 -12   6   0   16.80    6.40
 -12   6   0   16.40    8.90
  10  -6   0  110.99   40.60
  10  -6   0   94.49    6.50
  10  -6   0   96.99    9.80
 -10   6   0   54.49   26.90
  -8   6   0  191.38   15.00
  -8   6   0  207.28   14.90
  -6   6   0  177.18   12.70
  -6   6   0  168.88   12.60
  -4   6   0   23.50    3.50
  -4   6   0   24.40    3.60
   2  -6   0  359.66   21.20
   2  -6   0  357.06   21.30
  -2   6   0  293.57   20.80
  -2   6   0  299.07   21.50
   0  -6   0  131.59   18.80
   0  -6   0  147.09   10.10
   0  -6   0  169.48   10.40
   0  -6   0  153.78    9.90
   0   6   0  101.49   17.70
  -2  -6   0  349.17   22.70
  -2  -6   0  373.66   23.20
  -2  -6   0  352.46   32.70
  -2  -6   0  360.46   22.70
  -2  -6   0  362.26   23.30
  -4  -6   0    8.90   18.90
  -4  -6   0    7.10    2.50
  -4  -6   0    8.50    2.20
   4   6   0   27.20   19.90
  -6  -6   0  243.38   15.80
  -6  -6   0  245.38   16.20
  -6  -6   0  250.27   40.80
   6   6   0  170.28   32.50
  -8  -6   0  354.36   22.70
  -8  -6   0  356.36   23.30
  -8  -6   0  378.76   58.79
   8   6   0  234.08   45.60
 -10  -6   0   94.69    7.10
 -10  -6   0  103.29    8.60
 -10  -6   0  102.29   51.99
 -10  -6   0   86.29   10.30
  10   6   0   49.60   50.29
 -12  -6   0   46.50    5.30
 -12  -6   0   28.50   75.29
 -12  -6   0   44.30    7.80
 -12  -6   0   49.40    8.50
  13  -7   0   61.89    9.50
  11  -7   0  143.49   13.30
  11  -7   0  131.59    9.30
   9  -7   0  102.09   10.10
   9  -7   0  101.69    7.20
   7  -7   0  396.36   25.60
   7  -7   0  416.96   24.40
  -7   7   0  333.97   25.60
   5  -7   0   97.99    6.80
   5  -7   0   98.69    8.30
  -3   7   0  127.69    9.90
   1  -7   0  224.38   15.00
   1  -7   0  240.98   15.40
   1  -7   0  243.58   15.30
  -1   7   0  199.78   14.70
  -1  -7   0  237.38   14.50
  -1  -7   0  234.98   15.10
  -1  -7   0  231.18   14.90
  -1  -7   0  243.58   27.60
   1   7   0  201.78   14.60
   1   7   0  177.18   26.60
  -3  -7   0  232.18   32.90
  -3  -7   0  226.88   15.50
  -3  -7   0  234.98   15.50
  -5  -7   0   75.59    6.60
  -5  -7   0   84.79   28.10
   5   7   0   66.89   26.00
   5   7   0   53.19    5.20
  -7  -7   0  400.86   57.59
  -7  -7   0  372.26   24.10
  -7  -7   0  386.76   24.70
   7   7   0  332.47   24.10
  -9  -7   0  111.99   11.00
  -9  -7   0  103.69    9.20
  -9  -7   0  144.29   49.10
  -9  -7   0  114.49    8.10
   9   7   0   49.99   51.99
 -11  -7   0  141.59   14.70
 -11  -7   0  133.49   11.80
 -11  -7   0  143.19   10.00
  10  -8   0   59.59    9.80
  10  -8   0   50.59    5.70
 -10   8   0   88.99   12.20
 -10   8   0   73.69   11.30
   8  -8   0  244.28   17.80
   8  -8   0  229.98   15.80
  -8   8   0  230.68   18.30
  -8   8   0  271.77   18.50
   6  -8   0  360.46   27.20
   6  -8   0  350.16   26.00
  -6   8   0  466.25   27.80
  -6   8   0  472.85   27.40
   4  -8   0  169.08   12.50
   4  -8   0  165.98   11.30
   4  -8   0  175.38   12.50
   2  -8   0  202.38   14.40
   2  -8   0  203.48   14.20
   2  -8   0  216.98   14.30
   0  -8   0  649.93   44.90
   0  -8   0  730.63   53.99
   0  -8   0  679.33   44.50
   0  -8   0  675.13   44.70
   0   8   0  808.12   50.99
  -2  -8   0  226.08   34.60
  -2  -8   0  210.88   14.30
  -2  -8   0  201.08   13.60
  -2  -8   0  206.48   13.50
  -2  -8   0  215.98   14.50
  -4  -8   0  179.48   12.80
  -4  -8   0  181.08   13.00
  -4  -8   0  181.98   32.00
  -6  -8   0  312.27   21.70
  -6  -8   0  319.77   21.20
  -8  -8   0  231.38   16.50
  -8  -8   0  232.48   17.50
 -10  -8   0   59.79    7.90
 -10  -8   0   51.79    5.80
 -10  -8   0   44.90    8.50
   9  -9   0  262.17   15.90
   9  -9   0  248.28   18.90
  -9   9   0  189.68   19.30
   7  -9   0  370.86   27.70
  -7   9   0  415.76   28.30
  -7   9   0  435.86   27.70
   5  -9   0  126.39    8.80
   5  -9   0  109.79   11.00
   5  -9   0  127.19   10.70
  -5   9   0  123.69   11.50
   3  -9   0  165.98   13.20
   3  -9   0  177.08   12.90
   3  -9   0  169.68   12.80
   3  -9   0  184.88   11.80
   1  -9   0  493.15   29.70
   1  -9   0  459.45   29.30
   1  -9   0  409.16   29.10
   1  -9   0  444.96   28.80
  -1  -9   0  433.96   47.60
  -1  -9   0  441.66   28.90
  -1  -9   0  442.46   28.70
  -1  -9   0  417.46   28.10
   1   9   0  490.55   43.40
  -3  -9   0  176.58   12.80
  -3  -9   0  163.98   12.50
  -5  -9   0  117.89    9.80
  -5  -9   0  112.09   10.20
  -7  -9   0  386.46   25.00
  -7  -9   0  339.67   24.00
  -7  -9   0  348.07   23.20
  -9  -9   0  252.67   20.10
  -9  -9   0  245.58   18.30
  -9  -9   0  257.37   17.00
   8 -10   0  264.97   20.60
   8 -10   0  270.47   17.70
  -8  10   0  252.27   21.30
   6 -10   0  202.68   14.30
   6 -10   0  221.48   16.50
   6 -10   0  210.98   16.60
  -6  10   0  206.28   17.30
   4 -10   0  249.18   18.00
   4 -10   0  253.57   18.00
   4 -10   0  244.68   16.50
   4 -10   0  243.78   17.70
   2 -10   0  435.16   27.10
   2 -10   0  384.96   26.60
   2 -10   0  392.56   25.90
   2 -10   0  400.26   26.70
   0 -10   0  167.88   11.60
   0 -10   0  160.88   12.10
   0 -10   0  175.88   13.10
   0 -10   0  164.08   13.30
  -2 -10   0  401.36   26.60
  -2 -10   0  406.36   26.50
  -2 -10   0  387.46   25.70
  -4 -10   0  264.27   17.20
  -4 -10   0  255.37   18.50
  -4 -10   0  250.07   18.20
  -6 -10   0  215.88   15.00
  -6 -10   0  227.98   16.50
  -6 -10   0  217.58   17.30
  -8 -10   0  252.97   19.40
  -8 -10   0  271.27   20.50
   5 -11   0   43.30    4.80
   5 -11   0   41.30    7.10
   5 -11   0   35.10    7.10
   5 -11   0   41.90    7.10
   3 -11   0    9.30    5.50
   3 -11   0    6.20    3.30
   3 -11   0    8.20    5.50
   3 -11   0    7.30    5.30
   1 -11   0   10.20    5.20
   1 -11   0    3.70    4.60
   1 -11   0    6.60    5.20
   1 -11   0    4.10    3.10
  -1 -11   0    7.60    4.90
  -1 -11   0    4.80    3.00
  -1 -11   0    4.50    5.30
  -3 -11   0    9.70    4.90
  -3 -11   0    8.70    4.90
  -3 -11   0    1.50    5.70
  -5 -11   0   34.90    7.60
  -5 -11   0   40.40    5.60
  -5 -11   0   36.30    6.70
  -5 -11   1  120.89    9.80
  -5 -11   1  135.49   13.50
  -5 -11   1  132.09   12.40
  -3 -11   1   77.39   10.40
  -3 -11   1   90.49   10.00
  -1 -11   1  182.88   14.50
  -1 -11   1  180.98   13.00
  -1 -11   1  192.58   15.00
   1 -11   1   84.49    9.80
   1 -11   1   68.49    6.40
   1 -11   1   61.09    8.70
   1 -11   1   67.79    8.40
   3 -11   1  230.58   17.40
   3 -11   1  228.78   17.70
   3 -11   1  240.28   15.90
   5 -11   1   88.29   10.70
   5 -11   1   98.89   11.70
   5 -11   1   92.49    8.10
   5 -11   1   91.99   11.40
  -8 -10   1  214.28   16.90
  -8 -10   1  233.78   18.80
  -6 -10   1  183.38   14.70
  -6 -10   1  182.08   15.80
  -6 -10   1  204.48   13.40
  -4 -10   1   71.79    8.10
  -4 -10   1   74.39    9.20
  -4 -10   1   70.59    6.40
  -2 -10   1  308.47   21.40
  -2 -10   1  351.26   22.70
   0 -10   1  130.69   10.90
   0 -10   1  142.39   10.50
   0 -10   1  120.59    9.90
   0 -10   1  122.69    9.20
   2 -10   1  309.27   21.00
   2 -10   1  294.97   20.50
   2 -10   1  303.07   19.70
   2 -10   1  295.57   20.30
   4 -10   1  364.56   24.60
   4 -10   1  366.26   25.30
   4 -10   1  374.06   25.00
   4 -10   1  365.96   23.80
   6 -10   1  358.96   24.60
   6 -10   1  354.26   25.20
   6 -10   1  367.66   23.40
   8 -10   1   92.59    8.40
   8 -10   1  108.09   12.50
  -9  -9   1  191.48   14.90
  -9  -9   1  180.88   17.20
  -9  -9   1  195.18   13.30
  -7  -9   1  157.28   11.20
  -7  -9   1  151.18   13.60
  -7  -9   1  166.48   12.50
  -5  -9   1  103.79    8.00
  -5  -9   1  107.19   10.00
  -5  -9   1  109.59    9.40
  -3  -9   1  183.28   12.30
  -3  -9   1  181.68   13.40
  -3  -9   1  178.68   13.20
   1   9  -1  181.48   38.30
  -1  -9   1  235.08   16.20
  -1  -9   1  270.17   17.30
  -1  -9   1  237.38   16.20
  -1  -9   1  250.67   46.10
  -1  -9   1  261.67   16.80
   1  -9   1   69.29    6.60
   1  -9   1   61.69    7.20
   1  -9   1   67.69    6.80
   1  -9   1   72.69    5.70
   3  -9   1  529.35   34.10
   3  -9   1  520.75   34.40
   3  -9   1  552.94   35.10
   3  -9   1  540.45   34.70
  -5   9  -1  243.28   20.80
   5  -9   1  298.17   20.50
   5  -9   1  304.37   20.00
   5  -9   1  316.57   19.00
  -7   9  -1  205.28   14.20
  -7   9  -1  142.89   15.00
   7  -9   1  177.08   11.90
   7  -9   1  164.68   14.20
   9  -9   1   90.29   11.50
   9  -9   1   78.99    7.20
 -10  -8   1  161.38   15.70
 -10  -8   1  161.58   11.60
 -10  -8   1  164.98   13.20
  -8  -8   1  219.48   15.90
  -8  -8   1  222.58   14.60
  -8  -8   1  213.98   17.10
  -6  -8   1  492.65   33.30
  -6  -8   1  518.45   32.70
  -6  -8   1  527.55   33.70
   4   8  -1  686.13   62.89
  -4  -8   1  693.23   43.10
  -4  -8   1  710.23   63.79
  -4  -8   1  695.33   43.70
  -4  -8   1  638.94   43.60
   2   8  -1  222.48   34.60
  -2  -8   1  216.28   13.90
  -2  -8   1  208.48   14.40
  -2  -8   1  209.48   37.50
  -2  -8   1  214.68   14.60
  -2  -8   1  211.08   14.10
  -2  -8   1  223.48   14.90
   0  -8   1  284.67   19.10
   0  -8   1  289.77   19.60
   0  -8   1  314.27   36.80
   0  -8   1  293.87   18.80
   2  -8   1  662.03   41.80
   2  -8   1  654.53   42.20
   2  -8   1  692.73   42.60
   2  -8   1  638.04   42.00
  -4   8  -1  333.27   26.10
   4  -8   1  396.36   24.60
   4  -8   1  427.86   25.60
   4  -8   1  384.46   25.30
  -6   8  -1   52.59    7.30
  -6   8  -1   55.89    8.20
   6  -8   1   51.89    7.50
   6  -8   1   57.19    4.80
   8  -8   1  168.98   11.40
   8  -8   1  168.08   13.90
 -10   8  -1  205.68   16.70
 -10   8  -1  205.18   16.20
  10  -8   1  171.18   12.50
  10  -8   1  161.18   15.70
 -11  -7   1  150.98   15.60
 -11  -7   1  161.58   13.00
 -11  -7   1  165.18   11.20
   9   7  -1   87.29   54.59
  -9  -7   1   50.79    5.10
  -9  -7   1   60.99    6.90
  -9  -7   1   63.29    9.30
  -9  -7   1   50.59   50.49
   7   7  -1  508.35   65.69
  -7  -7   1  531.45   64.59
  -7  -7   1  492.35   31.60
  -7  -7   1  471.05   31.70
   5   7  -1  368.16   44.60
  -5  -7   1  318.77   20.40
  -5  -7   1  314.97   45.80
  -5  -7   1  306.57   19.80
  -5  -7   1  280.77   20.50
   3   7  -1  328.97   36.10
  -3  -7   1  279.87   18.70
  -3  -7   1  271.77   18.50
  -3  -7   1  269.27   35.80
  -1  -7   1  211.28   13.60
  -1  -7   1  198.98   13.30
  -1  -7   1  209.28   13.90
  -1  -7   1  187.98   28.70
  -1  -7   1  200.58   13.30
   1  -7   1  388.06   25.80
   1  -7   1  397.26   25.50
   1  -7   1  397.06   25.20
   1  -7   1  405.36   25.50
   3  -7   1  714.43   44.60
   3  -7   1  705.13   44.90
   3  -7   1  704.13   45.10
  -5   7  -1   93.69    8.00
  -5   7  -1   94.99    7.40
   5  -7   1   70.69    7.50
   5  -7   1   73.79    5.80
  -7   7  -1  216.88   19.50
   7  -7   1  302.17   17.90
   7  -7   1  312.87   19.40
  -9   7  -1  160.88   13.90
  -9   7  -1  161.88   14.20
   9  -7   1  163.98   13.40
   9  -7   1  166.48   11.00
 -11   7  -1  179.28   17.50
 -11   7  -1  154.58   16.70
  11  -7   1  219.38   59.89
  11  -7   1  210.18   13.00
  11  -7   1  219.28   16.50
 -12  -6   1  135.89   80.59
 -12  -6   1  205.78   14.00
 -12  -6   1  210.68   15.80
 -12  -6   1  213.78   17.90
  10   6  -1    7.90   50.09
 -10  -6   1   31.40    4.80
 -10  -6   1   44.90    7.10
 -10  -6   1   33.70    4.10
 -10  -6   1   20.70   45.10
   8   6  -1  282.47   57.49
  -8  -6   1  274.77   56.79
  -8  -6   1  265.37   18.60
  -8  -6   1  289.47   17.90
   6   6  -1  176.08   37.60
  -6  -6   1  148.89   11.70
  -6  -6   1  195.98   31.90
  -6  -6   1  174.88   11.20
  -6  -6   1  178.58   12.20
  -4  -6   1  165.18   11.70
  -4  -6   1  195.38   31.90
   2   6  -1  414.76   37.50
  -2  -6   1  473.35   28.70
  -2  -6   1  430.66   29.10
  -2  -6   1  432.36   38.10
  -2  -6   1  479.05   28.60
  -2  -6   1  466.65   28.90
   0   6  -1  273.27   22.50
   0  -6   1  217.68   14.50
   0  -6   1  211.78   14.40
   0  -6   1  209.38   14.80
   0  -6   1  221.18   24.50
   0  -6   1  227.98   14.30
   2  -6   1  412.76   26.50
   2  -6   1  417.96   26.60
   2  -6   1  414.56   26.30
  -4   6  -1  463.35   32.20
  -4   6  -1  456.25   32.60
   4  -6   1  595.34   32.50
  -6   6  -1  289.17   22.50
  -6   6  -1  308.87   22.80
   6  -6   1  372.86   21.70
   6  -6   1  395.56   22.80
  -8   6  -1   66.99    8.20
  -8   6  -1   68.49   19.60
  -8   6  -1   66.89    8.20
   8  -6   1   60.49    4.80
   8  -6   1   64.49   31.00
   8  -6   1   70.89    7.40
 -10   6  -1  393.96   26.90
 -10   6  -1  380.26   48.60
 -10   6  -1  354.16   26.30
  10  -6   1  404.86   69.19
  10  -6   1  406.36   24.20
  10  -6   1  364.46   25.90
 -12   6  -1  115.69   12.80
 -12   6  -1  115.29   15.30
 -12   6  -1  119.29   42.00
  12  -6   1  161.18   64.89
  13   5  -1  196.68   79.09
  13   5  -1  234.98   18.20
 -13  -5   1  277.57   74.59
 -13  -5   1  267.47   21.40
 -13  -5   1  270.37   18.90
 -13  -5   1  267.27   17.00
  11   5  -1  156.18   11.40
  11   5  -1  106.49   51.69
 -11  -5   1  149.39   14.20
 -11  -5   1  161.08   10.60
 -11  -5   1  157.68   12.10
 -11  -5   1  244.18   61.29
   9   5  -1  250.17   43.30
   9   5  -1  260.57   17.70
   9   5  -1  279.97   17.80
  -9  -5   1  280.57   19.50
  -9  -5   1  319.17   57.69
  -9  -5   1  283.47   18.50
  -9  -5   1  276.37   17.70
   7   5  -1  948.81   76.19
  -7  -5   1  980.20   75.89
  -7  -5   1  958.50   59.49
  -7  -5   1  941.71   60.29
  -7  -5   1  918.61   59.99
   5   5  -1  951.50   64.89
  -5  -5   1  787.62   53.69
  -5  -5   1  847.92   53.89
  -5  -5   1  836.02   64.99
   3   5  -1  568.54   46.00
   3   5  -1  554.34   38.30
  -3  -5   1  645.44   47.30
  -3  -5   1  629.44   38.60
  -3  -5   1  646.34   38.70
   1   5  -1 1004.90   68.59
  -1  -5   1 1016.70   64.29
  -1  -5   1 1095.69   64.19
  -1  -5   1 1021.20   64.49
  -1  -5   1 1002.60   68.99
  -1  -5   1  993.50   64.29
  -1   5  -1 1416.96   81.49
  -1   5  -1 1401.86   83.59
   1  -5   1 1251.17   80.99
   1  -5   1 1246.08   80.89
   1  -5   1 1205.08   81.09
   1  -5   1 1232.18   84.19
  -3   5  -1  274.27   20.70
   3  -5   1  373.96   21.00
  -5   5  -1  293.57   21.50
  -5   5  -1  304.27   21.80
   5  -5   1  369.66   21.00
   5  -5   1  356.26   21.70
  -7   5  -1  157.88   11.50
  -7   5  -1  146.39   24.80
  -7   5  -1  155.78   11.70
   7  -5   1  166.38   26.90
   7  -5   1  153.58   10.00
   7  -5   1  149.09   11.20
  -9   5  -1  499.25   47.70
  -9   5  -1  526.15   31.50
  -9   5  -1  522.45   32.10
   9  -5   1  436.66   56.59
   9  -5   1  406.56   30.90
   9  -5   1  441.36   29.70
 -11   5  -1  163.18   37.40
 -11   5  -1  142.89   13.40
 -11   5  -1  183.68   15.10
  11  -5   1  227.18   49.10
 -13   5  -1  103.19   50.09
 -13   5  -1  130.39   13.10
 -13   5  -1  140.69   15.60
  13  -5   1  134.49   92.59
  13  -5   1   95.09   12.80
  14   4  -1  145.89   92.39
  14   4  -1  155.48   13.40
 -14  -4   1  146.29   10.10
 -14  -4   1  133.39   14.50
 -14  -4   1  128.79   19.10
 -14  -4   1  149.88   83.69
  12   4  -1  145.49   59.59
  12   4  -1  146.09   11.70
 -12  -4   1  152.58   11.80
 -12  -4   1  141.89   14.10
 -12  -4   1  146.79    9.90
 -12  -4   1  132.29   60.09
  10   4  -1  257.27   46.60
 -10  -4   1  161.28   37.70
 -10  -4   1  207.38   12.80
 -10  -4   1  202.18   13.80
 -10  -4   1  175.68   14.90
   8   4  -1  618.04   58.39
  -8  -4   1  568.64   37.70
  -8  -4   1  589.74   37.50
  -8  -4   1  614.84   37.20
  -8  -4   1  597.94   58.59
  -8  -4   1  571.54   38.20
   6   4  -1 1473.35  101.19
   6   4  -1 1585.34   90.99
  -6  -4   1 1457.25   91.09
  -6  -4   1 1377.16   91.69
  -6  -4   1 1439.16  101.19
  -6  -4   1 1395.16   91.49
   4   4  -1 1294.47   77.89
   4   4  -1 1286.57   70.29
  -4  -4   1 1022.40   70.69
  -4  -4   1 1006.70   70.49
  -4  -4   1 1002.50   76.89
   2   4  -1  794.92   52.39
   2   4  -1  837.12   47.50
  -2  -4   1  744.63   47.40
  -2  -4   1  711.93   47.70
  -2  -4   1  724.63   47.60
  -2  -4   1  727.23   52.49
   0   4  -1 2430.56  146.89
   0  -4   1 2176.58  144.39
   0  -4   1 2364.46  144.39
   0  -4   1 2268.57  144.59
   0  -4   1 2291.37  147.19
   0  -4   1 2394.16  144.49
   0  -4   1 2239.58  144.59
  -2   4  -1 1568.04  106.09
  -2   4  -1 1652.23  104.79
  -2   4  -1 1668.33  106.59
  -2   4  -1 1681.33  104.59
   2  -4   1 1692.83  104.69
   2  -4   1 1714.13  104.39
   2  -4   1 1705.23  104.69
  -4   4  -1  178.88   11.90
  -4   4  -1  190.48   17.10
  -4   4  -1  161.58   11.60
  -6   4  -1  337.97   24.90
  -6   4  -1  322.57   31.60
  -6   4  -1  343.87   24.90
   6  -4   1  465.25   25.00
   6  -4   1  470.05   36.00
  -8   4  -1  716.23   46.40
  -8   4  -1  744.53   56.39
  -8   4  -1  708.53   46.40
   8  -4   1  731.53   45.40
   8  -4   1  663.83   61.39
   8  -4   1  741.13   45.40
   8  -4   1  742.43   46.30
 -10   4  -1  365.86   47.90
 -10   4  -1  379.66   26.30
 -10   4  -1  367.86   26.70
  10  -4   1  422.36   26.20
  10  -4   1  450.85   58.89
 -12   4  -1   45.20   37.50
 -12   4  -1   50.59    8.40
 -12   4  -1   54.09    8.50
  12  -4   1   37.60   50.59
 -14   4  -1  282.67   21.60
 -14   4  -1  259.17   23.50
  14  -4   1  285.57   21.40
  15   3  -1   93.69   11.80
 -15  -3   1   75.99   10.50
 -15  -3   1   51.59   11.40
  13   3  -1  162.88   66.99
 -13  -3   1  112.29   13.30
 -13  -3   1   99.99   10.00
 -13  -3   1   86.19   58.59
 -13  -3   1  111.79    7.60
  11   3  -1   74.29   44.70
 -11  -3   1   69.79    7.00
 -11  -3   1   69.49    8.50
 -11  -3   1   77.49    5.40
 -11  -3   1   67.19    9.40
   9   3  -1  105.69   31.70
  -9  -3   1  181.28   11.50
  -9  -3   1  188.18   33.20
  -9  -3   1  173.78   12.10
  -9  -3   1  170.78   13.10
  -9  -3   1  182.28   12.50
  -7  -3   1  280.77   18.90
  -7  -3   1  292.47   19.50
  -7  -3   1  304.37   37.20
  -7  -3   1  301.87   18.60
  -7  -3   1  293.57   19.10
  -5  -3   1  658.13   51.09
  -5  -3   1  661.83   42.50
  -5  -3   1  704.23   42.90
   3   3  -1  416.76   26.20
   3   3  -1  435.76   26.10
   3   3  -1  443.46   32.10
  -3  -3   1  418.16   26.50
  -3  -3   1  416.06   26.40
  -3  -3   1  387.56   26.20
  -3  -3   1  403.06   32.00
   1   3  -1  992.40   53.89
   1   3  -1  988.60   53.99
   1   3  -1  970.60   57.09
  -1  -3   1  734.33   56.49
  -1  -3   1  803.12   53.99
  -1  -3   1  788.32   54.09
  -1  -3   1  747.03   53.89
  -1   3  -1  433.36   28.80
  -1   3  -1  425.56   26.90
   1  -3   1  413.46   26.50
   1  -3   1  420.16   26.70
   1  -3   1  417.86   26.80
   1  -3   1  387.36   29.30
   1  -3   1  455.95   26.70
  -3   3  -1  269.57   17.10
  -3   3  -1  289.47   20.40
  -3   3  -1  287.27   17.30
   3  -3   1  264.37   22.40
   3  -3   1  252.87   17.10
   3  -3   1  261.77   16.80
   3  -3   1  253.57   17.10
   3  -3   1  260.37   16.80
  -5   3  -1  884.61   53.39
  -5   3  -1  892.51   53.29
  -5   3  -1  866.01   57.29
   5  -3   1  946.71   66.39
   5  -3   1  754.72   52.79
   5  -3   1  753.62   52.69
  -7   3  -1  107.89    9.80
  -7   3  -1  118.89   21.30
   7  -3   1  143.99    8.50
   7  -3   1  138.99    8.50
   7  -3   1  146.29   28.30
  -9   3  -1  631.84   40.00
  -9   3  -1  602.74   53.89
  -9   3  -1  621.64   40.30
   9  -3   1  613.24   58.49
   9  -3   1  628.74   40.00
 -11   3  -1  334.97   22.70
 -11   3  -1  400.26   53.29
 -11   3  -1  314.57   21.90
  11  -3   1  297.07   21.70
  11  -3   1  290.17   61.29
 -13   3  -1  246.58   17.50
 -13   3  -1  240.28   54.89
 -13   3  -1  219.68   19.40
  13  -3   1  217.38   17.60
  13  -3   1  219.58   56.99
 -15   3  -1  165.18   20.30
 -15   3  -1  185.38   16.70
  14   2  -1  275.47   19.10
  14   2  -1  284.87  136.39
 -14  -2   1  245.08   71.59
 -14  -2   1  260.97   19.30
 -14  -2   1  247.08   21.20
  12   2  -1   73.39   45.30
 -12  -2   1   89.49    8.40
 -12  -2   1   93.59    6.10
 -12  -2   1   85.29   10.50
 -12  -2   1  105.29   47.20
 -12  -2   1   80.09   10.30
  10   2  -1   -3.50   29.80
 -10  -2   1   69.89   30.20
 -10  -2   1   53.69    4.10
 -10  -2   1   65.79    5.70
 -10  -2   1   55.09    7.00
 -10  -2   1   65.99    7.50
  -8  -2   1  577.24   35.20
  -8  -2   1  569.04   35.90
  -8  -2   1  573.44   52.09
  -8  -2   1  541.35   36.20
  -8  -2   1  549.74   35.80
   6   2  -1 1496.45   96.79
  -6  -2   1 1380.06   88.89
  -6  -2   1 1415.86   88.59
  -6  -2   1 1401.06   88.79
  -6  -2   1 1380.56   89.09
  -6  -2   1 1434.86   96.89
  -4  -2   1  330.77   21.90
  -4  -2   1  348.27   21.60
  -4  -2   1  347.97   21.50
  -4  -2   1  335.27   28.20
  -4  -2   1  346.27   21.50
   2   2  -1 1522.65  111.49
   2   2  -1 1519.45  111.59
  -2  -2   1 1959.60  114.69
  -2  -2   1 1967.20  111.59
  -2  -2   1 1953.40  111.59
   0   2  -1 1417.06   92.39
   0   2  -1 1437.66   90.79
   0   2  -1 1437.16   90.79
   0   2  -1 1454.75   90.89
   0  -2   1 1396.96   90.69
   0  -2   1 1388.96   90.79
   0  -2   1 1514.75   90.79
   0  -2   1 1522.85   90.99
   0  -2   1 1435.66   90.69
   0  -2   1 1511.35   92.69
   2  -2   1  612.74   38.60
   2  -2   1  605.74   38.30
   2  -2   1  609.44   38.50
   2  -2   1  588.14   38.70
   2  -2   1  612.84   41.00
   2  -2   1  645.64   38.50
   4  -2   1  323.77   25.60
  -6   2  -1  371.76   32.50
  -6   2  -1  426.36   25.80
  -6   2  -1  388.16   25.60
  -8   2  -1  112.39    8.90
  -8   2  -1  109.89    8.30
  -8   2  -1  124.59   22.90
   8  -2   1   74.29   23.60
 -10   2  -1  175.58   14.40
 -10   2  -1  205.68   41.70
 -10   2  -1  177.88   13.50
  10  -2   1  209.88   13.70
  10  -2   1  210.08   37.50
 -12   2  -1  161.58   14.60
 -12   2  -1  210.28   48.10
 -12   2  -1  170.38   12.80
  12  -2   1  151.68   12.90
  12  -2   1  124.99   43.30
 -14   2  -1   69.79   11.10
 -14   2  -1   75.89   10.40
  14  -2   1  100.99   11.20
  15   1  -1   91.69   11.60
 -15  -1   1   73.69   12.40
 -15  -1   1   83.19   10.90
  13   1  -1  212.98   63.39
 -13  -1   1  215.38   19.30
 -13  -1   1  200.48   15.30
 -13  -1   1  203.98   17.40
 -13  -1   1  303.07   60.59
  11   1  -1  205.98   41.00
 -11  -1   1  179.78   13.90
 -11  -1   1  179.98   14.30
 -11  -1   1  151.48   36.10
 -11  -1   1  181.78   13.10
   9   1  -1    5.20   22.90
  -9  -1   1    7.30    1.50
  -9  -1   1    4.20    0.90
  -9  -1   1    4.70    2.10
  -9  -1   1    5.40    3.10
  -9  -1   1    8.40   34.30
   7   1  -1 1071.09   78.59
  -7  -1   1 1235.48   79.59
  -7  -1   1 1081.19   69.39
  -7  -1   1 1085.99   69.39
  -7  -1   1 1110.59   69.99
  -7  -1   1 1091.69   70.19
  -7  -1   1 1109.79   69.79
   5   1  -1 3660.83  220.48
   5   1  -1 3846.72  212.88
  -5  -1   1 3279.37  212.68
  -5  -1   1 3159.58  212.38
  -5  -1   1 3292.17  217.58
  -5  -1   1 3177.58  212.88
  -3  -1   1  693.13   42.90
  -3  -1   1  684.23   42.90
  -3  -1   1  691.43   43.00
  -3  -1   1  682.03   42.70
  -3  -1   1  693.43   42.70
  -3  -1   1  650.13   46.30
   1   1  -1  639.14   43.40
   1   1  -1  597.54   45.00
   1   1  -1  643.64   43.40
   1   1  -1  626.24   43.50
   1   1  -1  628.04   43.50
  -1  -1   1  794.92   43.50
  -1  -1   1  763.42   45.30
  -1  -1   1  790.92   43.50
  -1  -1   1  762.62   43.40
  -1   1  -1 1633.84  103.19
  -1   1  -1 1575.14  101.79
  -1   1  -1 1546.15  101.69
  -1   1  -1 1634.64  101.59
  -1   1  -1 1598.34  101.59
   1  -1   1 1632.84  103.29
   1  -1   1 1751.32  101.59
   1  -1   1 1652.43  101.59
   1  -1   1 1602.64  101.79
   1  -1   1 1639.64  101.69
  -3   1  -1  896.81   49.30
  -3   1  -1  852.51   51.99
   3  -1   1  740.33   49.30
   3  -1   1  687.33   49.20
   3  -1   1  831.52   49.30
   3  -1   1  716.93   49.20
   3  -1   1  752.62   51.99
   3  -1   1  789.92   49.00
  -5   1  -1   85.69    5.90
  -5   1  -1   81.29    6.10
  -5   1  -1   81.99    5.30
  -7   1  -1   88.99    6.60
  -7   1  -1   86.59    7.10
  -7   1  -1   81.19   15.50
  -9   1  -1  631.64   41.10
  -9   1  -1  689.93   56.09
  -9   1  -1  640.74   40.80
   9  -1   1  621.44   40.70
   9  -1   1  618.94   57.29
 -11   1  -1  169.28   36.40
 -11   1  -1  216.98   16.70
 -11   1  -1  218.58   15.70
  11  -1   1  243.68   15.90
  11  -1   1  280.27   57.89
 -13   1  -1   82.79   46.60
 -13   1  -1  115.59   14.30
 -13   1  -1  133.19   12.20
  13  -1   1  137.89   54.59
  13  -1   1  169.78   12.40
 -15   1  -1  290.77   23.70
 -15   1  -1  285.37   24.10
  15  -1   1  293.67   22.00
  16   0  -1    9.40    7.80
 -16   0   1    7.70    7.00
  14   0  -1  126.09   59.19
 -14   0   1  147.39   16.30
 -14   0   1  195.58   61.59
 -14   0   1  174.08   13.70
  12   0  -1  201.68   48.90
 -12   0   1  173.68   14.90
 -12   0   1  173.28   13.30
 -12   0   1  247.18   46.50
 -12   0   1  174.28   14.60
  10   0  -1  293.77   49.40
 -10   0   1  300.07   20.70
 -10   0   1  300.97   45.20
 -10   0   1  307.37   20.40
 -10   0   1  288.77   19.80
   8   0  -1   21.70   18.80
  -8   0   1   46.00    5.10
  -8   0   1   47.50    5.50
  -8   0   1   42.10    4.20
  -8   0   1   40.80   16.30
   6   0  -1 1156.08   79.89
  -6   0   1 1170.38   73.89
  -6   0   1 1172.08   79.89
  -6   0   1 1183.98   73.69
  -6   0   1 1181.18   74.29
   4   0  -1 6458.45  461.35
   4   0  -1 7857.51  458.65
  -4   0   1 6931.71  458.35
  -4   0   1 7890.21  458.65
  -4   0   1 8370.06  458.55
  -4   0   1 6619.64  461.65
  -4   0   1 7917.11  458.75
  -4   0   1 6662.83  458.35
   2   0  -1    9.90    1.00
   2   0  -1    9.70    1.20
   2   0  -1   11.30    1.50
   2   0  -1   10.20    0.80
   2   0  -1   11.20    4.20
  -2   0   1   12.10    1.10
  -2   0   1   12.30    1.00
  -2   0   1   10.60    3.40
  -2   0   1   10.30    0.80
  -2   0   1   12.30    1.40
  -2   0  -1  589.84   34.70
  -2   0  -1  573.34   34.80
  -2   0  -1  557.34   34.80
  -2   0  -1  498.05   36.70
  -2   0  -1  523.45   34.80
   2   0   1  555.54   34.80
   2   0   1  521.65   37.00
   2   0   1  584.34   34.80
   2   0   1  583.44   34.70
   2   0   1  552.44   34.80
  -4   0  -1 9999.00  550.04
  -4   0  -1 9196.98  549.74
  -4   0  -1 7625.94  552.94
   4   0   1 9169.28  550.04
   4   0   1 9347.37  549.74
   4   0   1 7743.13  550.04
   4   0   1 8538.85  550.14
  -6   0  -1   37.50    3.30
  -6   0  -1   36.30    2.60
  -6   0  -1   38.60    3.90
  -6   0  -1   41.10   12.70
   6   0   1   38.90    2.60
   6   0   1   61.39   14.50
  -8   0  -1 1071.69   78.39
  -8   0  -1 1038.90   68.59
  -8   0  -1 1091.39   67.89
  -8   0  -1 1090.09   68.89
   8   0   1 1072.59   68.49
   8   0   1 1173.68   80.29
 -10   0  -1  903.21   57.39
 -10   0  -1  967.50   76.19
 -10   0  -1  867.01   57.79
  10   0   1  902.41   57.29
  10   0   1  897.41   77.79
 -12   0  -1  624.84   74.89
 -12   0  -1  597.54   42.00
 -12   0  -1  642.94   41.20
  12   0   1  648.24   82.09
  12   0   1  664.63   41.10
 -14   0  -1  227.68   18.10
 -14   0  -1  233.58   19.90
 -14   0  -1  224.48   67.39
  14   0   1  193.18   69.39
  14   0   1  260.47   18.20
  16   0   1  299.47   23.10
  15  -1  -1   80.19   11.70
 -15   1   1   87.59   14.70
 -15   1   1   86.79   11.90
  13  -1  -1  197.98   51.89
 -13   1   1  179.28   16.30
 -13   1   1  189.58   16.20
 -13   1   1  171.38   14.00
 -13   1   1  201.98   48.40
  11  -1  -1  224.98   44.80
 -11   1   1  286.87   19.50
 -11   1   1  275.47   49.90
 -11   1   1  267.97   19.00
   9  -1  -1    3.90   19.90
  -9   1   1   24.00    4.10
  -9   1   1   18.40   18.40
  -9   1   1   13.10    3.70
  -9   1   1   25.40    4.20
   7  -1  -1 1099.69   73.79
  -7   1   1 1021.00   65.89
  -7   1   1 1017.80   66.09
  -7   1   1 1052.59   66.29
   5  -1  -1 3251.57  221.48
  -5   1   1 3484.15  217.88
  -5   1   1 3543.45  221.78
  -5   1   1 3718.03  218.28
  -5   1   1 3420.36  218.08
   3  -1  -1  778.12   55.59
  -3   1   1  912.71   55.79
  -3   1   1  918.01   57.99
  -3   1   1  950.90   55.89
   1  -1  -1  757.92   46.70
   1  -1  -1  792.52   45.80
   1  -1  -1  792.42   45.70
   1  -1  -1  846.52   45.70
  -1   1   1  667.53   45.70
  -1   1   1  691.93   45.80
  -1   1   1  658.13   46.60
  -1   1   1  637.54   45.70
  -1  -1  -1 1553.84  100.69
  -1  -1  -1 1654.83   99.29
  -1  -1  -1 1602.74   99.29
   1   1   1 1572.84   99.29
   1   1   1 1539.55   99.29
   1   1   1 1584.24   99.19
   1   1   1 1610.64  100.89
  -3  -1  -1  775.02   55.29
  -3  -1  -1  930.11   60.09
  -3  -1  -1  751.92   55.39
   3   1   1  938.01   55.39
   3   1   1  898.81   55.49
   3   1   1  938.11   55.39
   3   1   1  932.51   55.29
   3   1   1  911.01   55.39
  -5  -1  -1  204.48   13.50
  -5  -1  -1  206.98   13.20
  -5  -1  -1  204.48   13.70
  -5  -1  -1  245.98   26.30
  -7  -1  -1  229.88   14.30
  -7  -1  -1  216.18   14.80
  -7  -1  -1  240.78   15.20
   7   1   1  188.28   35.50
  -9  -1  -1  656.63   42.70
  -9  -1  -1  687.23   41.70
  -9  -1  -1  671.93   42.40
  -9  -1  -1  698.13   58.49
   9   1   1  598.84   60.19
   9   1   1  656.23   42.20
   9   1   1  662.13   41.60
 -11  -1  -1  227.48   15.70
 -11  -1  -1  246.88   51.79
 -11  -1  -1  239.18   14.40
  11   1   1  183.48   41.70
  11   1   1  208.68   15.60
 -13  -1  -1  144.39   50.39
 -13  -1  -1  176.28   14.60
 -13  -1  -1  162.18   12.40
  13   1   1  106.39   56.49
  13   1   1  128.49   13.60
 -15  -1  -1  295.37   24.60
  15   1   1  297.97   22.00
 -14   2   1  257.07   21.70
 -14   2   1  263.57   19.30
 -14   2   1  231.68   59.09
  12  -2  -1   49.30   40.20
 -12   2   1   72.89    8.30
 -12   2   1   95.49   38.30
 -12   2   1   91.29   10.60
 -12   2   1   82.29   10.60
  10  -2  -1   34.60   25.20
 -10   2   1   14.90    5.10
 -10   2   1    6.80    4.10
 -10   2   1    5.10   21.70
 -10   2   1   14.60    3.30
  -8   2   1  359.46   36.80
  -8   2   1  381.86   25.30
  -8   2   1  382.76   25.30
  -8   2   1  395.76   24.90
   6  -2  -1 1531.65   98.99
  -6   2   1 1570.44   98.79
  -6   2   1 1439.76   94.09
  -6   2   1 1444.96   94.09
  -4   2   1  530.85   32.40
  -4   2   1  499.95   32.60
  -4   2   1  488.85   32.50
  -4   2   1  512.35   35.30
  -4   2   1  526.55   32.00
   2  -2  -1 2008.30  115.79
   2  -2  -1 1969.30  116.39
   2  -2  -1 1968.80  115.69
   2  -2  -1 2068.99  115.89
  -2   2   1 1544.35  115.69
  -2   2   1 1531.35  115.69
   0  -2  -1 1476.55   92.39
   0  -2  -1 1579.64   92.49
   0  -2  -1 1492.25   92.39
   0  -2  -1 1411.46   92.49
   0  -2  -1 1478.05   93.49
   0   2   1 1448.96   92.49
   0   2   1 1473.15   93.59
   0   2   1 1462.25   92.39
   2   2   1  391.36   28.90
   2   2   1  408.66   25.40
   2   2   1  417.96   25.30
   2   2   1  396.26   25.50
   4   2   1  525.55   38.80
   4   2   1  487.95   31.80
   4   2   1  515.65   31.90
   4   2   1  505.55   31.90
   6   2   1  421.06   26.60
   6   2   1  426.86   26.80
   6   2   1  408.16   38.70
   6   2   1  415.96   26.40
  -8  -2  -1   77.29   21.70
  -8  -2  -1   82.19    6.70
  -8  -2  -1   79.59    7.60
   8   2   1  111.29    6.90
 -10  -2  -1  220.78   14.60
 -10  -2  -1  263.97   42.10
 -10  -2  -1  201.28   13.70
  10   2   1  181.88   13.50
  10   2   1  184.78   12.60
  10   2   1  167.28   38.70
 -12  -2  -1  123.19   12.60
 -12  -2  -1  146.99   11.10
 -12  -2  -1  139.49    9.10
 -12  -2  -1  139.09   50.19
  12   2   1  148.19   51.09
 -14  -2  -1  122.69   70.09
 -14  -2  -1   94.29   10.50
 -14  -2  -1   95.09   13.20
  14   2   1   53.49   72.99
  14   2   1   95.39   10.90
  15  -3  -1   74.99   13.10
 -15   3   1   67.19   10.80
 -15   3   1   87.29   12.60
  13  -3  -1   68.09   53.59
 -13   3   1  147.29   14.90
 -13   3   1  149.19   48.70
 -13   3   1  120.79   12.10
 -13   3   1  131.79   14.30
  11  -3  -1   96.49   43.60
 -11   3   1   87.69    8.30
 -11   3   1   74.69   29.10
 -11   3   1   90.59   10.10
 -11   3   1   80.79   10.70
   9  -3  -1  169.58   35.20
  -9   3   1  117.39   10.80
  -9   3   1  121.59   22.60
  -9   3   1  140.99   10.60
  -9   3   1  115.69    9.40
   7  -3  -1  308.97   35.70
  -7   3   1  393.06   25.10
  -7   3   1  414.36   33.80
  -7   3   1  403.16   25.50
  -7   3   1  392.56   25.50
   5  -3  -1  699.63   51.09
   5  -3  -1  718.73   54.99
  -5   3   1  827.22   54.69
  -5   3   1  907.21   51.79
  -5   3   1  897.61   51.09
  -5   3   1  824.52   51.79
  -5   3   1  830.12   51.59
   3  -3  -1  434.66   27.10
  -3   3   1  413.16   27.50
  -3   3   1  438.96   27.40
  -3   3   1  431.26   27.10
  -3   3   1  436.46   27.50
   1  -3  -1  804.62   58.49
   1  -3  -1  813.32   58.49
  -1   3   1 1003.20   58.59
  -1   3   1 1028.60   58.59
  -1   3   1  994.70   58.59
  -1   3   1  948.51   58.39
  -1  -3  -1  403.06   26.80
  -1  -3  -1  426.56   26.60
  -1  -3  -1  407.06   26.80
  -1  -3  -1  387.96   29.70
   1   3   1  456.55   26.90
   1   3   1  459.65   26.70
  -3  -3  -1  270.57   23.30
  -3  -3  -1  258.67   16.70
  -3  -3  -1  238.68   16.60
   3   3   1  292.47   24.00
   3   3   1  258.67   16.40
  -5  -3  -1  781.82   51.59
  -5  -3  -1  678.13   58.19
  -5  -3  -1  788.02   51.79
   5   3   1  904.31   51.29
   5   3   1  795.52   51.39
   5   3   1  903.11   51.39
   5   3   1  863.41   60.29
  -7  -3  -1  138.59   29.40
  -7  -3  -1  130.69    8.00
   7   3   1  130.09   23.60
   7   3   1  105.09    7.60
   7   3   1  102.39    7.40
   7   3   1  105.69    8.10
  -9  -3  -1  737.83   63.89
  -9  -3  -1  615.24   41.90
  -9  -3  -1  632.14   42.30
   9   3   1  647.54   41.50
   9   3   1  665.23   41.30
   9   3   1  714.63   67.79
 -11  -3  -1  286.27   49.40
 -11  -3  -1  292.87   20.80
 -11  -3  -1  314.97   22.00
  11   3   1  326.17   20.60
  11   3   1  322.97   53.79
 -13  -3  -1  197.58   64.09
 -13  -3  -1  218.68   18.70
 -13  -3  -1  219.58   16.70
 -13  -3  -1  219.28   14.60
  13   3   1  242.38   16.40
  13   3   1  284.17   68.49
 -15  -3  -1  155.98   18.30
 -15  -3  -1  148.59   14.70
  15   3   1  169.38   14.50
 -14   4   1  144.39   14.40
 -14   4   1  142.89   17.40
  12  -4  -1  171.78   49.40
 -12   4   1  127.19   14.00
 -12   4   1  154.38   14.10
 -12   4   1  132.69   12.40
 -12   4   1  177.68   44.40
  10  -4  -1  259.07   49.40
 -10   4   1  283.27   20.60
 -10   4   1  314.47   20.90
 -10   4   1  278.97   19.70
 -10   4   1  259.97   43.10
   8  -4  -1  599.74   36.90
   8  -4  -1  609.24   49.99
   8  -4  -1  606.84   37.00
  -8   4   1  585.84   38.30
  -8   4   1  564.54   47.30
  -8   4   1  570.14   37.90
   6  -4  -1 1413.56  101.09
  -6   4   1 1583.24  100.89
  -6   4   1 1600.74   97.89
  -6   4   1 1586.74   97.59
  -6   4   1 1564.84   97.79
  -4   4   1 1341.77   83.19
  -4   4   1 1341.27   83.69
  -4   4   1 1316.47   83.69
  -4   4   1 1319.67   83.79
  -2   4   1  825.32   53.49
  -2   4   1  828.42   53.09
  -2   4   1  890.71   53.49
  -2   4   1  845.42   53.39
   0  -4  -1 2280.97  145.59
   0  -4  -1 2217.88  147.19
   0  -4  -1 2148.19  145.69
   0  -4  -1 2417.96  145.69
   0   4   1 2495.15  145.69
   0   4   1 2280.77  145.49
   0   4   1 2446.96  147.49
  -2  -4  -1 1660.73  105.29
  -2  -4  -1 1737.03  105.29
  -2  -4  -1 1737.83  109.29
   2   4   1 1582.14  105.09
   2   4   1 1681.53  109.29
  -4  -4  -1  116.89   20.30
   4   4   1  169.68   23.90
   4   4   1  163.18   10.10
  -6  -4  -1  457.55   27.40
  -6  -4  -1  491.65   27.70
  -6  -4  -1  446.06   40.40
   6   4   1  363.36   27.00
   6   4   1  347.87   42.10
  -8  -4  -1  730.93   47.20
  -8  -4  -1  774.32   64.49
  -8  -4  -1  706.43   46.80
   8   4   1  746.93   46.30
   8   4   1  739.83   46.30
   8   4   1  726.53   46.40
   8   4   1  752.82   68.39
 -10  -4  -1  414.26   27.00
 -10  -4  -1  407.66   26.10
 -10  -4  -1  384.16   63.39
  10   4   1  410.26   25.40
  10   4   1  383.46   25.60
  10   4   1  305.17   66.59
 -12  -4  -1   45.70    7.10
 -12  -4  -1   34.00    7.40
 -12  -4  -1   27.80   51.09
 -12  -4  -1   38.70    4.20
  12   4   1   17.80   55.79
  12   4   1   45.60    6.50
 -14  -4  -1  295.47   18.90
 -14  -4  -1  285.57   24.50
 -14  -4  -1  252.37   78.29
 -14  -4  -1  293.97   24.40
  14   4   1  294.57   20.60
  14   4   1  244.78   83.49
 -13   5   1  216.58   19.60
 -13   5   1  237.58   55.09
 -13   5   1  209.38   17.80
  11  -5  -1  149.29   41.80
 -11   5   1  149.19   34.60
 -11   5   1  142.99   14.40
 -11   5   1  163.58   13.20
 -11   5   1  145.79   14.60
   9  -5  -1  301.57   44.00
   9  -5  -1  272.07   16.70
   9  -5  -1  285.87   17.00
  -9   5   1  283.37   36.50
  -9   5   1  236.78   19.10
  -9   5   1  253.97   18.40
  -9   5   1  249.08   19.20
   7  -5  -1  944.61   59.19
   7  -5  -1  937.91   66.79
  -7   5   1  933.21   59.99
  -7   5   1  984.80   60.29
  -7   5   1  913.61   60.39
  -7   5   1  951.20   64.39
  -5   5   1  997.00   61.99
  -5   5   1  987.70   62.89
  -5   5   1 1001.40   62.69
  -5   5   1  971.20   62.59
  -3   5   1  582.14   36.40
  -3   5   1  525.15   36.20
  -3   5   1  600.54   36.30
   1  -5  -1 1016.70   65.59
   1  -5  -1 1013.30   65.59
  -1   5   1 1074.19   65.59
  -1   5   1 1062.19   65.29
  -1  -5  -1 1254.87   87.19
  -1  -5  -1 1247.78   83.79
  -1  -5  -1 1235.48   83.49
   1   5   1 1446.66   83.69
   1   5   1 1447.96   83.69
   1   5   1 1372.46   87.29
  -3  -5  -1  360.96   23.40
  -3  -5  -1  364.56   23.50
  -3  -5  -1  376.26   32.30
  -5  -5  -1  334.07   35.90
  -5  -5  -1  364.86   21.50
  -5  -5  -1  358.36   21.70
   5   5   1  259.97   36.80
   5   5   1  300.57   21.10
  -7  -5  -1  180.68   34.10
  -7  -5  -1  149.49   10.50
  -7  -5  -1  158.08   11.20
   7   5   1  126.39   27.20
   7   5   1  145.89   10.00
  -9  -5  -1  420.36   28.50
  -9  -5  -1  415.66   27.90
  -9  -5  -1  407.96   63.39
   9   5   1  535.85   64.39
  11   5   1  173.18   11.90
  11   5   1  179.48   12.10
  11   5   1  171.98   51.59
 -13  -5  -1   86.49   13.50
 -13  -5  -1  108.39    8.10
 -13  -5  -1  141.59   82.19
 -13  -5  -1  108.09   10.70
  13   5   1  147.89   80.19
  12  -6  -1  181.88   56.59
 -12   6   1  151.98   17.20
 -12   6   1  152.88   42.80
 -12   6   1  169.78   15.10
  10  -6  -1   24.10   34.50
 -10   6   1   12.60    6.00
 -10   6   1    6.70    5.10
 -10   6   1    8.70    6.50
 -10   6   1    4.00   25.60
   8  -6  -1  280.47   18.20
  -8   6   1  267.37   19.80
  -8   6   1  286.77   20.10
  -8   6   1  306.77   20.50
   6  -6  -1  166.28   12.30
  -6   6   1  202.48   14.30
  -6   6   1  208.68   13.90
  -6   6   1  198.28   13.80
  -4   6   1   68.49    6.90
  -4   6   1   66.79    6.30
  -4   6   1   71.09    6.30
  -4   6   1   69.99    5.00
  -2   6   1  427.66   27.10
  -2   6   1  408.96   26.50
   0  -6  -1  221.68   21.40
   0  -6  -1  215.88   14.90
   0  -6  -1  238.58   15.00
  -2  -6  -1  420.76   27.10
  -2  -6  -1  421.86   26.60
  -2  -6  -1  426.66   36.00
  -2  -6  -1  422.86   27.10
  -4  -6  -1  620.64   49.60
  -4  -6  -1  599.74   37.10
  -4  -6  -1  613.14   37.00
   4   6   1  458.95   48.40
  -6  -6  -1  393.96   23.90
  -6  -6  -1  362.06   23.60
  -6  -6  -1  412.86   46.10
   6   6   1  333.47   23.20
   6   6   1  310.67   46.30
  -8  -6  -1   56.39   38.60
  -8  -6  -1   45.70    7.40
  -8  -6  -1   57.39    6.00
   8   6   1   72.39    5.30
   8   6   1   87.39   36.90
 -10  -6  -1  401.96   25.80
 -10  -6  -1  442.76   78.79
 -10  -6  -1  402.56   26.90
  10   6   1  315.97   61.99
  10   6   1  373.56   25.10
 -12  -6  -1  182.08   16.20
 -12  -6  -1  142.19   12.90
 -12  -6  -1  172.28   11.40
 -11   7   1  160.28   15.10
 -11   7   1  162.58   16.40
   9  -7  -1   56.49    5.30
  -9   7   1   77.29   10.40
  -9   7   1   82.49    9.50
  -9   7   1   78.19   10.90
   7  -7  -1  489.95   34.70
  -7   7   1  569.04   36.10
  -7   7   1  556.94   36.60
  -7   7   1  591.84   36.10
  -5   7   1  326.17   22.50
  -5   7   1  348.27   23.00
  -5   7   1  333.47   22.50
  -3   7   1  337.37   23.40
  -3   7   1  366.26   22.40
  -3   7   1  344.07   23.20
   1  -7  -1  223.58   14.40
   1  -7  -1  201.88   14.40
  -1  -7  -1  423.36   25.90
  -1  -7  -1  368.46   35.00
  -1  -7  -1  398.36   25.50
  -1  -7  -1  391.06   25.90
   1   7   1  403.76   34.90
   1   7   1  406.66   25.50
  -3  -7  -1  688.23   53.29
  -3  -7  -1  717.83   41.70
  -3  -7  -1  686.13   41.60
   3   7   1  601.84   41.30
   3   7   1  550.24   52.19
  -5  -7  -1  127.39   30.40
  -5  -7  -1   78.39    6.50
  -5  -7  -1   69.19    7.10
   5   7   1  104.09   28.40
  -7  -7  -1  283.67   56.29
  -7  -7  -1  300.37   21.20
  -7  -7  -1  322.47   20.80
  -9  -7  -1  224.78   76.09
  -9  -7  -1  164.88   12.50
  -9  -7  -1  167.88   13.50
   9   7   1  164.08   11.70
 -11  -7  -1  209.98   15.60
 -11  -7  -1  210.18   18.10
  10  -8  -1  164.68   10.60
  10  -8  -1  144.09   13.90
 -10   8   1  134.09   14.30
 -10   8   1  154.68   15.50
   8  -8  -1  214.58   14.80
  -8   8   1  243.38   17.60
  -8   8   1  224.68   17.40
   6  -8  -1  494.25   34.40
  -6   8   1  548.55   35.60
  -6   8   1  596.44   36.80
  -4   8   1  756.92   48.70
   2  -8  -1  222.78   15.10
   2  -8  -1  226.48   15.30
   2  -8  -1  217.08   15.30
  -2   8   1  221.88   14.60
   0  -8  -1  295.47   18.90
   0  -8  -1  269.57   18.90
   0  -8  -1  284.97   18.50
  -2  -8  -1  694.73   43.90
  -2  -8  -1  659.23   43.90
  -2  -8  -1  631.14   55.69
   2   8   1  714.33   55.39
   2   8   1  727.33   43.60
  -4  -8  -1  382.66   48.10
  -4  -8  -1  395.36   26.00
  -4  -8  -1  413.56   25.90
   4   8   1  390.46   25.40
   4   8   1  356.76   46.90
  -6  -8  -1   62.49    6.40
  -6  -8  -1   50.39    7.40
   6   8   1   54.09    5.50
  -8  -8  -1  172.58   14.20
  -8  -8  -1  168.48   12.80
 -10  -8  -1  173.38   15.50
 -10  -8  -1  167.98   13.80
   9  -9  -1  173.38   10.90
   9  -9  -1  162.88   14.40
  -9   9   1  136.69   14.80
  -9   9   1  113.39   15.20
   7  -9  -1  142.29   10.70
   7  -9  -1  155.08   13.10
  -7   9   1  155.68   13.40
  -7   9   1  147.39   13.80
   5  -9  -1  115.99    8.50
   5  -9  -1  106.49   10.60
  -5   9   1  136.49   11.70
   3  -9  -1  193.98   13.50
   3  -9  -1  184.28   13.60
   3  -9  -1  177.38   13.60
   1  -9  -1  261.87   16.30
   1  -9  -1  246.78   16.00
  -1   9   1  194.48   15.40
  -1  -9  -1   72.39   24.00
  -1  -9  -1   59.69    6.60
  -1  -9  -1   60.79    5.70
  -1  -9  -1   61.99    6.80
  -3  -9  -1  562.24   36.30
  -3  -9  -1  562.24   36.20
   3   9   1  556.54   35.80
  -5  -9  -1  310.47   19.70
  -5  -9  -1  296.67   20.00
   5   9   1  253.27   18.90
  -7  -9  -1  164.08   12.70
  -7  -9  -1  163.38   14.00
   7   9   1  166.38   11.80
  -9  -9  -1   89.69   11.90
  -9  -9  -1   86.69    9.90
   8 -10  -1  216.58   14.50
   8 -10  -1  218.58   17.50
  -8  10   1  211.18   18.50
  -8  10   1  187.18   18.00
   6 -10  -1  190.48   15.10
   6 -10  -1  172.18   12.70
   6 -10  -1  191.38   15.30
   4 -10  -1   80.49    9.10
   4 -10  -1   76.09    9.60
   4 -10  -1   81.29    9.10
   4 -10  -1   84.59    6.90
   2 -10  -1  325.47   21.90
   2 -10  -1  330.77   22.20
   2 -10  -1  310.97   21.80
   0 -10  -1  134.99   11.30
   0 -10  -1  138.59   10.30
   0 -10  -1  132.49   11.00
  -2 -10  -1  292.87   19.50
  -2 -10  -1  297.87   19.60
   2  10   1  256.07   18.70
  -4 -10  -1  374.76   25.70
  -4 -10  -1  385.06   25.40
   4  10   1  370.06   24.60
  -6 -10  -1  352.06   23.80
  -6 -10  -1  342.17   24.50
  -8 -10  -1   88.29   12.40
   5 -11  -1  135.29   10.10
   5 -11  -1  128.49   13.00
   5 -11  -1  119.39   13.00
   5 -11  -1  132.99   12.70
   3 -11  -1  108.09   10.70
   3 -11  -1   90.39   10.70
   3 -11  -1   94.49    8.10
   3 -11  -1   89.79   10.70
   1 -11  -1  183.98   14.20
   1 -11  -1  179.58   12.50
   1 -11  -1  175.18   14.50
   1 -11  -1  172.78   13.60
  -1 -11  -1   69.59    9.00
  -1 -11  -1   69.19    8.60
  -3 -11  -1  252.37   18.80
  -3 -11  -1  254.47   18.50
  -5 -11  -1   93.69   10.70
  -5 -11  -1   99.19   12.10
  -5 -11   2  210.58   16.70
  -5 -11   2  205.08   14.50
  -5 -11   2  206.58   17.30
  -3 -11   2  388.46   26.70
  -3 -11   2  380.16   26.80
  -3 -11   2  390.16   26.60
  -1 -11   2  532.95   35.50
  -1 -11   2  535.95   34.10
  -1 -11   2  504.85   34.00
  -1 -11   2  549.45   35.40
   1 -11   2  282.37   20.40
   1 -11   2  274.27   19.20
   1 -11   2  281.67   18.60
   1 -11   2  272.47   19.50
   3 -11   2  649.74   42.70
   3 -11   2  656.13   43.00
   3 -11   2  653.33   43.50
   3 -11   2  683.73   42.20
   5 -11   2  275.37   20.70
   5 -11   2  283.87   18.60
   5 -11   2  268.37   21.70
   5 -11   2  274.07   19.80
  -8 -10   2   83.09   10.10
  -8 -10   2   76.59   12.90
  -8 -10   2   77.69    8.10
  -6 -10   2   34.70    6.00
  -6 -10   2   46.00    7.40
  -6 -10   2   37.70    5.40
  -4 -10   2   71.69    9.00
  -4 -10   2   63.49    6.20
  -4 -10   2   67.39    8.10
  -2 -10   2  218.68   16.10
  -2 -10   2  208.68   15.60
  -2 -10   2  208.48   14.40
  -2 -10   2  218.68   14.30
   0 -10   2   87.59    8.60
   0 -10   2   89.79    8.10
   0 -10   2   94.59    7.30
   0 -10   2   99.69    9.70
   2 -10   2  197.88   14.40
   2 -10   2  206.08   15.00
   2 -10   2  182.18   13.30
   2 -10   2  198.98   14.10
   4 -10   2   15.10    5.40
   4 -10   2   28.00    3.50
   4 -10   2   18.40    4.90
   4 -10   2   19.30    5.30
  -6  10  -2  100.39   13.80
   6 -10   2  126.59   12.10
   6 -10   2  124.79   11.10
   6 -10   2  123.69    9.20
   8 -10   2   94.49   12.20
   8 -10   2  105.69    8.70
   8 -10   2   99.09   12.50
  -9  -9   2  147.09   11.20
  -9  -9   2  168.58   15.90
  -9  -9   2  154.38   15.50
  -7  -9   2   99.69   10.20
  -7  -9   2  115.19    8.30
  -7  -9   2  106.39   11.60
  -5  -9   2  125.09   10.00
  -5  -9   2  106.59    8.60
  -5  -9   2  122.89   10.70
  -3  -9   2  311.47   20.50
  -3  -9   2  299.77   20.50
  -3  -9   2  290.87   19.60
  -1  -9   2  238.68   15.30
  -1  -9   2  225.48   16.30
  -1  -9   2  224.18   16.00
  -1  -9   2  235.18   15.90
   1  -9   2  191.58   12.90
   1  -9   2  187.28   13.40
   1  -9   2  204.98   14.40
   1  -9   2  193.18   13.60
   3  -9   2  292.77   19.30
   3  -9   2  301.37   20.10
   3  -9   2  298.07   20.60
   3  -9   2  293.87   19.70
   5  -9   2   19.90    4.40
   5  -9   2   19.60    4.90
   5  -9   2   20.00    3.00
  -7   9  -2  229.38   20.40
   7  -9   2  281.97   18.10
   7  -9   2  313.27   20.30
  -9   9  -2   57.89    9.00
  -9   9  -2   75.59   11.30
   9  -9   2   40.30    7.90
 -10  -8   2  145.29   12.90
 -10  -8   2  154.98   10.90
 -10  -8   2  156.18   14.70
  -8  -8   2  390.16   27.60
  -8  -8   2  439.76   28.60
  -8  -8   2  420.86   26.80
  -6  -8   2   54.39    4.90
  -6  -8   2   51.19    6.40
   4   8  -2  394.16   48.30
  -4  -8   2  422.56   51.89
  -4  -8   2  344.07   23.60
  -4  -8   2  355.76   22.80
  -4  -8   2  340.27   23.60
   2   8  -2  786.32   67.09
  -2  -8   2  916.21   54.79
  -2  -8   2  868.41   55.19
  -2  -8   2  871.91   70.99
  -2  -8   2  883.41   55.59
  -2  -8   2  877.91   54.99
   0   8  -2  438.46   48.90
   0  -8   2  550.54   36.00
   0  -8   2  574.14   35.10
   0  -8   2  567.44   35.20
   0  -8   2  573.44   35.10
   2  -8   2  475.95   30.10
   2  -8   2  463.75   29.80
   2  -8   2  457.35   29.60
  -4   8  -2  660.43   43.40
   4  -8   2  656.53   42.40
   4  -8   2  660.53   42.10
   4  -8   2  691.63   42.90
  -6   8  -2  353.56   26.50
  -6   8  -2  336.87   25.50
   6  -8   2  421.26   24.90
   6  -8   2  442.76   26.20
  -8   8  -2  221.18   18.50
  -8   8  -2  208.88   17.90
   8  -8   2  259.47   16.00
   8  -8   2  279.87   18.20
 -10   8  -2  150.78   15.70
 -10   8  -2  193.88   16.00
  10  -8   2  163.08   11.70
  10  -8   2  169.48   15.20
 -11  -7   2  204.08   15.80
 -11  -7   2  208.68   14.00
 -11  -7   2  202.98   18.10
   9   7  -2  266.97   56.29
  -9  -7   2  382.46   25.90
  -9  -7   2  372.06   23.90
  -9  -7   2  381.16   24.80
  -9  -7   2  378.26   64.99
   7   7  -2  222.78   43.50
  -7  -7   2  147.79   12.30
  -7  -7   2  132.99   39.20
  -7  -7   2  157.98   10.30
  -7  -7   2  143.99   11.20
  -5  -7   2  384.76   24.40
  -5  -7   2  381.96   25.10
  -5  -7   2  373.26   48.90
   3   7  -2 1175.08   85.69
  -3  -7   2 1247.68   75.39
  -3  -7   2 1202.98   75.59
  -3  -7   2 1174.88   87.39
  -3  -7   2 1220.28   75.99
  -3  -7   2 1176.88   76.09
  -3  -7   2 1220.68   75.69
   1   7  -2  440.36   43.70
  -1  -7   2  564.44   34.60
  -1  -7   2  569.44   34.50
  -1  -7   2  574.54   35.10
  -1  -7   2  586.74   48.20
  -1  -7   2  516.75   34.40
   1  -7   2  388.26   23.80
   1  -7   2  363.16   24.40
   1  -7   2  365.46   23.90
   1  -7   2  374.16   24.00
  -3   7  -2  740.93   45.80
   3  -7   2  730.63   45.30
   3  -7   2  682.33   44.70
   3  -7   2  689.33   44.90
  -5   7  -2  613.74   39.60
  -5   7  -2  620.94   38.90
   5  -7   2  592.54   38.50
   5  -7   2  612.64   39.30
  -7   7  -2  386.36   26.30
  -7   7  -2  401.26   25.70
   7  -7   2  392.96   25.90
   7  -7   2  371.96   24.70
  -9   7  -2  550.04   36.80
  -9   7  -2  552.44   52.39
 -11   7  -2  302.57   59.89
 -11   7  -2  349.47   26.50
 -11   7  -2  330.37   26.20
  11  -7   2  392.46   23.40
  11  -7   2  350.76   69.89
  11  -7   2  388.66   26.00
 -12  -6   2  439.06   31.60
 -12  -6   2  448.96   30.10
 -12  -6   2  428.26   86.39
 -12  -6   2  462.55   28.90
  10   6  -2  272.67   55.09
 -10  -6   2  260.17   19.90
 -10  -6   2  263.67   17.30
 -10  -6   2  264.37   18.30
 -10  -6   2  320.97   53.69
  -8  -6   2  280.97   59.59
  -8  -6   2  251.17   20.30
  -8  -6   2  266.17   18.00
  -8  -6   2  274.47   17.20
   6   6  -2  545.55   51.69
  -6  -6   2  474.65   29.70
  -6  -6   2  438.76   30.10
  -6  -6   2  452.85   30.50
  -6  -6   2  486.25   53.59
   4   6  -2 1325.57   89.89
  -4  -6   2 1286.07   80.49
  -4  -6   2 1228.48   80.49
  -4  -6   2 1274.37   80.09
  -4  -6   2 1274.97   90.79
  -2  -6   2  278.77   16.20
  -2  -6   2  250.77   16.70
  -2  -6   2  232.48   16.70
  -2  -6   2  250.67   30.20
  -2  -6   2  247.68   16.20
   0  -6   2  404.16   26.50
   0  -6   2  403.46   26.60
   0  -6   2  426.46   26.70
   0  -6   2  428.56   37.50
   0  -6   2  434.16   27.00
  -2   6  -2  742.43   46.90
  -2   6  -2  807.52   53.49
  -2   6  -2  721.53   50.79
   2  -6   2  702.93   46.20
   2  -6   2  714.83   46.40
   2  -6   2  725.03   46.10
  -4   6  -2  420.26   25.20
  -4   6  -2  388.16   24.40
  -4   6  -2  393.76   31.30
  -4   6  -2  397.66   30.90
   4  -6   2  353.46   24.80
   4  -6   2  344.87   24.10
  -6   6  -2  232.08   30.20
  -6   6  -2  239.28   17.70
  -6   6  -2  243.38   17.90
  -6   6  -2  230.98   28.30
   6  -6   2  292.57   17.60
   6  -6   2  266.27   16.40
  -8   6  -2  343.17   56.89
  -8   6  -2  364.66   23.70
  -8   6  -2  389.46   24.10
   8  -6   2  326.07   22.20
   8  -6   2  338.07   23.60
   8  -6   2  289.37   56.69
 -10   6  -2  381.46   23.20
 -10   6  -2  339.67   51.29
  10  -6   2  299.47   22.50
  10  -6   2  340.67   58.59
  10  -6   2  293.37   20.70
 -12   6  -2  213.68   49.70
 -12   6  -2  179.98   18.10
 -12   6  -2  167.78   16.10
  12  -6   2  203.98   16.20
  12  -6   2  176.38   70.69
  13   5  -2   95.09   10.50
  13   5  -2   67.19   78.29
 -13  -5   2  105.39   10.20
 -13  -5   2  107.89    8.00
 -13  -5   2   88.59   13.30
 -13  -5   2  154.78   84.69
  11   5  -2   99.49   58.39
 -11  -5   2   52.09   52.89
 -11  -5   2   60.59    9.60
 -11  -5   2   65.19    7.00
 -11  -5   2   63.89    5.30
   9   5  -2  157.58   38.90
  -9  -5   2  127.59    8.70
  -9  -5   2  134.89    9.70
  -9  -5   2  183.98   44.20
  -9  -5   2  116.29    9.60
  -9  -5   2  123.49   11.20
   7   5  -2   40.30   28.90
  -7  -5   2   24.90    2.80
  -7  -5   2   28.00    4.40
  -7  -5   2   27.10    3.80
  -7  -5   2   43.70   26.60
  -7  -5   2   26.00    3.70
  -5  -5   2  369.66   22.90
  -5  -5   2  346.67   22.20
  -5  -5   2  336.67   22.10
  -5  -5   2  343.37   22.60
  -5  -5   2  364.66   39.20
   3   5  -2  331.47   32.40
   3   5  -2  369.86   22.20
  -3  -5   2  340.97   33.10
  -3  -5   2  368.26   22.10
  -3  -5   2  329.37   22.60
  -3  -5   2  369.16   22.60
  -3  -5   2  330.37   22.20
   1   5  -2    1.00   11.10
  -1  -5   2   19.00   21.00
  -1  -5   2   21.20    2.50
  -1  -5   2   21.90    2.40
  -1  -5   2   20.50    2.90
  -1  -5   2   24.20    2.10
   1  -5   2  297.67   18.50
   1  -5   2  281.77   18.30
   1  -5   2  276.67   18.50
   1  -5   2  274.07   18.20
   1  -5   2  327.07   29.40
  -3   5  -2  351.96   23.10
  -3   5  -2  359.76   23.70
  -3   5  -2  392.56   29.30
  -3   5  -2  376.46   29.90
   3  -5   2  345.77   22.90
   3  -5   2  379.96   23.70
   3  -5   2  350.66   23.40
  -5   5  -2  397.16   30.60
  -5   5  -2  385.36   23.40
  -5   5  -2  399.36   22.90
   5  -5   2  304.67   22.30
   5  -5   2  299.37   22.90
   7  -5   2  159.68   10.30
   7  -5   2  186.38   31.30
   7  -5   2  153.68   11.70
  -9   5  -2  611.84   35.20
  -9   5  -2  606.74   53.19
  -9   5  -2  578.04   35.10
   9  -5   2  450.25   65.09
   9  -5   2  469.65   34.80
   9  -5   2  473.25   33.50
 -11   5  -2   51.69   35.40
 -11   5  -2   50.69    8.00
 -11   5  -2   51.79    8.90
  11  -5   2   37.00    6.40
  11  -5   2   23.20   48.50
 -13   5  -2  175.08   60.59
 -13   5  -2  164.18   14.50
 -13   5  -2  145.29   16.90
  13  -5   2  122.59   14.10
  14   4  -2  142.09   88.59
  14   4  -2  138.59   12.80
 -14  -4   2  145.59   18.00
 -14  -4   2  115.99    9.40
 -14  -4   2  171.88   89.49
  12   4  -2  243.88   73.29
 -12  -4   2  264.47   62.79
 -12  -4   2  286.67   18.50
 -12  -4   2  308.37   20.70
 -12  -4   2  283.37   19.90
 -12  -4   2  281.17   21.80
  10   4  -2  583.54   70.49
 -10  -4   2  459.45   32.10
 -10  -4   2  467.25   33.00
 -10  -4   2  538.45   69.49
 -10  -4   2  521.35   32.20
 -10  -4   2  505.25   31.40
   8   4  -2  250.27   44.20
  -8  -4   2  299.27   46.70
  -8  -4   2  291.77   18.40
  -8  -4   2  286.77   19.00
  -8  -4   2  286.07   18.90
  -8  -4   2  295.67   19.80
  -6  -4   2  580.94   51.79
  -6  -4   2  558.24   36.40
  -6  -4   2  572.24   36.00
  -6  -4   2  578.74   36.70
  -6  -4   2  574.94   36.10
   4   4  -2 1976.70  134.59
   4   4  -2 2154.98  128.29
  -4  -4   2 2132.09  128.29
  -4  -4   2 2052.99  128.19
  -4  -4   2 1951.90  128.79
  -4  -4   2 1954.30  128.59
  -4  -4   2 2130.79  135.59
   2   4  -2 1170.48   70.79
   2   4  -2 1082.49   75.79
  -2  -4   2 1117.79   76.29
  -2  -4   2 1156.98   70.99
  -2  -4   2 1146.49   70.79
  -2  -4   2 1125.99   70.89
  -2  -4   2 1106.39   71.09
   0  -4   2  181.58   11.90
   0  -4   2  186.08   19.90
   0  -4   2  207.48   12.00
   0  -4   2  168.68   12.20
   0  -4   2  184.08   11.90
   0  -4   2  187.08   12.00
  -2   4  -2 1222.78   72.29
  -2   4  -2 1186.38   72.89
  -2   4  -2 1215.18   68.79
   2  -4   2  959.80   68.29
   2  -4   2  969.70   68.39
   2  -4   2 1003.60   68.19
  -4   4  -2 2351.16  135.19
  -4   4  -2 2149.19  135.49
  -4   4  -2 2234.28  138.79
   4  -4   2 2177.58  140.69
   4  -4   2 2073.49  135.29
   4  -4   2 2106.29  134.89
   4  -4   2 2013.50  135.09
  -6   4  -2  250.17   16.80
  -6   4  -2  256.97   16.70
  -6   4  -2  243.88   27.60
   6  -4   2  251.37   15.80
   6  -4   2  248.08   16.70
   6  -4   2  229.58   34.20
  -8   4  -2  577.94   46.00
   8  -4   2  400.86   51.19
 -10   4  -2  766.72   47.90
 -10   4  -2  707.73   66.19
 -10   4  -2  771.82   48.00
  10  -4   2  686.93   74.69
  10  -4   2  726.43   47.70
 -12   4  -2  157.38   13.30
 -12   4  -2  126.19   14.80
 -12   4  -2  170.48   45.00
  12  -4   2  136.59   56.69
  12  -4   2  161.88   13.40
 -14   4  -2  130.69   15.50
 -14   4  -2  138.89   17.30
  14  -4   2  140.59   14.50
  15   3  -2   79.79   12.10
 -15  -3   2  104.79   11.70
 -15  -3   2  103.79   16.40
  13   3  -2  428.46   80.79
 -13  -3   2  442.96   31.70
 -13  -3   2  500.75   29.60
 -13  -3   2  490.25   75.89
 -13  -3   2  449.86   30.90
 -13  -3   2  463.85   32.50
  11   3  -2  457.95   75.59
 -11  -3   2  429.66   26.80
 -11  -3   2  399.86   29.00
 -11  -3   2  433.76   28.30
 -11  -3   2  426.96   27.90
   9   3  -2  335.07   51.89
  -9  -3   2  491.55   55.09
  -9  -3   2  418.26   27.60
  -9  -3   2  405.06   26.90
  -9  -3   2  433.26   26.10
  -9  -3   2  400.06   26.80
  -7  -3   2  458.45   45.20
  -7  -3   2  428.06   27.70
  -7  -3   2  434.16   28.20
  -7  -3   2  432.46   27.80
  -7  -3   2  427.26   27.30
   5   3  -2 2260.07  132.29
   5   3  -2 2026.00  121.99
  -5  -3   2 1850.41  122.39
  -5  -3   2 1862.01  122.19
  -5  -3   2 1897.21  121.89
  -5  -3   2 1891.41  121.99
  -5  -3   2 1891.71  129.29
   3   3  -2  788.72   59.79
  -3  -3   2 1024.60   60.09
  -3  -3   2  966.40   59.79
  -3  -3   2 1049.00   59.79
  -3  -3   2  941.71   65.49
  -1  -3   2  632.14   38.70
  -1  -3   2  591.64   42.70
  -1  -3   2  590.74   38.40
  -1  -3   2  635.64   38.50
  -1  -3   2  606.94   38.40
  -1   3  -2  666.73   52.39
   1  -3   2  836.52   49.30
   1  -3   2  831.32   49.50
   1  -3   2  800.42   49.30
   1  -3   2  788.52   49.30
  -3   3  -2 1098.89   81.39
  -3   3  -2 1213.38   81.09
  -3   3  -2 1111.49   84.29
   3  -3   2 1381.36   80.99
   3  -3   2 1448.56   81.19
   3  -3   2 1408.16   81.39
   3  -3   2 1402.46   86.29
  -5   3  -2  273.17   25.20
  -5   3  -2  269.97   18.30
  -5   3  -2  292.67   18.20
  -7   3  -2   76.29   17.30
   7  -3   2   99.69    6.50
   7  -3   2  104.29    6.50
   7  -3   2  100.59   22.90
   7  -3   2   94.39    7.60
  -9   3  -2 1107.69   68.99
  -9   3  -2 1060.49   69.09
  -9   3  -2 1063.79   81.09
   9  -3   2 1095.79   86.19
   9  -3   2 1102.19   68.99
 -11   3  -2  119.89   38.70
 -11   3  -2   75.59   10.60
 -11   3  -2   81.59    8.50
  11  -3   2  151.68   42.20
 -13   3  -2  190.58   17.60
 -13   3  -2  153.98   50.79
 -13   3  -2  181.18   15.50
  13  -3   2  218.68   16.10
  13  -3   2  213.28   62.09
 -15   3  -2  154.78   16.60
 -15   3  -2  161.08   20.10
  15  -3   2  189.98   16.50
  14   2  -2  103.79   73.49
 -14  -2   2   66.19    9.20
 -14  -2   2   67.89   10.50
 -14  -2   2   78.69   12.60
 -14  -2   2   65.49   69.49
  12   2  -2   71.39   42.20
 -12  -2   2  139.19   12.40
 -12  -2   2  124.59   13.20
 -12  -2   2  136.79   49.99
 -12  -2   2  136.89    8.80
 -12  -2   2  133.29   10.70
  10   2  -2 1054.29   83.09
 -10  -2   2  897.21   59.49
 -10  -2   2  924.91   60.19
 -10  -2   2  901.81   59.69
 -10  -2   2  970.20   58.79
 -10  -2   2  927.51   82.29
  -8  -2   2   66.39    6.80
  -8  -2   2   60.99    6.00
  -8  -2   2   70.69    4.70
  -8  -2   2  103.49   26.10
  -8  -2   2   73.89    5.60
  -6  -2   2  618.14   38.10
  -6  -2   2  608.44   37.70
  -6  -2   2  588.24   38.40
  -6  -2   2  586.84   48.30
   4   2  -2  829.32   58.99
   4   2  -2  860.31   53.19
  -4  -2   2  808.72   53.39
  -4  -2   2  869.01   59.59
  -4  -2   2  850.51   53.19
  -4  -2   2  841.22   53.59
  -4  -2   2  883.11   53.29
  -2  -2   2  556.74   33.70
  -2  -2   2  497.75   37.60
  -2  -2   2  532.25   33.70
  -2  -2   2  546.65   33.60
  -2  -2   2  533.55   33.50
   0   2  -2  901.11   49.90
   0  -2   2  676.53   46.50
   0  -2   2  647.64   49.40
  -2   2  -2  852.71   61.09
  -2   2  -2  794.02   58.09
  -2   2  -2  819.62   57.79
  -2   2  -2  847.62   57.79
   2  -2   2  990.20   57.99
   2  -2   2 1013.20   57.79
   2  -2   2 1027.00   57.79
   2  -2   2 1054.29   62.39
  -4   2  -2  788.12   47.20
  -4   2  -2  787.02   47.50
  -4   2  -2  794.72   47.70
  -4   2  -2  739.93   51.69
   4  -2   2  741.13   47.20
   4  -2   2  705.93   52.59
   4  -2   2  715.13   47.50
   4  -2   2  750.62   47.40
  -6   2  -2  268.07   16.70
  -6   2  -2  278.57   16.00
  -6   2  -2  268.67   26.70
   6  -2   2  227.48   16.00
   6  -2   2  205.48   28.70
  -8   2  -2 1258.67   86.99
  -8   2  -2 1326.47   77.69
  -8   2  -2 1272.57   77.59
   8  -2   2 1179.58   76.79
   8  -2   2 1164.38   77.49
   8  -2   2 1158.58   88.79
 -10   2  -2  281.67   20.60
 -10   2  -2  275.27   20.10
  10  -2   2  346.77   53.99
  10  -2   2  322.57   20.20
 -12   2  -2  229.68   17.00
 -12   2  -2  223.78   15.80
  12  -2   2  141.89   46.10
  12  -2   2  185.48   15.60
 -14   2  -2  241.48   20.80
 -14   2  -2  242.98   18.30
  14  -2   2  225.48   18.40
 -15  -1   2  106.89   16.80
 -15  -1   2  127.59   12.30
  13   1  -2   45.10   53.79
 -13  -1   2   82.39   11.80
 -13  -1   2  100.59    9.50
 -13  -1   2   92.69   11.50
 -13  -1   2  121.89   54.19
  11   1  -2  684.23   75.19
 -11  -1   2  647.24   45.10
 -11  -1   2  673.23   73.39
 -11  -1   2  721.93   44.40
 -11  -1   2  713.23   44.80
   9   1  -2  747.53   61.79
  -9  -1   2  700.43   43.00
  -9  -1   2  703.43   60.69
  -9  -1   2  648.54   43.60
  -9  -1   2  674.23   44.30
  -9  -1   2  691.93   43.00
  -9  -1   2  673.93   43.90
   7   1  -2  195.68   27.30
  -7  -1   2  131.29    9.80
  -7  -1   2  132.19   25.40
  -7  -1   2  133.79    9.00
  -7  -1   2  120.89    9.60
  -7  -1   2  128.99    8.50
  -7  -1   2  135.99    8.40
  -5  -1   2  533.65   34.90
  -5  -1   2  569.94   34.90
  -5  -1   2  575.94   34.60
  -5  -1   2  525.65   35.20
  -5  -1   2  549.25   34.60
  -5  -1   2  556.84   42.20
   3   1  -2 2450.65  164.58
   3   1  -2 2753.42  161.38
   3   1  -2 2660.73  161.48
   3   1  -2 2595.44  161.18
   3   1  -2 2627.14  161.38
  -3  -1   2 2428.36  161.48
  -3  -1   2 2388.06  164.68
  -3  -1   2 2487.35  161.38
  -3  -1   2 2823.92  161.28
   1   1  -2  864.91   43.20
  -1  -1   2  658.23   45.90
  -1  -1   2  647.74   43.00
  -1  -1   2  647.74   43.10
  -1  -1   2  637.54   43.10
  -1  -1   2  668.73   43.20
  -1   1  -2  180.88   11.80
  -1   1  -2  189.18   11.60
  -1   1  -2  182.38   11.80
  -3   1  -2 1589.64   92.49
  -3   1  -2 1658.93   92.39
  -3   1  -2 1609.64   92.19
   3  -1   2 1364.36   92.39
   3  -1   2 1303.87   95.69
   3  -1   2 1422.16   92.19
   3  -1   2 1366.76   92.29
  -5   1  -2 1310.87   77.69
  -5   1  -2 1304.57   78.09
  -5   1  -2 1341.17   78.09
  -5   1  -2 1309.17   83.39
   5  -1   2 1083.29   83.49
   5  -1   2 1155.98   77.99
   5  -1   2 1181.28   77.69
  -7   1  -2  279.37   31.40
  -7   1  -2  341.27   20.10
  -7   1  -2  341.27   20.00
   7  -1   2  263.57   19.20
   7  -1   2  267.37   35.30
  -9   1  -2  944.11   57.69
  -9   1  -2  904.51   57.79
  -9   1  -2  976.20   71.99
   9  -1   2  851.21   57.49
   9  -1   2  866.81   75.09
 -11   1  -2  295.77   20.60
 -11   1  -2  313.47   19.80
 -11   1  -2  363.76   54.99
  11  -1   2  206.88   44.90
  11  -1   2  259.77   19.70
 -13   1  -2  156.28   15.60
 -13   1  -2  108.09   49.00
 -13   1  -2  168.08   13.70
  13  -1   2  180.78   13.90
  13  -1   2  234.88   61.79
 -15   1  -2  138.99   14.20
 -15   1  -2  126.09   16.50
  15  -1   2  129.29   13.90
  14   0  -2  229.98   73.39
 -14   0   2  276.67   21.30
 -14   0   2  270.27   21.30
 -14   0   2  293.77   70.19
 -14   0   2  245.28   19.10
  12   0  -2   11.20   43.80
 -12   0   2   13.30    4.00
 -12   0   2   12.80    6.10
 -12   0   2   20.90   39.80
  10   0  -2 1087.59   85.09
 -10   0   2 1032.30   66.29
 -10   0   2 1058.89   83.39
 -10   0   2 1053.79   66.99
 -10   0   2 1021.80   66.59
   8   0  -2  316.67   36.50
  -8   0   2  325.37   20.90
  -8   0   2  289.27   20.20
  -8   0   2  332.77   35.90
  -8   0   2  308.47   20.50
   6   0  -2  374.06   33.00
  -6   0   2  384.16   24.60
  -6   0   2  391.26   23.90
  -6   0   2  359.46   24.30
  -6   0   2  372.16   33.10
  -6   0   2  392.16   23.90
  -6   0   2  392.26   24.80
   4   0  -2   13.60    7.70
   4   0  -2   10.90    1.00
   4   0  -2   11.40    1.60
  -4   0   2   11.50    1.00
  -4   0   2   12.60    1.60
  -4   0   2   10.70    1.90
  -4   0   2    8.60    1.40
  -4   0   2    4.20    6.70
   2   0  -2   43.90    2.70
   2   0  -2   42.60    3.30
   2   0  -2   40.60    2.90
   2   0  -2   36.00    2.70
  -2   0   2   41.70    2.90
  -2   0   2   36.80    2.70
  -2   0   2   42.20    3.10
  -2   0   2   44.40    2.70
  -2   0   2   34.90    7.50
   0   0  -2  203.28   16.40
   0   0  -2  217.58   17.00
   0   0  -2  193.48   12.60
   0   0  -2  205.58   12.60
   0   0   2  196.28   12.50
   0   0   2  204.68   12.60
   0   0   2  189.08   12.60
   0   0   2  193.58   12.60
  -2   0  -2  454.95   32.00
  -2   0  -2  475.85   28.70
  -2   0  -2  451.65   28.70
  -2   0  -2  489.45   28.70
  -2   0  -2  449.46   28.70
   2   0   2  476.55   28.70
   2   0   2  400.06   32.00
   2   0   2  472.85   28.60
   2   0   2  429.26   28.70
  -4   0  -2  116.99    6.90
  -4   0  -2  108.39    7.20
  -4   0  -2   91.29   14.40
   4   0   2  107.79    7.30
   4   0   2  115.79   17.30
   4   0   2  107.99    6.90
   4   0   2   99.99    7.20
  -6   0  -2  493.35   30.70
  -6   0  -2  497.55   30.60
  -6   0  -2  486.65   30.10
   6   0   2  416.56   40.90
   6   0   2  469.95   30.50
   6   0   2  488.65   30.10
  -8   0  -2  739.33   46.80
  -8   0  -2  747.73   60.39
  -8   0  -2  726.13   47.70
  -8   0  -2  719.43   47.40
   8   0   2  792.02   46.80
   8   0   2  758.32   47.40
 -10   0  -2  110.39   33.30
 -10   0  -2  121.19    9.90
 -10   0  -2   94.99    8.60
  10   0   2  185.08   37.50
  10   0   2  107.39    8.80
  10   0   2  109.49    7.10
 -12   0  -2   18.80    4.30
 -12   0  -2   26.90    6.50
 -12   0  -2   27.00   38.90
  12   0   2  -14.00   43.90
  12   0   2   16.80    4.70
 -14   0  -2   98.19   62.59
 -14   0  -2   51.89    7.30
 -14   0  -2   63.09   10.10
  14   0   2   56.69    9.50
 -15   1   2  127.29   16.80
 -15   1   2  145.59   17.10
 -15   1   2  128.69   13.70
  13  -1  -2  111.39   48.90
 -13   1   2   28.60    5.30
 -13   1   2   18.60   47.30
 -13   1   2   23.70    7.60
 -13   1   2   35.80    7.30
  11  -1  -2  683.23   72.59
 -11   1   2  648.24   67.79
 -11   1   2  694.93   43.80
 -11   1   2  671.73   44.40
 -11   1   2  694.13   44.70
   9  -1  -2  735.43   60.29
  -9   1   2  700.83   45.70
  -9   1   2  759.12   63.89
  -9   1   2  687.43   45.00
  -9   1   2  692.23   45.50
   7  -1  -2  135.09   25.40
  -7   1   2  156.98   11.70
  -7   1   2  172.08   11.30
  -7   1   2  185.48   12.10
   5  -1  -2  526.35   39.30
   5  -1  -2  549.54   33.90
  -5   1   2  552.34   39.70
  -5   1   2  532.75   34.50
  -5   1   2  556.14   33.90
  -5   1   2  532.45   34.20
  -5   1   2  539.75   34.60
   3  -1  -2 2592.04  159.18
   3  -1  -2 2566.74  159.08
   3  -1  -2 2286.27  161.48
  -3   1   2 2697.13  159.48
  -3   1   2 2553.04  161.88
  -3   1   2 2575.54  159.28
   1  -1  -2  675.43   49.99
   1  -1  -2  712.03   49.80
   1  -1  -2  681.93   49.70
   1  -1  -2  665.93   49.90
  -1   1   2  896.21   50.09
  -1   1   2  878.61   49.90
  -1   1   2  895.41   49.80
  -1   1   2  869.91   49.80
  -1   1   2  897.41   52.39
  -1  -1  -2   64.79    4.10
  -1  -1  -2   64.19    8.80
  -1  -1  -2   58.69    4.10
  -1  -1  -2   63.59    4.10
  -1  -1  -2   59.89    4.00
  -3  -1  -2 1293.17   94.69
  -3  -1  -2 1439.76   94.69
  -3  -1  -2 1375.16   94.69
  -3  -1  -2 1408.76   94.59
   3   1   2 1487.85   94.79
   3   1   2 1718.43   94.69
   3   1   2 1683.33   94.69
   3   1   2 1699.43   94.79
  -5  -1  -2 1155.58   76.49
  -5  -1  -2 1188.58   76.79
  -5  -1  -2 1170.78   76.69
  -5  -1  -2 1079.39   82.19
   5   1   2 1345.17   83.69
   5   1   2 1281.17   76.59
   5   1   2 1331.67   76.49
  -7  -1  -2  342.97   39.70
   7   1   2  394.46   43.60
   7   1   2  334.57   21.90
   7   1   2  335.37   21.50
  -9  -1  -2  776.82   55.19
  -9  -1  -2  809.32   54.99
  -9  -1  -2  833.82   71.09
   9   1   2  909.91   74.59
   9   1   2  971.40   54.99
   9   1   2  904.11   54.29
 -11  -1  -2  340.87   53.69
  11   1   2  322.27   68.19
  11   1   2  319.87   20.40
  11   1   2  320.67   21.50
 -13  -1  -2  172.28   13.30
 -13  -1  -2  174.88   53.59
 -13  -1  -2  156.18   15.30
  13   1   2  191.78   64.79
 -15  -1  -2   89.09   12.70
 -15  -1  -2  104.19   12.90
 -14   2   2  120.59   11.70
 -14   2   2  114.99   15.40
 -14   2   2  117.49   14.80
 -14   2   2  139.79   59.89
  12  -2  -2  124.29   47.00
 -12   2   2   68.39   10.30
 -12   2   2   77.49    8.50
 -12   2   2   82.99   39.50
 -12   2   2   83.39   11.20
  10  -2  -2  943.71   84.89
 -10   2   2 1093.79   68.29
 -10   2   2 1115.39   68.89
 -10   2   2 1097.69   82.79
 -10   2   2 1102.39   68.99
  -8   2   2  172.88   12.20
  -8   2   2  218.68   29.20
  -8   2   2  190.18   13.20
  -8   2   2  167.38   12.90
   6  -2  -2  634.14   48.20
   6  -2  -2  625.84   41.20
  -6   2   2  629.14   47.70
  -6   2   2  703.53   42.00
  -6   2   2  688.93   41.70
  -6   2   2  650.63   42.10
  -6   2   2  665.03   41.20
   4  -2  -2  856.51   56.79
   4  -2  -2  982.60   53.79
  -4   2   2  837.82   53.39
  -4   2   2  864.61   53.99
  -4   2   2  825.22   53.89
  -4   2   2  824.52   56.89
  -4   2   2  786.02   53.69
  -2   2   2  741.63   48.70
  -2   2   2  786.72   48.90
  -2   2   2  781.32   50.79
  -2   2   2  793.02   48.50
  -2   2   2  772.22   48.60
   0  -2  -2  657.53   48.60
   0   2   2  896.11   48.70
  -2  -2  -2 1003.50   56.09
  -2  -2  -2  975.70   56.19
  -2  -2  -2  957.50   59.79
  -2  -2  -2  991.30   56.29
   2   2   2  810.22   56.09
   2   2   2  791.82   59.79
   2   2   2  822.72   56.19
   2   2   2  816.32   56.19
  -4  -2  -2  693.83   47.70
  -4  -2  -2  737.43   47.90
  -4  -2  -2  723.83   47.80
  -4  -2  -2  774.32   53.89
   4   2   2  814.32   47.70
   4   2   2  757.02   53.99
   4   2   2  822.32   47.70
  -6  -2  -2  218.38   16.00
  -6  -2  -2  220.18   16.20
   6   2   2  274.67   15.90
   6   2   2  244.18   30.70
   6   2   2  276.17   15.80
  -8  -2  -2 1144.79   77.89
  -8  -2  -2 1143.59   77.59
  -8  -2  -2 1274.27   90.19
   8   2   2 1318.07   77.49
   8   2   2 1250.17   77.09
   8   2   2 1279.27   91.79
 -10  -2  -2  274.57   20.40
 -10  -2  -2  292.77   19.90
 -10  -2  -2  287.67   52.39
  10   2   2  313.67   19.00
  10   2   2  320.87   19.80
  10   2   2  240.68   44.10
 -12  -2  -2  107.39   48.40
  12   2   2  218.58   57.09
  12   2   2  238.58   16.40
  12   2   2  238.88   15.00
 -14  -2  -2  202.68   74.09
 -14  -2  -2  204.48   18.90
 -14  -2  -2  223.48   17.00
  14   2   2  242.18   88.59
  14   2   2  234.08   16.90
 -15   3   2   54.99   11.30
 -15   3   2   81.89   12.00
  13  -3  -2  435.36   79.59
 -13   3   2  323.67   23.20
 -13   3   2  327.17   25.00
 -13   3   2  387.86   73.19
 -13   3   2  330.27   24.90
  11  -3  -2  445.66   62.99
 -11   3   2  502.75   58.49
 -11   3   2  484.45   33.10
 -11   3   2  501.75   32.90
   9  -3  -2  389.16   44.00
  -9   3   2  349.37   23.90
  -9   3   2  341.97   39.20
  -9   3   2  321.17   22.90
  -9   3   2  367.46   23.70
  -7   3   2  299.27   31.40
  -7   3   2  350.86   21.30
  -7   3   2  341.87   22.70
  -7   3   2  335.67   22.10
  -7   3   2  354.76   22.60
   5  -3  -2 1990.10  116.89
   5  -3  -2 1952.90  120.59
  -5   3   2 1801.82  117.29
  -5   3   2 1821.02  117.49
  -5   3   2 1921.51  120.59
  -5   3   2 1800.62  116.89
  -5   3   2 1807.12  117.59
  -3   3   2  744.63   46.70
  -3   3   2  740.53   46.70
  -3   3   2  728.63   48.60
  -3   3   2  721.33   46.50
  -3   3   2  752.62   46.20
  -1   3   2  364.56   25.20
  -1   3   2  417.56   25.10
  -1   3   2  397.16   25.10
  -1   3   2  403.16   24.90
  -1  -3  -2  810.82   43.10
  -1  -3  -2  748.43   43.20
   1   3   2  636.94   43.00
   1   3   2  652.03   43.00
   1   3   2  623.44   43.10
   1   3   2  637.04   46.50
  -3  -3  -2 1406.66   82.19
  -3  -3  -2 1445.16   87.59
  -3  -3  -2 1391.56   82.49
  -3  -3  -2 1468.25   82.39
   3   3   2 1137.59   82.29
   3   3   2 1188.98   82.09
   3   3   2 1159.68   86.99
   5   3   2  248.58   30.30
   5   3   2  283.57   17.70
   5   3   2  284.67   17.60
  -7  -3  -2   91.59   21.10
   7   3   2   80.99   24.60
   7   3   2   68.49    4.90
   7   3   2   66.29    5.20
  -9  -3  -2 1122.99   88.39
  -9  -3  -2 1157.68   70.59
  -9  -3  -2 1100.69   70.09
   9   3   2 1095.69   90.99
   9   3   2 1109.89   69.59
   9   3   2 1068.79   69.79
 -11  -3  -2  120.99   40.70
  11   3   2   91.29    6.40
  11   3   2   78.29    7.70
  11   3   2   88.49   46.10
 -13  -3  -2  202.48   17.10
 -13  -3  -2  208.48   15.20
 -13  -3  -2  200.48   63.59
  13   3   2  182.18   14.80
  13   3   2  215.08   72.89
 -15  -3  -2  169.48   17.70
 -15  -3  -2  166.88   15.20
  15   3   2  152.28   14.70
 -14   4   2  121.39   13.40
 -14   4   2  128.49   17.00
  12  -4  -2  255.27   49.40
 -12   4   2  291.87   60.59
 -12   4   2  252.27   19.10
 -12   4   2  289.17   21.10
 -12   4   2  249.88   20.30
  10  -4  -2  460.45   58.59
 -10   4   2  550.84   55.99
 -10   4   2  587.04   37.80
 -10   4   2  585.64   38.60
 -10   4   2  679.43   42.70
   8  -4  -2  298.07   16.40
   8  -4  -2  315.07   36.30
   8  -4  -2  291.97   16.30
  -8   4   2  227.58   18.20
  -8   4   2  236.18   31.40
  -8   4   2  236.28   17.40
  -8   4   2  211.88   17.80
  -6   4   2  793.62   49.20
  -6   4   2  747.23   50.09
  -6   4   2  777.12   50.09
  -6   4   2  794.12   49.80
  -6   4   2  814.22   54.69
  -4   4   2 2041.40  130.49
  -4   4   2 2162.38  130.89
  -4   4   2 2078.39  130.99
  -4   4   2 2062.59  130.99
  -2   4   2 1164.78   70.69
  -2   4   2 1150.88   70.59
  -2   4   2 1110.99   70.69
  -2   4   2 1063.49   70.29
   0  -4  -2  179.08   11.80
   0  -4  -2  176.78   11.80
   0  -4  -2  188.58   16.40
   0  -4  -2  188.58   12.10
  -2  -4  -2  997.50   68.49
  -2  -4  -2 1001.90   68.29
  -2  -4  -2 1016.70   72.89
   2   4   2 1234.28   68.39
   2   4   2 1150.68   73.79
   2   4   2 1146.79   68.49
  -4  -4  -2 2104.19  129.59
  -4  -4  -2 2152.08  136.19
  -4  -4  -2 2030.70  129.69
   4   4   2 2062.39  129.39
   4   4   2 1991.10  135.69
  -6  -4  -2  195.98   37.70
  -6  -4  -2  223.68   14.70
  -6  -4  -2  224.58   15.00
   6   4   2  225.78   14.30
   6   4   2  218.78   34.00
   8   4   2  569.84   59.79
   8   4   2  563.34   36.00
   8   4   2  563.14   36.30
   8   4   2  588.74   36.10
 -10  -4  -2  688.83   47.70
 -10  -4  -2  701.43   48.30
 -10  -4  -2  757.92   78.19
  10   4   2  782.12   47.20
  10   4   2  757.72   82.89
  10   4   2  800.72   47.10
 -12  -4  -2  163.68   14.40
 -12  -4  -2  135.79   12.00
 -12  -4  -2  206.58   61.29
  12   4   2  157.88   10.60
  12   4   2  125.59   61.49
  12   4   2  150.78   11.60
 -14  -4  -2  147.89   10.30
  14   4   2  142.89   12.80
  14   4   2  155.58  109.09
  13  -5  -2   97.49   61.29
 -13   5   2  100.89   15.40
 -13   5   2   85.79   52.79
 -13   5   2  100.89   12.30
 -13   5   2   94.49   14.70
  11  -5  -2   75.79   39.60
 -11   5   2   91.79   11.90
 -11   5   2  101.69   12.80
 -11   5   2   96.29    9.90
 -11   5   2  100.09   41.00
   9  -5  -2  173.18   30.00
   9  -5  -2  149.69   12.30
  -9   5   2  200.08   13.70
  -9   5   2  201.68   14.60
  -9   5   2  226.48   35.60
   7  -5  -2   34.40   16.30
  -7   5   2   45.40    5.70
  -7   5   2   50.59    3.60
  -7   5   2   39.70    5.60
  -7   5   2   56.39   15.50
  -7   5   2   42.90    5.70
  -5   5   2  432.66   26.50
  -5   5   2  435.26   27.10
  -5   5   2  424.66   27.50
  -5   5   2  382.06   27.30
  -3   5   2  382.06   23.60
  -3   5   2  348.77   22.90
  -3   5   2  366.26   23.60
  -3   5   2  353.96   23.40
  -1  -5  -2  290.27   33.80
  -1  -5  -2  281.27   17.80
  -1  -5  -2  277.47   17.60
  -1  -5  -2  266.67   17.90
  -3  -5  -2  364.66   32.20
  -3  -5  -2  346.47   22.50
  -3  -5  -2  332.47   22.30
   3   5   2  348.17   22.10
   3   5   2  366.26   32.50
  -5  -5  -2  286.97   20.70
  -5  -5  -2  298.37   20.50
  -5  -5  -2  286.27   35.60
   5   5   2  364.16   20.30
   5   5   2  354.66   37.50
  -7  -5  -2  165.58   30.80
  -7  -5  -2  150.38   10.40
  -7  -5  -2  141.99   11.00
  -9  -5  -2  438.46   31.40
  -9  -5  -2  473.45   32.10
  -9  -5  -2  548.75   64.69
   9   5   2  657.53   70.39
 -11  -5  -2   34.50    5.30
 -11  -5  -2   41.80   49.99
 -11  -5  -2   34.40    6.70
  11   5   2   51.49    5.10
  11   5   2   55.89   55.79
  11   5   2   54.39    5.10
 -13  -5  -2  131.29   12.00
 -13  -5  -2  137.39   76.59
 -13  -5  -2  110.19   14.50
  13   5   2   91.49   84.69
  12  -6  -2  426.96   83.39
 -12   6   2  481.25   34.20
 -12   6   2  471.65   70.29
 -12   6   2  497.05   33.00
  10  -6  -2  259.17   53.79
  10  -6  -2  275.37   20.20
 -10   6   2  337.17   23.30
 -10   6   2  329.87   23.40
 -10   6   2  347.67   45.70
 -10   6   2  352.36   22.60
  -8   6   2  206.98   15.40
  -8   6   2  202.38   15.80
  -8   6   2  223.98   16.20
  -6   6   2  547.75   37.30
  -6   6   2  577.84   36.10
  -6   6   2  590.94   37.10
  -6   6   2  569.44   36.90
  -4   6   2 1311.27   86.09
  -4   6   2 1427.86   86.29
  -4   6   2 1360.26   85.49
  -4   6   2 1357.86   85.99
  -2   6   2  148.19    9.50
  -2   6   2  149.19   10.40
  -2   6   2  132.99   10.20
   0   6   2  267.67   25.10
  -2  -6  -2  694.73   52.79
  -2  -6  -2  702.03   46.10
  -2  -6  -2  729.33   46.20
   2   6   2  729.83   54.99
   2   6   2  736.73   45.90
   2   6   2  772.12   45.90
  -4  -6  -2  343.67   22.80
  -4  -6  -2  329.47   22.60
  -4  -6  -2  305.77   36.20
   4   6   2  396.86   22.50
   4   6   2  356.86   37.60
  -6  -6  -2  267.97   17.20
  -6  -6  -2  267.37   17.50
  -6  -6  -2  287.57   41.60
   6   6   2  246.38   16.80
   6   6   2  193.88   40.30
  -8  -6  -2  327.37   23.40
  -8  -6  -2  340.37   22.80
  -8  -6  -2  331.07   59.09
   8   6   2  348.77   59.69
   8   6   2  369.76   22.30
 -10  -6  -2  289.47   20.10
 -10  -6  -2  284.47   20.90
 -10  -6  -2  374.86   61.29
  10   6   2  285.87   56.89
 -12  -6  -2  203.78   15.50
 -12  -6  -2  197.88   17.20
  12   6   2  200.58   13.90
 -11   7   2  222.48   18.70
 -11   7   2  268.97   20.10
 -11   7   2  208.48   20.20
   9  -7  -2  391.16   23.10
  -9   7   2  362.76   25.10
  -9   7   2  317.67   25.50
  -9   7   2  368.96   26.10
  -7   7   2  175.68   13.50
  -7   7   2  171.78   14.30
  -7   7   2  171.18   13.80
  -5   7   2  561.14   36.90
  -5   7   2  548.85   36.50
  -5   7   2  575.14   35.70
  -5   7   2  568.04   36.60
  -3   7   2 1192.88   76.59
  -3   7   2 1241.08   77.09
  -3   7   2 1224.88   77.29
   1  -7  -2  562.84   32.40
   1  -7  -2  533.25   32.50
  -1   7   2  441.46   31.90
  -1   7   2  480.95   32.50
  -1  -7  -2  383.66   24.30
  -1  -7  -2  368.16   33.80
  -1  -7  -2  366.76   24.20
  -3  -7  -2  685.43   46.00
  -3  -7  -2  692.43   46.10
  -3  -7  -2  718.63   57.49
   3   7   2  763.92   45.80
   3   7   2  781.82   60.19
  -5  -7  -2  597.24   38.60
  -5  -7  -2  557.54   63.39
  -5  -7  -2  579.04   38.30
   5   7   2  619.94   38.10
   5   7   2  683.33   80.19
  -7  -7  -2  369.46   24.70
  -7  -7  -2  374.26   59.89
  -7  -7  -2  368.66   25.30
   7   7   2  330.47   55.89
   7   7   2  402.06   24.30
  -9  -7  -2  377.96   25.90
  -9  -7  -2  405.16   26.90
 -11  -7  -2  379.06   26.00
 -11  -7  -2  410.86   27.60
  11   7   2  357.46   24.80
  10  -8  -2  152.88   11.50
 -10   8   2  179.88   17.40
 -10   8   2  197.98   16.50
 -10   8   2  164.88   15.40
   8  -8  -2  410.16   25.50
  -8   8   2  385.46   27.40
  -8   8   2  389.16   27.70
  -8   8   2  410.06   28.50
  -6   8   2    9.40    4.70
  -6   8   2    4.20    5.60
  -6   8   2   10.70    5.50
  -4   8   2  403.36   26.60
  -4   8   2  376.46   26.00
  -4   8   2  395.26   25.10
   2  -8  -2  861.71   53.69
   2  -8  -2  875.01   53.59
  -2   8   2  813.52   53.09
  -2   8   2  817.92   53.89
   0  -8  -2  615.44   36.20
   0  -8  -2  597.24   36.20
   0   8   2  475.15   35.70
  -2  -8  -2  466.75   44.10
  -2  -8  -2  471.45   29.60
  -2  -8  -2  463.05   29.40
   2   8   2  381.96   46.60
  -4  -8  -2  667.53   43.30
  -4  -8  -2  671.23   43.10
  -4  -8  -2  680.03   62.99
   4   8   2  683.63   42.80
   4   8   2  667.53   64.99
  -6  -8  -2  463.35   29.70
  -6  -8  -2  436.06   29.30
  -8  -8  -2  247.78   18.40
  -8  -8  -2  273.87   17.50
   8   8   2  219.88   16.50
 -10  -8  -2  155.98   14.70
 -10  -8  -2  145.69   12.90
  10   8   2  162.18   11.70
   9  -9  -2  148.19   12.20
  -9   9   2  216.18   17.10
  -9   9   2  196.98   16.20
  -7   9   2  136.99   12.90
  -7   9   2  121.89   12.70
   3  -9  -2  326.87   23.20
  -3   9   2  368.26   22.60
   1  -9  -2  223.88   15.40
   1  -9  -2  211.48   16.20
   1  -9  -2  233.18   15.70
  -1  -9  -2  186.68   13.40
  -1  -9  -2  191.78   12.70
  -1  -9  -2  190.48   13.50
  -1  -9  -2  167.08   27.80
   1   9   2  172.88   29.10
  -3  -9  -2  288.87   19.60
  -3  -9  -2  292.77   19.80
   3   9   2  288.17   19.10
  -5  -9  -2   19.50    4.20
  -5  -9  -2   15.20    4.70
  -7  -9  -2  293.27   18.90
  -7  -9  -2  266.67   19.60
   7   9   2  242.98   17.90
  -9  -9  -2   28.20    5.60
  -9  -9  -2   25.50    7.50
   8 -10  -2   73.39   11.30
   8 -10  -2   88.39    7.40
  -8  10   2   66.19   10.00
  -8  10   2   70.19   10.10
   6 -10  -2   36.70    6.30
   6 -10  -2   50.99    6.90
   6 -10  -2   39.60    5.40
   4 -10  -2   69.49    9.20
   4 -10  -2   78.69    8.70
   4 -10  -2   69.89    9.20
   2 -10  -2  222.78   15.20
   2 -10  -2  215.88   15.30
   2 -10  -2  217.68   15.40
  -2  10   2  175.08   14.10
   0 -10  -2   92.59    9.00
   0 -10  -2   90.39    8.60
   0 -10  -2   90.89    9.40
   0  10   2  112.09    8.00
  -2 -10  -2  199.78   14.30
  -2 -10  -2  195.38   14.00
   2  10   2  173.88   13.10
  -4 -10  -2   12.10    5.10
  -4 -10  -2   19.30    4.60
   4  10   2   20.50    3.70
  -6 -10  -2  134.59   10.90
  -6 -10  -2  124.29   12.20
   6  10   2  101.69    9.60
  -8 -10  -2  101.39   11.50
  -8 -10  -2  115.99   12.80
   5 -11  -2  193.78   13.20
   5 -11  -2  185.88   15.80
   5 -11  -2  172.08   15.80
   5 -11  -2  180.58   15.60
   3 -11  -2  383.96   27.00
   3 -11  -2  382.66   27.00
   3 -11  -2  419.46   27.20
   1 -11  -2  484.35   33.30
   1 -11  -2  492.65   33.80
   1 -11  -2  562.94   34.00
  -1  11   2  503.35   32.90
  -1 -11  -2  263.27   19.00
  -1 -11  -2  267.57   19.30
   1  11   2  269.07   18.20
  -3 -11  -2  649.43   42.50
  -3 -11  -2  663.83   42.30
   3  11   2  630.34   42.30
  -5 -11  -2  290.17   20.40
  -5 -11  -2  265.87   19.50
   5  11   2  251.77   18.30
  -5 -11   3  164.28   15.60
  -5 -11   3  153.18   13.80
  -5 -11   3  153.88   11.60
  -3 -11   3  224.28   15.90
  -3 -11   3  240.88   17.90
  -3 -11   3  232.28   18.10
  -1 -11   3  191.68   14.70
  -1 -11   3  203.88   14.30
  -1 -11   3  190.38   15.70
  -1 -11   3  216.58   16.00
   1 -11   3  214.88   16.10
   1 -11   3  217.78   16.80
   1 -11   3  222.58   14.80
   1 -11   3  203.88   15.60
   3 -11   3  197.18   15.10
   3 -11   3  189.18   15.50
   3 -11   3  207.78   13.90
   5 -11   3  104.69    9.10
   5 -11   3  106.79   12.00
   5 -11   3  107.29   12.80
  -8 -10   3   56.59    9.20
  -8 -10   3   72.79   10.40
  -8 -10   3   70.49    7.10
  -6 -10   3   64.59    9.10
  -6 -10   3   67.69    9.10
  -6 -10   3   59.29    6.60
  -4 -10   3  323.57   19.80
  -4 -10   3  290.47   21.10
  -4 -10   3  279.67   21.10
  -2 -10   3  160.08   12.70
  -2 -10   3  168.88   13.10
  -2 -10   3  149.88   11.20
   0  10  -3   18.50   42.80
   0 -10   3   26.70    5.20
   0 -10   3   26.00    3.40
   0 -10   3   28.80    5.00
   0 -10   3   25.10    4.10
   2 -10   3  200.28   13.80
   2 -10   3  192.98   14.20
   2 -10   3  185.98   14.90
   2 -10   3  186.98   13.10
   4 -10   3   56.69    8.60
   4 -10   3   57.79    9.50
   4 -10   3   66.59    6.00
   4 -10   3   56.89    7.30
  -6  10  -3   70.19    9.50
   6 -10   3   50.19    7.60
   6 -10   3   56.69    8.40
   6 -10   3   60.49    6.30
  -8  10  -3   81.69   12.70
   8 -10   3   49.10    6.90
   8 -10   3   35.20    9.10
  -9  -9   3   69.69   10.30
  -9  -9   3   84.99   10.10
  -9  -9   3   81.19    7.30
  -7  -9   3  210.08   16.50
  -7  -9   3  191.48   15.00
  -7  -9   3  196.88   13.60
  -5  -9   3   59.99    5.60
  -5  -9   3   54.79    7.10
  -5  -9   3   51.69    8.30
  -3  -9   3  272.57   17.20
  -3  -9   3  233.48   16.90
  -3  -9   3  234.58   15.70
  -3  -9   3  226.38   16.00
  -1  -9   3   89.99    7.10
  -1  -9   3   85.79    6.80
  -1  -9   3   89.59    8.00
  -1  -9   3   82.49    8.30
  -1   9  -3  243.88   46.30
   1  -9   3  173.18   11.90
   1  -9   3  162.88   12.50
   1  -9   3  180.78   12.30
   1  -9   3  176.78   13.30
   3  -9   3   45.60    6.60
   3  -9   3   40.40    4.40
   3  -9   3   37.50    5.20
   3  -9   3   31.70    5.40
   5  -9   3   16.00    3.00
   5  -9   3   20.70    4.90
   5  -9   3   19.80    4.10
  -7   9  -3  197.88   15.90
   7  -9   3  173.58   14.80
   7  -9   3  184.08   12.60
   7  -9   3  180.68   14.00
  -9   9  -3   33.50   10.70
  -9   9  -3   31.00    7.30
   9  -9   3    0.40    6.30
 -10  -8   3   28.60    4.00
 -10  -8   3   27.50    6.90
 -10  -8   3   30.30    8.40
  -8  -8   3  130.19    9.10
  -8  -8   3  122.09   10.40
  -8  -8   3  119.39   12.30
  -6  -8   3  104.69   10.50
  -6  -8   3  118.19    8.10
  -6  -8   3  105.79    9.20
   4   8  -3  175.38   34.00
  -4  -8   3  219.78   40.40
  -4  -8   3  236.48   16.40
  -4  -8   3  232.78   16.40
  -4  -8   3  261.07   15.60
  -2  -8   3  145.99   10.50
  -2  -8   3  137.69   10.80
  -2  -8   3  143.49    9.80
  -2  -8   3  215.88   36.60
  -2  -8   3  138.69    9.80
   0   8  -3  263.97   37.20
   0  -8   3  303.27   19.50
   0  -8   3  287.97   43.50
   0  -8   3  295.37   19.30
   0  -8   3  321.17   19.60
   0  -8   3  289.47   20.20
  -2   8  -3  145.89   27.70
  -2   8  -3  108.99   21.90
   2  -8   3  143.49   10.20
   2  -8   3  149.59   10.00
   2  -8   3  150.88   10.80
   2  -8   3  143.69   11.20
  -4   8  -3   70.29    8.70
   4  -8   3   74.29    6.60
   4  -8   3   84.29    7.60
   4  -8   3   82.49    6.00
   6  -8   3  276.77   20.50
   6  -8   3  307.77   19.80
   6  -8   3  303.07   19.20
  -8   8  -3  308.97   21.40
  -8   8  -3  323.87   22.80
   8  -8   3  298.37   22.00
   8  -8   3  311.37   20.10
 -10   8  -3   51.69    9.20
  10  -8   3   75.59    6.80
  10  -8   3   83.99   11.10
 -11  -7   3   75.09    6.70
 -11  -7   3   64.59   10.00
 -11  -7   3   81.39    8.80
  -9  -7   3  151.38   12.70
  -9  -7   3  192.68   14.90
  -9  -7   3  168.68   11.50
   7   7  -3  362.66   64.09
  -7  -7   3  512.05   32.80
  -7  -7   3  493.35   31.50
  -7  -7   3  510.25   32.30
  -7  -7   3  533.15   68.99
   5   7  -3  318.27   67.69
  -5  -7   3  316.57   20.30
  -5  -7   3  325.07   58.29
  -5  -7   3  297.67   20.60
  -5  -7   3  296.37   19.80
   3   7  -3  265.57   37.20
  -3  -7   3  291.27   18.20
  -3  -7   3  291.87   42.20
  -3  -7   3  296.17   18.30
  -3  -7   3  272.47   18.80
  -3  -7   3  279.87   19.00
   1   7  -3  187.68   31.30
  -1  -7   3  257.07   15.80
  -1  -7   3  268.97   39.00
  -1  -7   3  234.08   15.80
  -1  -7   3  237.78   15.60
  -1  -7   3  245.08   16.40
  -1   7  -3  749.13   66.29
  -1   7  -3  703.93   60.19
   1  -7   3  898.81   53.99
   1  -7   3  909.01   53.39
   1  -7   3  897.11   53.59
   1  -7   3  872.31   53.39
  -3   7  -3  315.57   33.80
  -3   7  -3  278.97   29.20
  -3   7  -3  296.87   19.30
   3  -7   3  258.57   18.50
   3  -7   3  272.07   17.90
   3  -7   3  272.87   17.90
  -5   7  -3  258.37   29.40
   5  -7   3  194.28   12.90
   5  -7   3  182.58   14.00
  -7   7  -3  668.23   56.79
  -7   7  -3  535.35   53.39
  -7   7  -3  619.74   40.80
  -7   7  -3  652.83   41.80
   7  -7   3  665.13   41.30
   7  -7   3  658.73   40.20
  -9   7  -3  375.26   24.20
  -9   7  -3  377.66   23.40
  -9   7  -3  370.16   51.59
   9  -7   3  298.47   23.30
   9  -7   3  295.17   21.60
 -11   7  -3  123.99   45.30
 -11   7  -3  129.19   16.10
 -11   7  -3  144.09   15.20
  11  -7   3  179.88   74.29
  11  -7   3  169.38   11.40
  11  -7   3  181.98   14.90
 -12  -6   3   81.29    6.70
 -12  -6   3   61.59    9.10
 -12  -6   3   80.79   12.90
  10   6  -3  457.45   81.59
 -10  -6   3  357.16   25.90
 -10  -6   3  409.06   64.19
 -10  -6   3  364.16   24.60
 -10  -6   3  364.36   24.30
   8   6  -3  507.15   37.10
   8   6  -3  563.74   69.89
  -8  -6   3  609.64   74.39
  -8  -6   3  607.04   38.60
  -8  -6   3  613.84   37.80
  -8  -6   3  623.24   37.10
   6   6  -3   72.79   29.30
  -6  -6   3  131.39    9.40
  -6  -6   3  126.39    8.70
  -6  -6   3  130.99   10.20
  -6  -6   3  163.68   34.40
  -6  -6   3  120.69    8.50
   4   6  -3  526.25   37.70
   4   6  -3  551.34   51.09
  -4  -6   3  604.94   37.80
  -4  -6   3  629.74   53.29
  -4  -6   3  620.34   38.20
  -4  -6   3  632.64   37.60
  -4  -6   3  615.74   38.20
   2   6  -3  636.04   50.59
  -2  -6   3  621.44   52.09
  -2  -6   3  632.94   40.00
  -2  -6   3  658.63   40.00
  -2  -6   3  609.04   40.50
  -2  -6   3  643.34   40.20
   0   6  -3  892.61   65.29
   0  -6   3  962.70   58.19
   0  -6   3  910.21   67.69
   0  -6   3  935.21   58.39
   0  -6   3  939.21   58.19
   0  -6   3  906.61   58.69
  -2   6  -3  367.16   31.60
  -2   6  -3  354.06   36.20
  -2   6  -3  368.16   23.20
   2  -6   3  368.66   22.70
   2  -6   3  334.97   22.10
   2  -6   3  328.67   22.60
   2  -6   3  334.97   22.20
  -4   6  -3  445.76   36.50
  -4   6  -3  414.46   26.10
  -4   6  -3  429.36   37.20
   4  -6   3  371.06   25.00
   4  -6   3  355.96   25.60
  -6   6  -3  357.46   23.20
  -6   6  -3  366.16   24.00
  -6   6  -3  361.56   37.10
  -6   6  -3  404.66   39.70
   6  -6   3  346.87   22.60
   6  -6   3  332.77   23.50
  -8   6  -3  550.94   37.30
  -8   6  -3  552.44   36.70
  -8   6  -3  572.34   53.49
   8  -6   3  602.94   37.10
   8  -6   3  567.94   35.80
   8  -6   3  527.55   72.49
 -10   6  -3  162.48   38.20
  10  -6   3  117.29   55.79
  10  -6   3   97.69    7.60
  10  -6   3  105.19   10.40
 -12   6  -3   87.69   12.50
 -12   6  -3   86.19   50.59
 -12   6  -3  115.39   18.10
  12  -6   3  106.49   12.30
  12  -6   3  109.49   81.49
  13   5  -3   35.30   92.69
 -13  -5   3   35.60   83.19
 -13  -5   3   20.00    9.00
 -13  -5   3   45.00    5.40
 -13  -5   3   37.70    5.90
  11   5  -3  161.58   56.09
 -11  -5   3  160.78   12.80
 -11  -5   3  159.18   10.40
 -11  -5   3  145.39   53.39
 -11  -5   3  146.39   14.30
 -11  -5   3  139.99   11.90
   9   5  -3  393.36   62.39
  -9  -5   3  344.27   22.80
  -9  -5   3  335.57   23.90
  -9  -5   3  326.77   64.59
  -9  -5   3  341.47   23.00
  -9  -5   3  361.66   22.20
  -7  -5   3  119.09    8.90
  -7  -5   3  115.09    8.60
  -7  -5   3  190.58   37.60
  -7  -5   3  123.69    9.90
  -7  -5   3  122.39    8.20
   5   5  -3   86.39   17.10
  -5  -5   3   33.40   18.40
  -5  -5   3   54.79    4.20
  -5  -5   3   57.59    5.50
  -5  -5   3   48.80    4.80
  -5  -5   3   50.99    4.00
  -3  -5   3   79.79    5.90
  -3  -5   3   90.69    6.00
  -3  -5   3   86.79    6.60
  -3  -5   3  123.79   21.20
  -3  -5   3   88.39    6.60
  -1  -5   3   13.30   13.80
  -1  -5   3   20.00    3.00
  -1  -5   3   22.80    2.70
  -1  -5   3   23.70    2.60
  -1  -5   3   21.70    2.10
  -1   5  -3   31.80   12.60
   3  -5   3  116.09    8.70
   3  -5   3  127.19    8.10
   3  -5   3  120.39    8.10
   3  -5   3  127.69    8.60
  -5   5  -3  363.46   34.90
  -5   5  -3  352.96   36.30
  -5   5  -3  364.06   24.20
  -5   5  -3  377.86   23.60
  -7   5  -3  100.99    8.60
  -7   5  -3   75.79    8.60
  -7   5  -3   69.39   21.40
   7  -5   3  149.99   34.50
   7  -5   3  100.99    8.40
   7  -5   3  105.39    6.60
  -9   5  -3  298.37   44.90
  -9   5  -3  306.97   19.00
   9  -5   3  216.88   45.90
   9  -5   3  229.58   18.50
 -11   5  -3   22.10   37.70
 -11   5  -3    8.60    7.20
  11  -5   3   19.40    5.50
  11  -5   3   26.80   52.49
  11  -5   3   19.70    2.80
 -13   5  -3  125.19   13.40
 -13   5  -3  127.79   16.30
  13  -5   3  112.69   13.30
  14   4  -3   94.69   92.79
 -14  -4   3   55.39   12.40
 -14  -4   3   66.19    9.80
 -14  -4   3   64.79    6.40
 -14  -4   3  100.89   89.19
 -14  -4   3   54.99   11.60
  12   4  -3  151.58   62.69
 -12  -4   3  222.58   16.30
 -12  -4   3  234.58   17.60
 -12  -4   3  237.98   15.00
 -12  -4   3  272.17   67.59
 -12  -4   3  217.58   18.40
 -10  -4   3  573.74   37.00
 -10  -4   3  584.24   35.20
 -10  -4   3  516.85   35.90
 -10  -4   3  556.34   36.00
  -8  -4   3  466.95   30.70
  -8  -4   3  464.85   31.30
  -8  -4   3  446.66   56.19
  -8  -4   3  506.35   30.20
  -8  -4   3  478.55   30.60
   6   4  -3  228.78   34.70
  -6  -4   3  349.67   40.10
  -6  -4   3  298.47   20.00
  -6  -4   3  308.97   19.40
  -6  -4   3  307.27   19.70
  -6  -4   3  306.57   19.20
  -4  -4   3  647.64   39.40
  -4  -4   3  617.34   39.30
  -4  -4   3  626.84   49.60
  -4  -4   3  582.94   39.60
  -4  -4   3  652.43   39.80
   2   4  -3  348.87   31.10
  -2  -4   3  358.56   23.00
  -2  -4   3  381.86   23.10
  -2  -4   3  362.46   23.40
  -2  -4   3  377.76   32.70
  -2  -4   3  358.76   23.30
   0   4  -3 1398.66  106.49
   0  -4   3 1705.73  102.39
   0  -4   3 1641.24  102.59
   0  -4   3 1643.34  102.19
   0  -4   3 1726.63  108.39
   0  -4   3 1681.03  102.29
  -2   4  -3  421.06   36.50
  -2   4  -3  435.66   37.90
  -2   4  -3  401.16   30.20
   2  -4   3  519.35   29.80
   2  -4   3  517.55   29.60
   2  -4   3  510.05   30.10
   4  -4   3  199.08   13.80
   4  -4   3  212.28   13.50
   4  -4   3  208.78   13.20
  -6   4  -3  682.53   40.10
  -6   4  -3  643.44   49.20
  -6   4  -3  608.84   40.50
   6  -4   3  641.84   55.99
   6  -4   3  609.84   40.30
   6  -4   3  605.74   39.60
  -8   4  -3  433.16   30.60
  -8   4  -3  449.66   30.50
  -8   4  -3  432.46   47.40
   8  -4   3  494.75   29.60
   8  -4   3  502.35   57.09
   8  -4   3  499.35   30.60
 -10   4  -3  148.19   12.30
 -10   4  -3  181.48   35.30
 -10   4  -3  141.79   11.60
  10  -4   3  158.18   44.80
  10  -4   3  122.89   11.30
  10  -4   3  130.99    9.20
 -12   4  -3   58.49   43.90
 -12   4  -3   77.39    9.80
 -12   4  -3   63.39    9.40
  12  -4   3   65.09    9.80
  12  -4   3   70.29   53.69
 -14   4  -3  112.29   13.00
 -14   4  -3   80.19   12.90
 -15  -3   3  106.49   12.30
 -15  -3   3  112.09   17.00
 -15  -3   3  102.09   16.60
  13   3  -3   57.49   56.19
 -13  -3   3  126.49   14.20
 -13  -3   3  143.29   67.29
 -13  -3   3  133.09   13.70
 -13  -3   3  127.89   11.50
  11   3  -3  619.54  118.59
 -11  -3   3  370.66   25.70
 -11  -3   3  352.46   26.60
 -11  -3   3  392.66   24.20
 -11  -3   3  392.96   25.20
   9   3  -3 1175.68   97.49
  -9  -3   3 1271.77   78.99
  -9  -3   3 1346.57   99.49
  -9  -3   3 1247.78   80.19
  -9  -3   3 1245.98   79.59
  -9  -3   3 1279.57   79.59
  -7  -3   3  273.47   19.20
  -7  -3   3  284.87   18.70
  -7  -3   3  378.56   52.09
  -7  -3   3  283.77   18.20
  -7  -3   3  289.17   18.70
  -5  -3   3  796.82   50.39
  -5  -3   3  810.42   59.79
  -5  -3   3  796.82   49.80
  -5  -3   3  789.92   49.99
  -5  -3   3  782.32   50.19
   3   3  -3 1292.97   88.79
   3   3  -3 1252.37   94.09
  -3  -3   3 1509.95   88.99
  -3  -3   3 1450.05   88.79
  -3  -3   3 1450.15   88.79
  -3  -3   3 1481.05   95.29
  -3  -3   3 1483.35   89.09
   1   3  -3 3921.51  272.57
   1   3  -3 4172.48  268.87
  -1  -3   3 4342.57  273.57
  -1  -3   3 4238.78  268.67
  -1  -3   3 4813.02  268.67
  -1   3  -3 1155.78   79.99
  -1   3  -3 1112.39   84.09
  -1   3  -3 1314.67   85.99
   1  -3   3 1399.26   79.89
   1  -3   3 1375.26   79.69
  -3   3  -3  837.72   59.89
  -3   3  -3  893.31   54.29
   3  -3   3  921.71   54.29
   3  -3   3  817.02   54.59
   3  -3   3  878.21   54.29
   3  -3   3  841.32   62.39
  -5   3  -3 1838.42  126.39
  -5   3  -3 1920.31  131.49
  -5   3  -3 2055.59  126.19
   5  -3   3 2080.39  126.09
   5  -3   3 2039.60  126.39
   5  -3   3 2100.89  133.99
   5  -3   3 2060.89  125.89
  -7   3  -3  813.72   64.89
  -7   3  -3  746.73   55.19
  -7   3  -3  786.82   55.09
   7  -3   3  962.10   55.29
   7  -3   3  985.30   54.59
   7  -3   3  932.41   69.89
  -9   3  -3  409.76   46.70
  -9   3  -3  382.66   26.40
  -9   3  -3  379.16   26.50
   9  -3   3  331.17   54.09
   9  -3   3  398.66   26.20
   9  -3   3  441.76   25.20
 -11   3  -3   93.29   40.20
 -11   3  -3  106.49   11.60
 -11   3  -3  101.79    9.80
  11  -3   3  147.89   46.20
 -13   3  -3  332.47   25.10
 -13   3  -3  250.67   54.89
 -13   3  -3  335.07   23.70
  13  -3   3  389.26   67.79
 -15   3  -3   18.10    8.00
 -15   3  -3    6.60   11.20
  15  -3   3   32.90    8.20
  14   2  -3  144.99   80.29
 -14  -2   3   80.69   10.20
 -14  -2   3   74.19   10.10
 -14  -2   3  125.49   75.89
 -14  -2   3   64.99   10.60
  12   2  -3   65.39   48.80
 -12  -2   3   68.19    5.20
 -12  -2   3   70.29   10.40
 -12  -2   3   92.09   50.19
 -12  -2   3   60.39    7.60
 -12  -2   3   74.89    9.80
  10   2  -3 1216.88   92.19
 -10  -2   3  991.60   71.29
 -10  -2   3 1118.89   69.49
 -10  -2   3 1166.58   93.99
 -10  -2   3 1063.39   68.79
 -10  -2   3 1097.99   69.59
  -8  -2   3  214.08   38.80
  -8  -2   3  213.38   14.60
  -8  -2   3  217.88   15.50
  -8  -2   3  228.58   14.00
  -8  -2   3  219.28   14.90
  -6  -2   3  242.48   15.30
  -6  -2   3  245.18   15.80
  -6  -2   3  237.08   15.70
  -6  -2   3  235.58   16.30
  -6  -2   3  265.87   31.00
   4   2  -3  567.04   38.80
  -4  -2   3  499.15   38.70
  -4  -2   3  471.75   30.80
  -4  -2   3  480.25   31.20
  -4  -2   3  462.85   30.70
  -4  -2   3  479.05   30.90
   2   2  -3  461.15   35.60
   2   2  -3  474.65   30.90
   2   2  -3  496.15   30.90
  -2  -2   3  514.65   30.90
  -2  -2   3  503.75   31.00
  -2  -2   3  504.75   30.80
  -2  -2   3  500.35   31.00
  -2  -2   3  446.96   36.30
   0   2  -3   90.19    6.60
   0   2  -3   97.39   13.60
   0   2  -3  102.29    6.30
   0   2  -3  102.09    6.70
  -2   2  -3 2388.16  133.19
   2  -2   3 2051.49  138.19
   2  -2   3 2004.90  132.79
   2  -2   3 2052.29  133.09
  -4   2  -3 2226.78  129.49
  -4   2  -3 2223.68  129.79
  -4   2  -3 2192.38  137.39
   4  -2   3 1955.60  135.49
   4  -2   3 1875.81  129.69
   4  -2   3 2012.60  129.39
   4  -2   3 1999.70  129.39
  -6   2  -3  319.57   23.00
  -6   2  -3  318.97   23.10
   6  -2   3  411.96   38.00
   6  -2   3  367.96   23.10
   6  -2   3  395.76   22.50
  -8   2  -3  673.63   45.10
  -8   2  -3  733.13   45.90
  -8   2  -3  691.43   45.80
   8  -2   3  746.33   45.10
   8  -2   3  702.03   45.80
   8  -2   3  801.02   64.59
 -10   2  -3  551.84   36.20
 -10   2  -3  566.84   34.30
 -10   2  -3  553.34   35.90
  10  -2   3  538.85   66.99
  10  -2   3  529.55   35.50
  10  -2   3  536.55   34.40
 -12   2  -3   89.39   44.20
 -12   2  -3  101.29   10.20
  12  -2   3  110.29   10.50
  12  -2   3   83.49   52.79
 -14   2  -3  196.08   16.10
 -14   2  -3  180.28   19.00
  14  -2   3  201.08   16.40
 -15  -1   3  372.36   26.40
 -15  -1   3  393.56   28.70
 -15  -1   3  355.06   28.70
  13   1  -3   85.69   61.59
 -13  -1   3   97.19   54.29
 -13  -1   3  117.59   13.00
 -13  -1   3  124.49   10.50
 -13  -1   3  101.59   12.80
  11   1  -3  826.22   80.29
 -11  -1   3  843.02   81.69
 -11  -1   3  762.72   50.39
 -11  -1   3  757.82   49.99
 -11  -1   3  782.72   50.99
   9   1  -3  397.26   51.39
  -9  -1   3  476.85   30.30
  -9  -1   3  499.15   29.60
  -9  -1   3  459.45   29.60
  -9  -1   3  470.35   31.20
  -9  -1   3  479.25   30.70
  -9  -1   3  472.15   51.99
   7   1  -3  451.95   38.30
  -7  -1   3  350.26   23.30
  -7  -1   3  341.77   38.00
  -7  -1   3  366.06   23.70
  -7  -1   3  355.96   23.90
  -7  -1   3  342.67   24.30
  -7  -1   3  412.16   23.50
   5   1  -3 1004.90   77.09
   5   1  -3 1094.09   70.79
  -5  -1   3 1177.28   71.19
  -5  -1   3 1147.99   78.19
  -5  -1   3 1143.79   71.39
  -5  -1   3 1144.69   71.09
  -5  -1   3 1195.68   70.79
   3   1  -3  668.73   48.40
  -3  -1   3  622.54   39.70
  -3  -1   3  626.74   39.50
  -3  -1   3  610.84   39.50
  -3  -1   3  624.84   39.40
  -1  -1   3  213.98   13.60
  -1  -1   3  209.58   13.60
  -1  -1   3  220.08   13.50
  -1  -1   3  210.58   13.60
  -1  -1   3  208.98   19.20
  -1  -1   3  213.28   13.70
  -1   1  -3 2008.60  129.59
  -1   1  -3 1960.60  124.99
  -1   1  -3 2139.99  125.19
  -1   1  -3 2053.89  125.19
  -1   1  -3 2052.99  124.99
  -1   1  -3 2027.70  124.99
   1  -1   3 1886.01  125.09
   1  -1   3 2000.80  125.19
   1  -1   3 1874.21  125.19
  -3   1  -3 1823.82  121.79
  -3   1  -3 1983.90  121.59
  -3   1  -3 1903.91  126.09
  -3   1  -3 1889.71  121.59
   3  -1   3 2056.29  127.19
   3  -1   3 1962.00  121.59
   3  -1   3 1926.71  121.79
   3  -1   3 2018.60  121.59
  -5   1  -3 1293.07   86.09
  -5   1  -3 1365.76   80.29
  -5   1  -3 1454.25   79.99
   5  -1   3 1179.18   80.49
   5  -1   3 1139.89   87.19
   5  -1   3 1222.98   79.99
  -7   1  -3  846.12   58.79
  -7   1  -3  776.32   48.40
  -7   1  -3  845.12   48.50
  -7   1  -3  801.72   47.80
   7  -1   3  713.93   47.80
   7  -1   3  660.43   48.20
   7  -1   3  688.73   61.79
  -9   1  -3  798.52   66.99
  -9   1  -3  836.12   51.99
  -9   1  -3  790.62   51.89
  -9   1  -3  816.42   50.99
   9  -1   3  787.12   51.79
   9  -1   3  820.72   50.99
   9  -1   3  863.51   73.49
 -11   1  -3  193.48   14.30
 -11   1  -3  204.28   15.20
 -11   1  -3  190.28   38.90
  11  -1   3  115.89   44.40
 -13   1  -3  186.58   16.30
 -13   1  -3  149.79  102.39
 -13   1  -3  193.28   14.50
  13  -1   3   82.99   62.89
  13  -1   3  153.98   14.20
 -15   1  -3  165.88   15.10
 -15   1  -3  169.58   18.90
  15  -1   3  143.89   15.40
  14   0  -3  300.67   97.09
 -14   0   3  237.48   19.90
 -14   0   3  245.48   17.80
 -14   0   3  223.08   20.10
 -14   0   3  256.87   65.39
  12   0  -3  185.88   46.80
 -12   0   3  154.88   12.30
 -12   0   3  159.38   14.70
 -12   0   3  177.68   14.00
 -12   0   3  157.98   50.49
  10   0  -3  989.80   81.29
 -10   0   3  994.20   62.99
 -10   0   3 1023.00   81.99
 -10   0   3  965.40   62.19
 -10   0   3  952.30   62.49
   8   0  -3  105.99   24.30
  -8   0   3   93.79    7.90
  -8   0   3  110.99   24.70
  -8   0   3   85.49    7.40
  -8   0   3   80.79    5.60
  -8   0   3   86.19    6.50
   6   0  -3 1030.00   63.59
   6   0  -3 1001.60   71.09
  -6   0   3  984.10   63.59
  -6   0   3 1011.40   63.89
  -6   0   3  997.50   64.09
  -6   0   3 1031.00   64.49
  -6   0   3 1070.79   71.99
   4   0  -3  187.48   19.70
   4   0  -3  188.68   12.00
   4   0  -3  186.48   11.80
  -4   0   3  187.08   12.50
  -4   0   3  182.08   11.80
  -4   0   3  195.48   19.50
  -4   0   3  182.68   12.20
  -4   0   3  184.88   11.90
   2   0  -3 1329.47   80.79
   2   0  -3 1340.67   80.49
   2   0  -3 1286.27   80.59
   2   0  -3 1302.97   84.39
   2   0  -3 1295.67   80.49
  -2   0   3 1257.87   80.79
  -2   0   3 1276.27   80.59
  -2   0   3 1189.18   84.19
  -2   0   3 1291.37   80.49
  -2   0   3 1293.37   80.49
   0   0  -3  420.86   32.30
   0   0  -3  438.36   27.10
   0   0  -3  437.86   27.10
   0   0  -3  409.96   27.20
   0   0  -3  450.55   27.20
   0   0   3  429.16   27.10
   0   0   3  422.26   27.20
   0   0   3  439.86   27.20
   0   0   3  430.26   27.10
  -2   0  -3  205.48   13.20
  -2   0  -3  214.38   19.10
  -2   0  -3  213.78   13.30
  -2   0  -3  202.88   13.40
  -2   0  -3  211.98   13.20
   2   0   3  188.98   13.20
   2   0   3  225.38   13.30
   2   0   3  206.48   20.60
   2   0   3  202.48   13.20
   2   0   3  212.58   13.30
  -4   0  -3  961.80   57.19
  -4   0  -3  900.51   56.99
  -4   0  -3  893.51   62.79
  -4   0  -3  917.11   57.09
   4   0   3  868.11   63.79
   4   0   3  936.61   57.19
   4   0   3  877.61   56.99
  -6   0  -3  562.94   36.30
  -6   0  -3  558.44   45.80
  -6   0  -3  565.14   36.30
   6   0   3  591.74   35.90
  -8   0  -3   72.59    6.70
  -8   0  -3   71.99    6.10
  -8   0  -3   52.49   22.70
   8   0   3   68.99    6.10
   8   0   3   48.20   24.70
   8   0   3   77.69    5.10
 -10   0  -3    9.50    4.30
 -10   0  -3   13.30   30.20
 -10   0  -3    5.70    3.10
  10   0   3    4.70   27.00
  10   0   3    5.90    1.60
  10   0   3    8.90    3.30
 -12   0  -3   82.39   10.70
 -12   0  -3   86.99    9.00
 -12   0  -3   95.79   45.60
  12   0   3   38.60   54.59
  12   0   3   89.79   12.40
 -14   0  -3   32.10    9.10
 -14   0  -3   28.80    6.20
 -14   0  -3   27.90   68.69
  14   0   3   22.30   79.99
  14   0   3   27.60    6.50
 -15   1   3  401.76   28.20
 -15   1   3  389.16   30.10
 -15   1   3  408.86   30.30
  13  -1  -3  119.59   53.99
 -13   1   3  183.68   56.99
 -13   1   3  110.09   13.20
 -13   1   3  118.09   10.60
 -13   1   3  114.39   13.20
  11  -1  -3  773.22   75.99
 -11   1   3  758.92   48.30
 -11   1   3  721.23   49.20
 -11   1   3  794.72   73.69
   9  -1  -3  481.65   47.00
  -9   1   3  373.26   49.60
  -9   1   3  390.86   26.00
  -9   1   3  403.06   26.40
  -9   1   3  364.66   25.50
   7  -1  -3  348.37   38.90
  -7   1   3  450.25   29.30
  -7   1   3  465.85   29.10
  -7   1   3  467.65   28.20
  -7   1   3  471.35   28.70
   5  -1  -3 1214.08   76.09
   5  -1  -3 1210.78   69.99
  -5   1   3 1104.69   70.69
  -5   1   3 1065.59   70.19
  -5   1   3 1091.69   69.99
  -5   1   3 1034.60   70.69
  -3   1   3  430.56   29.10
  -3   1   3  472.55   28.80
  -3   1   3  468.55   29.00
  -3   1   3  488.85   28.70
  -3   1   3  417.76   33.40
   1  -1  -3  215.78   14.70
   1  -1  -3  223.88   14.40
   1  -1  -3  212.48   19.00
   1  -1  -3  213.08   14.40
  -1   1   3  266.07   14.70
  -1  -1  -3 1894.91  123.09
  -1  -1  -3 1940.91  122.89
  -1  -1  -3 1916.81  122.99
  -1  -1  -3 1893.61  126.49
  -1  -1  -3 1877.41  123.09
   1   1   3 1995.50  122.99
   1   1   3 2106.99  127.39
   1   1   3 2040.80  122.99
   1   1   3 2037.90  122.89
  -3  -1  -3 1910.81  125.29
  -3  -1  -3 1908.71  120.79
  -3  -1  -3 2007.10  120.79
  -3  -1  -3 1999.00  120.79
   3   1   3 1864.81  120.79
   3   1   3 1927.81  120.69
   3   1   3 1876.81  125.79
   3   1   3 1939.01  120.79
  -5  -1  -3 1187.58   87.89
  -5  -1  -3 1189.58   81.29
  -5  -1  -3 1257.27   81.39
   5   1   3 1358.26   89.99
   5   1   3 1373.66   81.29
   5   1   3 1404.56   81.09
  -7  -1  -3  630.84   55.49
  -7  -1  -3  682.13   44.70
  -7  -1  -3  667.23   44.80
   7   1   3  814.12   44.30
  -9  -1  -3  774.82   52.49
  -9  -1  -3  784.92   52.19
  -9  -1  -3  841.52   69.39
   9   1   3  845.62   52.09
   9   1   3  831.52   51.59
   9   1   3  897.71   75.69
 -11  -1  -3  117.09   39.20
  11   1   3  182.88   45.90
  11   1   3  202.28   13.80
  11   1   3  193.18   12.40
 -13  -1  -3  132.69   11.60
 -13  -1  -3  112.29   58.59
 -13  -1  -3  126.29   13.60
 -15  -1  -3  112.29   12.80
 -15  -1  -3  128.89   16.70
 -14   2   3  102.79   10.90
 -14   2   3   91.59   14.80
 -14   2   3   94.19   14.30
  12  -2  -3   47.40   40.90
 -12   2   3   81.09   38.80
 -12   2   3   75.49    8.30
 -12   2   3   88.69   11.70
 -12   2   3   83.79   10.90
  10  -2  -3 1124.19   87.39
 -10   2   3 1081.89   86.29
 -10   2   3 1118.99   71.59
 -10   2   3 1121.79   70.69
 -10   2   3 1122.99   71.19
  -8   2   3   90.99   21.50
  -8   2   3   91.09    7.20
  -8   2   3   94.49    8.20
  -8   2   3   94.99    8.50
  -6   2   3  419.06   26.80
  -6   2   3  401.76   34.80
  -6   2   3  399.56   26.20
  -6   2   3  418.06   25.80
  -6   2   3  411.26   26.60
   4  -2  -3  509.75   35.10
   4  -2  -3  486.35   35.00
   4  -2  -3  494.25   39.60
  -4   2   3  631.24   40.60
  -4   2   3  611.74   35.20
  -4   2   3  593.54   35.00
  -4   2   3  586.84   35.50
   2  -2  -3  540.75   31.70
   2  -2  -3  509.05   31.60
   2  -2  -3  529.15   35.60
  -2   2   3  461.85   31.70
  -2   2   3  515.05   31.70
  -2   2   3  481.85   35.80
  -2   2   3  492.35   31.90
   0   2   3  107.59    6.50
   0   2   3   97.59    6.80
   0   2   3   86.29   14.30
   0   2   3   99.19    6.60
  -2  -2  -3 2011.50  136.49
  -2  -2  -3 2064.79  136.29
  -2  -2  -3 2070.19  136.29
  -2  -2  -3 2051.59  140.29
   2   2   3 2330.57  136.29
   2   2   3 2321.67  136.29
   2   2   3 2315.07  136.39
   2   2   3 2273.97  141.09
  -4  -2  -3 1934.11  132.69
  -4  -2  -3 2018.50  132.79
  -4  -2  -3 2025.10  132.89
  -4  -2  -3 1932.11  138.19
   4   2   3 2297.47  132.69
   4   2   3 2357.66  139.99
   4   2   3 2291.47  132.69
  -6  -2  -3  383.16   22.90
  -6  -2  -3  363.46   22.60
   6   2   3  326.67   22.40
   6   2   3  333.47   22.20
   6   2   3  356.16   39.80
  -8  -2  -3  744.13   46.80
  -8  -2  -3  729.43   47.00
  -8  -2  -3  747.73   62.19
   8   2   3  732.23   46.60
   8   2   3  702.93   67.79
   8   2   3  748.73   46.40
 -10  -2  -3  567.94   66.39
 -10  -2  -3  535.55   35.90
 -10  -2  -3  523.45   35.50
  10   2   3  554.44   34.60
  10   2   3  654.73   86.09
  10   2   3  553.54   35.20
 -12  -2  -3  133.39   55.79
 -12  -2  -3  104.09    9.60
 -12  -2  -3  102.29   11.30
  12   2   3  105.79    7.60
  12   2   3  112.19    9.70
 -14  -2  -3  215.48   16.20
 -14  -2  -3  249.78   72.19
 -14  -2  -3  186.48   18.60
  14   2   3  189.78   15.80
  14   2   3  129.29   99.09
 -15   3   3  121.89   14.10
 -15   3   3  126.49   18.40
 -15   3   3  150.98   18.10
  13  -3  -3   79.19   55.39
 -13   3   3   54.29    8.90
 -13   3   3   54.09   46.10
 -13   3   3   77.79   12.20
 -13   3   3   50.49    8.70
  11  -3  -3  362.86   61.99
 -11   3   3  390.16   55.39
 -11   3   3  423.76   27.20
 -11   3   3  358.06   25.60
 -11   3   3  378.16   26.50
   9  -3  -3 1259.07   86.69
  -9   3   3 1155.58   73.69
  -9   3   3 1078.59   83.99
  -9   3   3 1178.78   73.19
  -9   3   3 1124.99   73.89
  -7   3   3  155.08   25.30
  -7   3   3  157.18   11.50
  -7   3   3  152.08   11.80
  -7   3   3  158.88   10.00
  -7   3   3  155.78   10.80
   5  -3  -3  779.82   48.60
  -5   3   3  671.33   48.60
  -5   3   3  689.73   43.60
  -5   3   3  675.53   42.80
  -5   3   3  652.33   43.10
  -5   3   3  636.14   43.40
   3  -3  -3 1480.85   85.69
   3  -3  -3 1414.36   88.49
  -3   3   3 1299.77   85.89
  -3   3   3 1389.36   85.69
  -3   3   3 1322.07   85.59
  -3   3   3 1322.37   86.09
  -3   3   3 1343.67   89.09
   1  -3  -3 4231.98  256.17
   1  -3  -3 4410.46  259.17
   1  -3  -3 4242.58  259.27
   1  -3  -3 4055.59  256.07
  -1   3   3 3820.72  256.47
  -1   3   3 3841.82  256.27
  -1  -3  -3 1429.66   79.59
  -1  -3  -3 1353.66   79.89
  -1  -3  -3 1449.85   79.59
   1   3   3 1154.18   79.59
   1   3   3 1193.88   79.59
   1   3   3 1171.88   83.99
   1   3   3 1136.79   79.59
  -3  -3  -3  858.31   57.09
  -3  -3  -3  995.20   57.99
  -3  -3  -3  871.01   57.09
   3   3   3  896.71   57.09
   3   3   3  907.81   63.99
   3   3   3  935.11   56.99
  -5  -3  -3 1999.80  127.29
  -5  -3  -3 2094.99  127.39
  -5  -3  -3 2089.39  127.59
  -5  -3  -3 2187.98  135.49
   5   3   3 1919.71  135.79
   5   3   3 1996.80  127.19
   5   3   3 1949.10  127.29
  -7  -3  -3  985.60   70.79
  -7  -3  -3  945.21   56.69
  -7  -3  -3 1007.40   56.99
   7   3   3  925.11   74.29
   7   3   3  767.12   56.29
   7   3   3  795.82   56.39
  -9  -3  -3  401.36   59.59
  -9  -3  -3  413.06   26.40
  -9  -3  -3  414.76   26.90
   9   3   3  391.96   25.70
   9   3   3  406.26   61.89
 -11  -3  -3  193.88   45.90
  11   3   3  104.79    7.60
  11   3   3  101.89    8.80
  11   3   3   93.39   49.50
 -13  -3  -3  441.26   28.70
 -13  -3  -3  339.97   68.09
 -13  -3  -3  447.96   27.50
  13   3   3  373.56   25.80
  13   3   3  375.86   26.90
  13   3   3  353.96   90.39
 -15  -3  -3   41.20   10.80
 -15  -3  -3   44.00    7.80
 -14   4   3   87.89   15.50
 -14   4   3   88.29   11.60
 -14   4   3   69.19   12.00
  12  -4  -3  269.97   52.99
 -12   4   3  208.88   17.90
 -12   4   3  184.88   17.10
 -12   4   3  191.38   15.40
 -12   4   3  244.38   49.50
  10  -4  -3  508.75   63.39
 -10   4   3  630.14   42.00
 -10   4   3  645.24   42.70
 -10   4   3  724.63   43.10
 -10   4   3  705.13   62.09
  -8   4   3  337.67   23.40
  -8   4   3  330.17   23.70
  -8   4   3  341.27   22.90
  -8   4   3  381.06   38.60
  -8   4   3  360.46   21.90
   6  -4  -3  311.67   27.70
  -6   4   3  238.58   16.90
  -6   4   3  240.08   17.10
  -6   4   3  239.68   15.70
  -6   4   3  252.17   16.40
  -6   4   3  235.58   26.90
  -4   4   3  419.26   25.80
  -4   4   3  408.46   26.50
  -4   4   3  396.66   26.50
  -4   4   3  409.76   26.20
   2  -4  -3  353.56   21.10
   2  -4  -3  338.87   25.40
   2  -4  -3  353.26   25.40
  -2   4   3  316.17   21.40
  -2   4   3  318.27   21.00
  -2   4   3  317.47   21.30
  -2   4   3  316.87   20.90
   0  -4  -3 1730.13   98.09
   0  -4  -3 1667.33   98.39
   0  -4  -3 1644.54   98.19
   0  -4  -3 1598.54  101.29
   0   4   3 1445.36   98.09
   0   4   3 1456.25  102.19
   0   4   3 1409.76   97.99
  -2  -4  -3  520.15   30.20
  -2  -4  -3  533.65   37.40
  -2  -4  -3  504.15   30.40
  -2  -4  -3  529.45   30.00
   2   4   3  415.46   30.10
   2   4   3  405.66   37.80
   2   4   3  424.46   30.00
  -4  -4  -3  208.78   28.50
  -4  -4  -3  225.18   16.90
   4   4   3  301.37   16.70
   4   4   3  276.77   33.20
   4   4   3  278.87   16.80
  -6  -4  -3  620.04   38.80
  -6  -4  -3  567.84   52.19
  -6  -4  -3  581.94   38.50
   6   4   3  602.24   38.20
   6   4   3  638.94   56.29
   6   4   3  627.64   38.40
   6   4   3  611.74   38.30
  -8  -4  -3  473.25   28.80
  -8  -4  -3  456.55   29.20
  -8  -4  -3  529.75   55.09
   8   4   3  403.76   58.39
   8   4   3  417.26   28.20
   8   4   3  422.36   28.20
 -10  -4  -3  183.58   62.79
 -10  -4  -3  141.59   12.10
  10   4   3  115.99   48.30
  10   4   3  149.99   10.40
  10   4   3  146.79   10.00
 -12  -4  -3   66.79    8.40
 -12  -4  -3   67.29   10.90
 -12  -4  -3   74.79   69.89
  12   4   3   63.09    6.00
  12   4   3   61.09    7.40
  12   4   3   69.99   63.19
 -14  -4  -3   81.19   86.29
 -14  -4  -3   93.39   15.30
 -14  -4  -3  104.99   13.70
  14   4   3  113.69   11.00
  14   4   3  111.29    8.90
  14   4   3   73.69   80.49
 -13   5   3   49.80   54.49
 -13   5   3   31.10    7.40
 -13   5   3   28.30    9.10
 -13   5   3   29.70   10.10
  11  -5  -3  153.18   51.29
 -11   5   3  192.08   17.10
 -11   5   3  201.58   17.40
 -11   5   3  231.08   48.60
 -11   5   3  210.58   15.70
   9  -5  -3  347.27   46.70
  -9   5   3  368.86   24.90
  -9   5   3  342.57   24.90
  -9   5   3  362.66   44.30
  -9   5   3  365.26   24.00
  -7   5   3   70.49   19.20
  -7   5   3   54.19    4.10
  -7   5   3   55.69    7.10
  -7   5   3   56.69    6.10
  -7   5   3   51.19    7.10
  -5   5   3  128.39    9.50
  -5   5   3  135.69    8.60
  -5   5   3  120.19   10.00
  -5   5   3  132.59   10.00
  -3   5   3   30.80    4.40
  -3   5   3   32.00    2.80
  -3   5   3   34.00    4.50
  -3   5   3   32.20    3.80
  -1   5   3   91.39    6.60
  -1   5   3   86.39    5.90
  -1   5   3   78.19    6.70
  -1  -5  -3    2.70   10.20
   1   5   3   33.40   13.00
   1   5   3   23.60    2.90
   1   5   3   18.20    2.40
  -3  -5  -3  120.69   23.40
  -3  -5  -3  119.89    8.10
  -3  -5  -3  111.29    8.00
  -3  -5  -3  124.99    8.50
  -5  -5  -3  246.78   36.90
   5   5   3  352.56   41.80
  -7  -5  -3  171.18   36.00
  -7  -5  -3  105.39    7.50
  -7  -5  -3  106.89    8.20
   7   5   3   77.69    6.70
   7   5   3   69.39   30.10
  -9  -5  -3  275.17   50.59
  -9  -5  -3  213.08   16.90
  -9  -5  -3  237.18   17.90
   9   5   3  289.87   16.40
   9   5   3  298.27   53.69
 -11  -5  -3   20.80    6.60
 -11  -5  -3   13.00    4.30
  11   5   3    6.30    3.10
  11   5   3    9.10    2.80
  11   5   3   -2.70   63.89
 -13  -5  -3  108.39   11.50
 -13  -5  -3  143.09   80.59
 -13  -5  -3  102.39   14.10
  13   5   3  124.39   10.00
  13   5   3   72.59   81.99
  12  -6  -3   59.89   52.79
 -12   6   3   30.70    7.20
 -12   6   3   36.10    9.60
 -12   6   3   28.30   45.80
 -12   6   3   31.20    8.80
  10  -6  -3  370.66   57.49
  10  -6  -3  366.46   26.30
 -10   6   3  434.36   28.30
 -10   6   3  447.76   52.99
 -10   6   3  443.06   29.40
 -10   6   3  444.46   29.30
  -8   6   3  578.64   34.00
  -8   6   3  473.75   36.50
  -8   6   3  518.35   35.10
  -8   6   3  574.44   36.00
  -6   6   3   63.79    4.90
  -6   6   3   63.99    7.30
  -6   6   3   59.19    7.60
  -6   6   3   69.69    6.80
  -4   6   3  498.25   33.80
  -4   6   3  508.65   33.00
  -4   6   3  534.15   33.90
  -4   6   3  548.85   33.60
   2  -6  -3  571.94   39.00
  -2   6   3  615.44   39.40
  -2   6   3  653.33   39.40
  -2   6   3  619.74   38.80
   0  -6  -3  990.40   63.09
   0  -6  -3  919.51   58.39
   0  -6  -3  926.81   58.09
   0   6   3  955.20   64.59
   0   6   3  824.52   57.89
   0   6   3  929.71   58.19
  -2  -6  -3  351.36   22.80
  -2  -6  -3  355.66   23.10
  -2  -6  -3  341.57   22.50
  -2  -6  -3  366.46   34.80
   2   6   3  365.26   36.50
   2   6   3  344.77   22.70
   2   6   3  374.06   22.70
  -4  -6  -3  358.46   23.10
  -4  -6  -3  312.47   23.40
  -4  -6  -3  308.77   39.00
   4   6   3  437.96   45.50
   4   6   3  402.86   23.00
  -6  -6  -3  341.47   22.60
  -6  -6  -3  312.87   46.90
  -6  -6  -3  338.07   22.20
   6   6   3  351.96   52.99
   6   6   3  349.47   21.90
  -8  -6  -3  553.14   36.30
  -8  -6  -3  699.03  116.99
  -8  -6  -3  577.04   36.90
   8   6   3  557.24   35.90
   8   6   3  522.25   90.69
 -10  -6  -3   76.09   51.69
 -10  -6  -3   81.29   10.00
 -10  -6  -3   85.09    8.10
  10   6   3  121.69   60.09
 -12  -6  -3  130.19   13.80
 -12  -6  -3  113.29   10.90
  12   6   3   81.59    8.50
 -11   7   3   96.69   12.10
 -11   7   3  103.59   14.10
 -11   7   3   80.29   11.30
  -9   7   3  284.57   20.70
  -9   7   3  270.87   19.80
  -9   7   3  260.57   20.90
  -7   7   3  343.67   25.40
  -7   7   3  376.06   23.30
  -7   7   3  362.96   25.10
  -7   7   3  372.76   24.60
  -5   7   3  231.98   16.20
  -5   7   3  218.68   15.70
  -5   7   3  219.18   15.40
  -5   7   3  209.38   14.30
   3  -7  -3  277.47   16.80
  -3   7   3  237.78   17.30
  -3   7   3  247.48   16.40
  -3   7   3  244.28   17.40
   1  -7  -3  213.78   15.30
   1  -7  -3  223.78   14.90
  -1   7   3  232.48   15.40
  -1  -7  -3  903.71   53.19
  -1  -7  -3  864.71   53.39
  -1  -7  -3  876.41   60.39
   1   7   3  783.52   53.09
   1   7   3  758.72   62.79
  -3  -7  -3  253.47   34.80
  -3  -7  -3  244.38   17.90
  -3  -7  -3  271.67   17.70
   3   7   3  287.57   39.80
   3   7   3  289.47   17.50
  -5  -7  -3  169.08   13.00
  -5  -7  -3  194.58   34.20
  -5  -7  -3  208.98   14.60
   5   7   3  268.67   50.29
  -7  -7  -3  641.74   40.00
  -7  -7  -3  578.34   70.59
  -7  -7  -3  628.44   40.40
   7   7   3  580.44   76.49
   7   7   3  625.34   39.60
  -9  -7  -3  277.67   20.40
  -9  -7  -3  281.87   19.30
 -11  -7  -3  168.08   14.60
 -11  -7  -3  148.29   12.50
  11   7   3  141.49   11.30
 -10   8   3   85.99   13.10
 -10   8   3   55.69    8.60
 -10   8   3   62.49   10.40
  -8   8   3  102.69   12.80
  -8   8   3  102.59   10.80
  -8   8   3   98.89   11.90
  -6   8   3   79.99   10.90
  -6   8   3  106.19    7.30
  -6   8   3   98.99   10.20
  -6   8   3   89.99    9.80
   4  -8  -3  235.48   14.70
  -4   8   3  178.78   15.40
  -4   8   3  199.48   15.70
  -4   8   3  212.88   13.80
   2  -8  -3  121.19   10.60
   2  -8  -3  150.58   10.20
   0  -8  -3  304.37   20.10
   0  -8  -3  295.17   19.80
   0   8   3  297.67   20.20
   0   8   3  305.37   19.60
  -2  -8  -3  145.19    9.60
  -2  -8  -3  149.79   10.20
  -2  -8  -3  144.09   11.80
  -2  -8  -3  141.79   26.20
   2   8   3  123.19    9.90
   2   8   3  145.49   28.00
  -4  -8  -3   80.59    7.50
  -4  -8  -3   77.99    7.10
  -4  -8  -3   82.49   30.00
   4   8   3   91.19   35.10
   4   8   3   81.39    6.50
  -6  -8  -3  307.67   21.00
  -6  -8  -3  301.97   20.40
  -8  -8  -3  289.57   20.60
  -8  -8  -3  280.97   21.30
   8   8   3  328.37   20.00
 -10  -8  -3   57.39    8.30
  10   8   3   38.30    5.00
   9  -9  -3   67.59    7.20
  -9   9   3   93.79   13.30
  -9   9   3   93.59   12.50
  -9   9   3   86.99   11.80
  -7   9   3  222.58   19.70
  -7   9   3  256.47   18.40
  -7   9   3  216.78   18.00
  -5   9   3   87.29   11.60
  -5   9   3   93.19    7.60
  -5   9   3  106.69   10.30
   3  -9  -3  254.77   16.50
   3  -9  -3  238.18   17.10
  -3   9   3  223.78   15.70
  -3   9   3  225.78   17.70
   1  -9  -3   85.49    8.20
   1  -9  -3   82.59    8.80
  -1   9   3  127.39   10.00
  -1  -9  -3  197.68   14.00
  -1  -9  -3  178.28   13.40
  -1  -9  -3  162.78   12.90
   1   9   3  223.68   13.00
  -3  -9  -3   31.70    5.50
  -3  -9  -3   37.00    5.30
  -5  -9  -3   12.10    4.70
  -5  -9  -3   16.20    4.00
  -7  -9  -3  184.08   15.40
  -7  -9  -3  191.48   14.50
   7   9   3  206.08   13.70
  -9  -9  -3    4.30    4.90
  -9  -9  -3    0.00    8.70
   8 -10  -3   79.89    7.30
  -8  10   3   63.39    9.80
  -8  10   3   64.79   10.10
   6 -10  -3   53.09    9.30
   4 -10  -3  290.17   20.50
   4 -10  -3  274.67   20.90
  -4  10   3  311.17   19.50
   2 -10  -3  160.88   11.20
   2 -10  -3  137.79   11.10
   2 -10  -3  133.19   11.70
  -2  10   3  105.89    9.80
   0 -10  -3   26.90    4.50
   0 -10  -3   23.50    4.60
   0 -10  -3   31.90    5.50
   0  10   3   15.40    3.60
  -2 -10  -3  202.98   14.00
  -2 -10  -3  191.88   14.60
   2  10   3  173.78   13.10
  -4 -10  -3   67.69    9.10
  -4 -10  -3   66.29    7.80
  -6 -10  -3   60.39    9.80
  -6 -10  -3   54.99    8.40
   6  10   3   67.39    6.90
  -8 -10  -3   47.30    8.60
  -8 -10  -3   43.40    6.60
   5 -11  -3  140.89   14.00
   5 -11  -3  135.09   13.30
   5 -11  -3  143.69   13.80
   3 -11  -3  231.68   18.10
   3 -11  -3  226.18   18.00
   3 -11  -3  228.88   18.40
  -3  11   3  273.47   16.80
   1 -11  -3  231.28   15.80
   1 -11  -3  200.98   15.50
   1 -11  -3  212.98   16.10
  -1  11   3  175.78   14.40
  -1 -11  -3  213.78   16.60
  -1 -11  -3  208.58   16.00
   1  11   3  224.78   15.40
  -3 -11  -3  216.28   16.20
  -3 -11  -3  214.78   17.00
  -5 -11  -3  100.59   10.40
  -5 -11  -3   92.69   14.80
   5  11   3   96.39    8.90
  -3 -11   4   86.79   10.40
  -3 -11   4   83.09    7.60
   1  11  -4  202.88   70.39
  -1 -11   4  108.79    9.50
  -1 -11   4  104.89   11.50
  -1 -11   4  107.79   11.80
  -1 -11   4   97.19    8.70
   1 -11   4  302.47   21.40
   1 -11   4  278.37   20.50
   3 -11   4   11.60    6.40
   3 -11   4   24.20    4.20
   3 -11   4   28.20    6.00
  -6 -10   4  211.18   16.40
  -6 -10   4  208.48   18.00
  -6 -10   4  218.88   16.40
  -4 -10   4   62.29    5.70
  -4 -10   4   61.09    8.00
  -4 -10   4   40.70    6.50
  -2 -10   4  102.09   10.10
  -2 -10   4   97.59    8.30
  -2 -10   4   91.99    7.80
  -2 -10   4  105.29   10.00
   0  10  -4  426.96   74.29
   0 -10   4  407.36   27.10
   0 -10   4  383.06   25.60
   0 -10   4  382.06   26.00
   0 -10   4  406.26   26.20
   2 -10   4  101.19    9.20
   2 -10   4   97.09   10.40
   2 -10   4  107.09    8.20
   4 -10   4   25.50    3.60
   4 -10   4   28.40    6.20
   4 -10   4   18.50    4.60
   4 -10   4   25.60    5.70
  -6  10  -4  275.37   28.00
   6 -10   4  329.17   21.30
   6 -10   4  346.27   23.20
  -9  -9   4   57.79    9.40
  -9  -9   4   62.09   10.20
  -9  -9   4   59.39    6.60
  -7  -9   4  285.77   20.50
  -7  -9   4  289.67   21.80
  -7  -9   4  295.47   19.30
  -5  -9   4   37.40    4.50
  -5  -9   4   30.20    6.50
  -5  -9   4   29.50    5.00
  -3  -9   4  177.08   12.10
  -3  -9   4  175.68   13.70
  -3  -9   4  180.48   13.70
  -3  -9   4  177.68   13.50
  -1  -9   4   17.40    4.30
  -1  -9   4   14.50    2.80
  -1  -9   4   18.60    3.50
  -1  -9   4   16.60    4.20
  -1   9  -4  259.27   44.70
   1  -9   4  256.87   16.70
   1  -9   4  232.98   16.80
   1  -9   4  237.18   17.70
   1  -9   4  252.67   16.20
   3  -9   4   69.79    5.90
   3  -9   4   64.79    6.30
   3  -9   4   68.69    8.50
  -5   9  -4   94.09   11.50
   5  -9   4  101.19    9.90
   5  -9   4   95.79    7.50
   5  -9   4   90.89    7.70
  -7   9  -4  109.69   13.00
   7  -9   4  116.39   10.20
   7  -9   4  151.68   12.40
   7  -9   4  122.09    9.30
  -9   9  -4   77.89   12.40
   9  -9   4   68.59    7.30
   9  -9   4   61.79   10.20
 -10  -8   4  130.49   12.00
 -10  -8   4  129.79   15.50
 -10  -8   4  140.99   10.20
  -8  -8   4  252.87   18.00
  -8  -8   4  256.27   19.60
  -8  -8   4  256.37   16.90
  -6  -8   4  256.07   18.90
  -6  -8   4  267.17   17.20
  -6  -8   4  260.57   18.20
  -4  -8   4  386.16   68.49
  -4  -8   4  293.17   20.70
  -4  -8   4  310.57   19.80
  -4  -8   4  303.37   19.90
  -4  -8   4  310.57   20.90
  -2  -8   4   50.89    5.50
  -2  -8   4   64.69    5.00
  -2  -8   4  100.09   40.30
  -2  -8   4   66.49    6.60
  -2  -8   4   58.59    6.40
   0   8  -4  379.16   42.20
   0  -8   4  389.26   52.39
   0  -8   4  362.56   24.20
   0  -8   4  373.86   23.40
   0  -8   4  345.27   23.50
   0  -8   4  361.06   23.50
  -2   8  -4  187.48   32.90
  -2   8  -4  159.18   33.20
   2  -8   4  134.29    9.50
   2  -8   4  122.19   10.80
   2  -8   4  151.98   10.50
   2  -8   4  136.69    9.60
   4  -8   4  141.59    9.50
   4  -8   4  137.49    9.40
   4  -8   4  131.89   11.10
  -6   8  -4   43.70    6.40
  -6   8  -4   51.79   25.20
   6  -8   4   44.80    6.00
   6  -8   4   36.70    5.30
  -8   8  -4  176.08   15.50
  -8   8  -4  162.78   34.70
   8  -8   4  172.68   14.30
   8  -8   4  183.48   12.20
 -10   8  -4   13.50   43.60
 -10   8  -4   30.40    8.60
 -10   8  -4   58.99    8.50
  10  -8   4   48.90    6.40
 -11  -7   4  276.67   21.70
 -11  -7   4  276.87   18.60
 -11  -7   4  292.17   22.70
  -9  -7   4  140.19   10.10
  -9  -7   4  147.69   11.70
  -9  -7   4  146.49   13.80
   7   7  -4  425.36   65.29
  -7  -7   4  446.66   29.90
  -7  -7   4  455.95   28.50
  -7  -7   4  435.36   71.09
  -7  -7   4  435.66   28.50
  -7  -7   4  453.35   29.30
   5   7  -4  323.87   48.70
  -5  -7   4  336.97   56.29
  -5  -7   4  298.47   20.60
  -5  -7   4  314.57   19.90
  -5  -7   4  301.87   19.90
  -5  -7   4  312.07   20.90
   3   7  -4  395.76   50.69
  -3  -7   4  553.34   33.20
  -3  -7   4  516.65   32.60
  -3  -7   4  521.75   32.60
  -3  -7   4  533.85   56.89
   1   7  -4  335.17   37.00
  -1  -7   4  305.77   19.90
  -1  -7   4  313.97   20.50
  -1  -7   4  300.97   19.90
  -1  -7   4  308.77   45.10
  -1  -7   4  300.07   19.70
  -1   7  -4  703.93   66.39
  -1   7  -4  641.64   59.99
   1  -7   4  813.72   49.60
   1  -7   4  843.92   49.60
   1  -7   4  821.42   49.90
   1  -7   4  823.92   50.29
  -3   7  -4  349.96   44.20
  -3   7  -4  317.17   40.50
   3  -7   4  293.07   18.70
   3  -7   4  292.07   18.80
   3  -7   4  283.67   19.50
   3  -7   4  283.67   19.30
  -5   7  -4  223.08   40.00
  -5   7  -4  223.78   18.90
  -5   7  -4  221.18   36.70
   5  -7   4  261.27   17.50
   5  -7   4  310.97   18.80
   5  -7   4  297.27   18.60
   5  -7   4  288.27   17.50
  -7   7  -4  366.16   28.70
  -7   7  -4  385.56   27.50
  -7   7  -4  390.26   51.29
   7  -7   4  474.95   28.50
   7  -7   4  489.35   27.20
  -9   7  -4  157.78   39.30
  -9   7  -4  163.18   15.70
  -9   7  -4  178.78   14.80
   9  -7   4  225.18   15.20
 -11   7  -4  281.47   24.50
 -11   7  -4  242.18   21.60
 -11   7  -4  226.08   55.29
  11  -7   4  305.37   18.50
 -12  -6   4  129.19   12.20
 -12  -6   4  116.89   13.70
 -12  -6   4  140.59   16.20
 -12  -6   4  148.09   10.00
  10   6  -4   43.50   59.29
 -10  -6   4   48.50    6.30
 -10  -6   4   48.80    7.10
 -10  -6   4   44.70    7.80
 -10  -6   4   42.60    4.80
 -10  -6   4   34.70   61.59
   8   6  -4   57.99   36.50
  -8  -6   4  113.79    9.40
  -8  -6   4  123.29    9.30
  -8  -6   4  119.19   12.10
  -8  -6   4  119.79    8.30
  -8  -6   4  124.49   44.00
   6   6  -4  136.09   26.40
  -6  -6   4  181.68   11.90
  -6  -6   4  178.88   39.10
  -6  -6   4  180.78   13.40
  -6  -6   4  173.88   11.70
  -6  -6   4  182.48   13.20
   4   6  -4  185.98   38.40
  -4  -6   4  276.27   18.40
  -4  -6   4  281.77   17.70
  -4  -6   4  274.87   18.20
  -4  -6   4  278.47   17.70
  -4  -6   4  318.57   42.60
  -2  -6   4  208.38   13.70
  -2  -6   4  217.08   13.80
  -2  -6   4  209.88   14.10
  -2  -6   4  206.98   14.40
  -2  -6   4  231.78   36.90
   0   6  -4  230.98   29.40
   0  -6   4  199.28   14.30
   0  -6   4  221.48   14.70
   0  -6   4  210.18   14.00
   0  -6   4  207.38   14.20
   0  -6   4  225.68   33.60
   0  -6   4  235.68   14.00
  -2   6  -4  259.47   29.90
  -2   6  -4  283.37   35.40
  -2   6  -4  231.08   15.90
   2  -6   4  208.18   14.60
   2  -6   4  216.48   14.50
   2  -6   4  227.48   15.20
   2  -6   4  233.98   15.20
  -4   6  -4  803.22   58.69
  -4   6  -4  791.82   59.99
  -4   6  -4  814.82   48.60
   4  -6   4  690.43   48.00
   4  -6   4  702.13   47.50
  -6   6  -4  155.78   33.40
  -6   6  -4  170.88   11.80
  -6   6  -4  159.08   28.20
  -6   6  -4  160.78   10.30
   6  -6   4  121.99   10.80
   6  -6   4  129.29    9.70
  -8   6  -4   99.69   10.30
  -8   6  -4  111.99   31.30
  -8   6  -4   94.99   10.80
 -10   6  -4  189.38   42.90
 -10   6  -4  168.88   15.80
 -10   6  -4  204.88   16.10
  10  -6   4  198.58   13.10
  10  -6   4  202.58   15.50
  10  -6   4  157.28   63.69
 -12   6  -4  259.87   21.90
 -12   6  -4  244.18   26.50
  13   5  -4  279.47   93.39
 -13  -5   4  297.87   24.10
 -13  -5   4  358.66   25.30
 -13  -5   4  327.77   25.80
 -13  -5   4  334.87   21.20
 -13  -5   4  194.08   77.29
  11   5  -4   38.90   54.89
 -11  -5   4   73.59    9.80
 -11  -5   4   80.79    6.40
 -11  -5   4  101.19   62.29
 -11  -5   4   77.99    8.10
 -11  -5   4   83.19   11.20
   9   5  -4  215.28   47.70
  -9  -5   4  258.67   54.29
  -9  -5   4  242.28   18.40
  -9  -5   4  246.38   16.10
  -9  -5   4  246.48   17.10
  -9  -5   4  260.17   17.00
   7   5  -4  467.75   55.79
  -7  -5   4  534.45   33.10
  -7  -5   4  524.05   32.70
  -7  -5   4  518.35   32.50
  -7  -5   4  491.35   33.50
  -7  -5   4  516.45   59.99
   5   5  -4  568.24   53.99
  -5  -5   4  575.54   54.89
  -5  -5   4  575.24   37.50
  -5  -5   4  612.54   38.20
  -5  -5   4  597.74   37.90
  -5  -5   4  614.14   37.60
  -3  -5   4  139.99   27.00
  -3  -5   4  109.19    8.30
  -3  -5   4  118.79    7.70
  -3  -5   4  114.69    8.30
  -3  -5   4  108.29    7.60
   1   5  -4 1209.18   80.59
   1   5  -4 1300.17   72.59
  -1  -5   4 1104.79   82.29
  -1  -5   4 1130.19   72.69
  -1  -5   4 1149.08   72.59
  -1  -5   4 1102.69   72.59
  -1  -5   4 1100.19   72.99
  -1   5  -4  419.96   41.40
  -1   5  -4  439.26   26.40
  -1   5  -4  417.36   36.50
   1  -5   4  371.46   25.60
   1  -5   4  390.46   25.90
  -3   5  -4  377.36   23.00
  -3   5  -4  404.36   35.60
  -3   5  -4  404.06   37.50
   3  -5   4  312.97   22.50
   3  -5   4  309.87   22.10
  -5   5  -4  181.98   30.90
  -5   5  -4  194.78   31.40
  -5   5  -4  178.98   11.90
   5  -5   4  153.68   11.30
   5  -5   4  154.08   10.40
   5  -5   4  148.09   10.80
  -7   5  -4  154.38   10.50
  -7   5  -4  141.19   11.00
  -7   5  -4  186.88   34.70
   7  -5   4  123.59    9.00
   7  -5   4  110.39   37.40
   7  -5   4  121.39   10.30
  -9   5  -4  103.39   10.00
  -9   5  -4   91.69    9.70
   9  -5   4   86.99    6.70
   9  -5   4   81.79   47.50
   9  -5   4   82.79    8.90
 -11   5  -4  100.99   43.90
  11  -5   4  217.48   16.00
  11  -5   4  199.88   14.10
  11  -5   4  243.78   67.29
 -13   5  -4  196.28   16.00
 -13   5  -4  167.88   18.40
  13  -5   4  127.99   15.80
 -14  -4   4  141.19   13.10
 -14  -4   4  131.19   16.40
 -14  -4   4  124.59   20.40
 -14  -4   4  166.58   94.09
 -14  -4   4  137.59   10.40
  12   4  -4   87.09   63.49
 -12  -4   4  113.19    8.10
 -12  -4   4   94.69   13.00
 -12  -4   4  112.49   10.10
 -12  -4   4  105.09   66.29
 -12  -4   4  106.29   11.90
  10   4  -4  349.27   94.99
 -10  -4   4  163.88   47.80
 -10  -4   4  141.79   11.10
 -10  -4   4  150.38   10.10
 -10  -4   4  145.89   13.00
 -10  -4   4  156.18   11.90
   8   4  -4  127.29   32.40
  -8  -4   4  155.78   12.30
  -8  -4   4  160.38   11.00
  -8  -4   4  153.68   10.90
  -8  -4   4  158.78   10.10
  -8  -4   4   93.29   28.00
   6   4  -4  488.95   46.90
  -6  -4   4  424.36   27.90
  -6  -4   4  411.96   27.70
  -6  -4   4  435.16   28.60
  -6  -4   4  460.75   28.20
  -4  -4   4  287.47   17.90
  -4  -4   4  273.57   18.30
  -4  -4   4  288.77   18.00
  -4  -4   4  283.07   18.50
  -4  -4   4  254.57   33.70
  -2  -4   4  420.86   26.30
  -2  -4   4  418.96   26.40
  -2  -4   4  407.36   26.20
  -2  -4   4  399.86   37.90
  -2  -4   4  409.46   26.10
   0   4  -4  371.26   35.20
   0   4  -4  405.06   26.80
   0  -4   4  423.46   27.30
   0  -4   4  448.36   26.90
   0  -4   4  452.45   27.10
   0  -4   4  420.56   37.70
   0  -4   4  439.96   26.90
  -2   4  -4  652.73   50.89
  -2   4  -4  604.84   41.00
   2  -4   4  648.64   40.50
   2  -4   4  671.53   40.80
  -4   4  -4  346.17   34.80
  -4   4  -4  364.96   23.50
  -4   4  -4  375.06   35.90
   4  -4   4  358.56   23.10
   4  -4   4  351.96   22.60
   4  -4   4  352.76   22.50
  -6   4  -4  255.17   19.40
  -6   4  -4  276.97   35.00
  -6   4  -4  259.37   18.90
   6  -4   4  326.97   46.60
   6  -4   4  353.96   19.30
   8  -4   4  286.27   18.30
   8  -4   4  307.87   55.89
   8  -4   4  282.57   19.30
 -10   4  -4   84.09   10.90
 -10   4  -4   85.69   10.30
 -10   4  -4   92.69   50.49
  10  -4   4  117.69    7.60
  10  -4   4  159.18   54.29
  10  -4   4  116.89    9.90
 -12   4  -4  200.98   16.10
 -12   4  -4  168.88   17.30
 -12   4  -4  171.58   50.29
  12  -4   4  276.97   86.09
 -14   4  -4   82.49   12.90
 -14   4  -4   78.29   12.90
  14  -4   4   95.19   12.50
  13   3  -4  142.79   68.09
 -13  -3   4  164.08   10.80
 -13  -3   4  195.08   78.69
 -13  -3   4  158.18   13.00
 -13  -3   4  131.49   16.30
 -13  -3   4  158.98   16.10
  11   3  -4   59.19   47.60
 -11  -3   4   33.70    7.00
 -11  -3   4   30.00    5.40
 -11  -3   4   30.40   47.30
 -11  -3   4   35.30    3.60
 -11  -3   4   21.60    4.10
   9   3  -4   98.79   32.80
  -9  -3   4  101.49    8.00
  -9  -3   4  114.29    8.90
  -9  -3   4  150.98   37.00
  -9  -3   4   85.69    9.90
  -9  -3   4  104.89    7.10
   7   3  -4   98.79   25.00
  -7  -3   4  102.59    7.00
  -7  -3   4  116.79    7.70
  -7  -3   4   96.79    8.70
  -7  -3   4   93.69   27.00
  -7  -3   4  100.89    7.80
  -5  -3   4 1178.38   71.49
  -5  -3   4 1144.69   72.09
  -5  -3   4 1093.69   81.79
  -5  -3   4 1164.28   71.69
  -5  -3   4 1112.79   71.79
  -3  -3   4   28.50    3.40
  -3  -3   4   33.30   13.50
  -3  -3   4   26.80    3.00
  -3  -3   4   27.60    2.30
  -3  -3   4   29.00    2.60
   1   3  -4 2052.39  123.89
  -1  -3   4 1814.02  117.69
  -1  -3   4 1846.72  124.29
  -1  -3   4 1886.41  117.49
  -1  -3   4 1797.32  117.49
  -1   3  -4 1072.49   70.29
  -1   3  -4 1066.29   76.29
   1  -3   4 1142.09   70.09
   1  -3   4 1173.98   69.89
  -3   3  -4 1871.71  124.49
  -3   3  -4 1852.21  118.09
   3  -3   4 1894.51  117.69
   3  -3   4 1903.71  117.99
  -5   3  -4  843.22   52.59
  -5   3  -4  916.11   52.19
  -5   3  -4  820.22   61.39
   5  -3   4  795.82   51.99
   5  -3   4  831.52   51.99
   5  -3   4  771.32   52.39
   5  -3   4  811.92   65.49
  -7   3  -4  338.47   23.50
  -7   3  -4  294.27   38.00
  -7   3  -4  322.97   23.70
   7  -3   4  438.66   23.70
   7  -3   4  406.06   49.80
  -9   3  -4  430.66   30.80
  -9   3  -4  424.46   54.29
   9  -3   4  520.15   63.79
   9  -3   4  456.15   30.70
   9  -3   4  518.75   29.70
 -11   3  -4  186.48   39.60
 -11   3  -4  189.08   15.20
 -11   3  -4  186.08   16.10
  11  -3   4  213.08   13.00
  11  -3   4  200.78   49.60
  11  -3   4  204.68   15.10
 -13   3  -4  153.68   18.00
 -13   3  -4  179.78   16.10
 -13   3  -4  209.98   65.39
  13  -3   4  218.88   15.80
 -14  -2   4  236.48   20.40
 -14  -2   4  249.78   20.80
 -14  -2   4  263.57   83.39
 -14  -2   4  233.18   18.20
  12   2  -4  104.79   52.69
 -12  -2   4  161.18   55.89
 -12  -2   4  155.38   10.40
 -12  -2   4  152.28   13.70
 -12  -2   4  171.48   15.20
 -12  -2   4  149.39   12.10
  10   2  -4  134.89   38.30
 -10  -2   4  163.88   10.40
 -10  -2   4  165.38   13.50
 -10  -2   4  142.59   11.40
 -10  -2   4  172.88   12.50
  -8  -2   4  445.76   49.90
  -8  -2   4  452.15   29.20
  -8  -2   4  455.85   30.00
  -8  -2   4  449.06   29.40
  -8  -2   4  468.65   28.70
   6   2  -4  747.63   65.39
  -6  -2   4  869.71   55.79
  -6  -2   4  881.81   55.29
  -6  -2   4  937.51   54.99
  -6  -2   4  916.51   55.39
  -4  -2   4  719.93   46.20
  -4  -2   4  732.03   46.30
  -4  -2   4  746.93   46.50
  -4  -2   4  736.03   46.00
   2   2  -4 2422.86  146.09
   2   2  -4 2328.37  151.48
  -2  -2   4 2288.17  145.99
  -2  -2   4 2342.37  152.18
  -2  -2   4 2384.36  146.19
  -2  -2   4 2311.77  146.09
  -2  -2   4 2258.27  145.89
   0   2  -4 2509.95  154.28
   0   2  -4 2494.45  148.69
   0   2  -4 2480.95  148.29
   0  -2   4 2317.97  148.49
   0  -2   4 2331.67  148.39
   0  -2   4 2270.27  148.39
   0  -2   4 2203.38  153.98
  -2   2  -4  358.96   26.10
  -2   2  -4  329.27   33.80
   2  -2   4  469.15   26.10
   2  -2   4  451.35   25.80
  -4   2  -4  823.62   57.89
  -4   2  -4  727.53   49.70
  -4   2  -4  763.82   49.40
   4  -2   4  842.32   60.49
   4  -2   4  748.43   49.30
   4  -2   4  835.22   49.30
   4  -2   4  785.02   49.60
  -6   2  -4  778.62   45.60
  -6   2  -4  737.93   45.80
  -6   2  -4  679.83   55.09
   6  -2   4  700.13   60.39
   6  -2   4  727.13   45.20
   6  -2   4  675.63   45.60
  -8   2  -4   36.60   19.20
  -8   2  -4   53.49    6.20
  -8   2  -4   58.39    5.70
   8  -2   4   51.39    5.50
   8  -2   4   35.00   28.50
   8  -2   4   49.50    4.10
 -10   2  -4  188.08   14.00
 -10   2  -4  173.28   35.00
 -10   2  -4  184.18   14.30
  10  -2   4  247.18   46.60
 -12   2  -4  155.78   16.10
 -12   2  -4  185.38   48.90
 -12   2  -4  177.98   13.80
  12  -2   4  185.68   54.89
 -14   2  -4   94.29   11.70
 -14   2  -4   99.39   15.50
  14  -2   4  104.99   11.80
 -15  -1   4  127.29   17.60
 -15  -1   4  138.99   17.60
 -15  -1   4  148.59   13.50
  13   1  -4   33.90   58.39
 -13  -1   4   49.00   61.49
 -13  -1   4   42.10    7.70
 -13  -1   4   45.80    8.60
 -13  -1   4   49.30    7.80
  11   1  -4  467.15   66.39
 -11  -1   4  319.37   23.60
 -11  -1   4  315.47   21.00
 -11  -1   4  326.97   21.40
 -11  -1   4  312.47   65.69
 -11  -1   4  345.27   22.20
 -11  -1   4  334.97   22.90
   9   1  -4  160.68   31.10
  -9  -1   4  117.39   10.60
  -9  -1   4  135.49   31.40
  -9  -1   4  123.09   10.00
  -9  -1   4  123.19    9.10
  -9  -1   4  125.29    8.20
   7   1  -4  165.98   31.30
  -7  -1   4  196.38   31.20
  -7  -1   4  175.88   12.70
  -7  -1   4  169.28   11.60
  -7  -1   4  187.68   11.20
  -7  -1   4  162.48   12.00
  -5  -1   4  131.89   22.20
  -5  -1   4  133.29    8.60
  -5  -1   4  123.59    8.30
  -5  -1   4  118.49    8.00
  -5  -1   4  117.99    9.10
  -3  -1   4 1064.19   71.19
  -3  -1   4  991.20   64.29
  -3  -1   4 1032.90   64.39
  -3  -1   4 1032.20   64.49
  -3  -1   4 1021.30   64.69
   1   1  -4 2018.00  131.29
   1   1  -4 1974.10  126.19
  -1  -1   4 2100.29  126.19
  -1  -1   4 2050.89  126.09
  -1  -1   4 1979.20  126.09
  -1  -1   4 1976.40  126.19
  -1  -1   4 2008.90  131.49
  -1  -1   4 2019.70  126.19
  -1   1  -4  537.45   41.00
  -1   1  -4  505.95   39.70
  -1   1  -4  516.75   33.30
  -1   1  -4  529.15   33.10
  -1   1  -4  541.25   33.10
   3  -1   4  380.36   22.50
   3  -1   4  327.67   22.50
   3  -1   4  352.66   33.60
   3  -1   4  366.06   22.80
  -5   1  -4  709.53   54.49
  -5   1  -4  704.83   46.40
  -5   1  -4  762.12   46.30
   5  -1   4  738.93   46.10
   5  -1   4  744.33   46.40
   5  -1   4  736.23   58.59
  -7   1  -4   44.80   14.30
  -7   1  -4   71.69    5.90
  -7   1  -4   67.39    6.30
  -9   1  -4  170.38   28.70
  -9   1  -4  122.09    9.20
  -9   1  -4  130.19    9.90
   9  -1   4  111.59   35.40
   9  -1   4   98.59    7.80
 -11   1  -4  143.89   11.90
 -11   1  -4  150.48   12.90
  11  -1   4  201.78   51.29
  11  -1   4  152.38    9.90
  11  -1   4  144.89   11.70
 -13   1  -4  107.09   11.60
 -13   1  -4  116.59   14.20
 -13   1  -4  183.38   65.99
  13  -1   4  143.29   11.80
  13  -1   4  116.99   72.29
 -15   1  -4   48.50   11.70
 -15   1  -4   34.50    7.80
  15  -1   4   35.90    7.90
 -14   0   4   61.19    9.50
 -14   0   4   70.99   10.00
 -14   0   4   49.50    9.70
  12   0  -4  142.99   46.00
 -12   0   4  126.79   10.50
 -12   0   4  131.29   13.50
 -12   0   4  119.39   12.50
 -12   0   4  133.49   48.00
  10   0  -4  340.37   53.49
 -10   0   4  320.77   21.30
 -10   0   4  325.67   22.90
 -10   0   4  323.07   51.19
 -10   0   4  335.47   22.30
 -10   0   4  396.76   27.30
   8   0  -4   11.60    1.50
   8   0  -4   16.30   21.30
  -8   0   4   17.70    2.50
  -8   0   4   16.70    4.10
  -8   0   4   13.00    3.30
  -8   0   4   12.40    1.50
  -8   0   4   11.30   19.40
   6   0  -4  545.35   43.30
  -6   0   4  520.15   32.20
  -6   0   4  522.65   32.50
  -6   0   4  513.85   33.10
  -6   0   4  448.06   42.80
  -6   0   4  513.45   32.80
   4   0  -4  447.66   34.90
   4   0  -4  476.75   27.50
  -4   0   4  365.96   34.80
  -4   0   4  414.66   27.30
  -4   0   4  437.86   27.20
  -4   0   4  442.26   27.90
  -4   0   4  426.66   27.50
   2   0  -4 1221.08   76.29
   2   0  -4 1189.78   81.49
  -2   0   4 1199.28   76.29
  -2   0   4 1231.88   76.49
  -2   0   4 1249.28   76.29
  -2   0   4 1201.98   81.99
  -2   0   4 1234.98   76.59
   0   0  -4 2727.93  167.88
   0   0  -4 2627.24  172.68
   0   0  -4 2734.33  167.98
   0   0  -4 2580.64  173.38
   0   0   4 2789.82  167.88
   0   0   4 2608.64  167.88
   0   0   4 2719.63  167.98
  -2   0  -4 3635.14  220.48
  -2   0  -4 3468.55  225.58
  -2   0  -4 3546.25  220.48
  -2   0  -4 3494.15  220.48
   2   0   4 3449.85  220.48
   2   0   4 3563.24  220.48
  -4   0  -4 1627.84   99.59
  -4   0  -4 1568.94  106.19
  -4   0  -4 1532.25   99.69
   4   0   4 1516.45   99.59
   4   0   4 1630.24   99.49
   4   0   4 1666.93  107.89
  -6   0  -4  555.74   35.40
  -6   0  -4  552.54   35.40
  -6   0  -4  500.75   45.70
   6   0   4  583.64   35.00
   6   0   4  569.04   35.40
  -8   0  -4  743.33   47.60
  -8   0  -4  747.73   63.39
  -8   0  -4  748.63   47.60
   8   0   4  755.82   46.90
   8   0   4  717.63   47.40
   8   0   4  790.02   70.09
 -10   0  -4  651.93   66.79
 -10   0  -4  554.14   40.80
 -10   0  -4  636.74   40.50
  10   0   4  643.44   78.09
  10   0   4  652.23   40.10
  10   0   4  629.44   39.20
 -12   0  -4  118.79   45.50
 -12   0  -4  101.99   12.10
 -12   0  -4  122.19   10.60
  12   0   4   96.29   60.09
  12   0   4  132.99   10.60
  12   0   4  113.49    8.10
 -14   0  -4  135.39   14.20
 -14   0  -4  113.19   67.99
 -14   0  -4  171.98   16.80
  14   0   4  154.88   13.90
 -15   1   4  132.19   17.70
 -15   1   4  137.29   18.00
 -15   1   4  135.99   14.10
  13  -1  -4   33.40   50.49
 -13   1   4   40.70    8.50
 -13   1   4   41.60    7.80
 -13   1   4   32.40    5.70
 -13   1   4   32.60   49.30
  11  -1  -4  347.87   62.79
 -11   1   4  449.46   31.90
 -11   1   4  477.45   30.60
 -11   1   4  505.25   31.40
 -11   1   4  495.25   61.99
   9  -1  -4   95.29   26.50
  -9   1   4  156.88   10.80
  -9   1   4  157.88   11.90
  -9   1   4  164.98   12.30
  -9   1   4  138.59   26.70
   7  -1  -4  183.48   11.40
   7  -1  -4  166.58   28.00
  -7   1   4  175.48   13.00
  -7   1   4  170.28   11.40
  -7   1   4  178.68   11.90
  -7   1   4  187.28   12.50
  -5   1   4  275.07   17.30
  -5   1   4  270.67   17.90
  -5   1   4  288.97   17.50
  -5   1   4  259.67   18.20
  -3   1   4 1300.27   85.39
  -3   1   4 1395.26   84.99
  -3   1   4 1351.66   85.19
  -3   1   4 1382.96   84.99
   1  -1  -4 2034.20  125.89
   1  -1  -4 1960.90  126.79
  -1   1   4 1910.11  120.99
  -1   1   4 1891.91  120.79
  -1   1   4 1867.61  120.89
  -1  -1  -4  417.96   35.80
  -1  -1  -4  388.56   28.90
  -1  -1  -4  395.56   29.10
   1   1   4  526.65   37.70
   1   1   4  530.95   28.90
   1   1   4  511.35   29.10
   3   1   4  517.65   32.40
   3   1   4  503.65   41.70
   3   1   4  515.05   32.30
  -5  -1  -4  754.12   46.30
  -5  -1  -4  779.12   46.30
  -5  -1  -4  664.43   54.69
   5   1   4  753.42   46.10
   5   1   4  713.43   57.69
   5   1   4  711.03   46.20
  -7  -1  -4  135.49   25.20
   7   1   4   84.99    5.80
   7   1   4   75.59    6.30
   7   1   4   70.89   26.80
  -9  -1  -4   96.69   27.10
  -9  -1  -4   85.99    7.30
  -9  -1  -4   84.39    8.20
   9   1   4  121.49   36.60
 -11  -1  -4  107.09   38.30
 -11  -1  -4  150.68   13.40
 -11  -1  -4  154.88   11.90
  11   1   4  159.88   11.80
  11   1   4  154.88   60.89
  11   1   4  149.39   10.20
 -13  -1  -4  151.98   14.40
 -13  -1  -4  198.48   69.69
 -13  -1  -4  157.18   12.20
  13   1   4  119.89    9.40
  13   1   4  147.19   74.39
  13   1   4  128.39   12.10
 -15  -1  -4   37.70    7.90
 -15  -1  -4   34.10   10.90
  15   1   4   39.20    7.70
 -14   2   4  206.08   16.80
 -14   2   4  212.68   19.80
 -14   2   4  206.68   19.40
  12  -2  -4  141.19   42.10
 -12   2   4   84.99    9.00
 -12   2   4   80.59   12.00
 -12   2   4   90.39   11.20
 -12   2   4  112.89   43.40
  10  -2  -4  172.58   37.00
 -10   2   4  134.99   11.90
 -10   2   4  189.58   37.90
 -10   2   4  142.29   12.60
 -10   2   4  146.49   10.90
   8  -2  -4  481.55   44.90
   8  -2  -4  477.65   27.70
  -8   2   4  446.86   27.70
  -8   2   4  421.96   28.90
  -8   2   4  416.46   29.20
  -8   2   4  422.86   28.30
  -8   2   4  429.66   44.10
   6  -2  -4  873.41   60.19
  -6   2   4  731.73   51.99
  -6   2   4  804.32   59.69
  -6   2   4  864.31   51.19
  -6   2   4  840.72   51.89
  -6   2   4  794.02   51.49
  -4   2   4  460.65   30.80
  -4   2   4  515.75   38.60
  -4   2   4  477.35   30.30
  -4   2   4  478.85   31.00
  -4   2   4  488.25   30.40
   2  -2  -4 2343.37  153.98
  -2   2   4 2408.86  149.88
  -2   2   4 2441.96  149.69
  -2   2   4 2379.46  150.08
   0  -2  -4 2380.16  156.58
   0   2   4 2371.36  151.98
   0   2   4 2512.65  157.58
   0   2   4 2431.16  151.78
   0   2   4 2439.86  151.78
  -2  -2  -4  431.26   23.50
  -2  -2  -4  450.25   31.70
   2   2   4  340.07   23.20
   2   2   4  338.67   32.50
   2   2   4  330.47   23.20
   2   2   4  337.87   23.20
  -4  -2  -4  831.02   49.00
   4   2   4  749.13   48.90
   4   2   4  771.62   59.39
   4   2   4  759.62   48.90
  -6  -2  -4  764.72   47.50
  -6  -2  -4  696.83   59.29
  -6  -2  -4  735.83   47.40
   6   2   4  767.82   47.10
   6   2   4  770.42   62.39
   6   2   4  748.13   47.20
  -8  -2  -4   42.80    5.70
  -8  -2  -4   66.39   27.50
  -8  -2  -4   47.00    5.00
   8   2   4   42.90   31.90
   8   2   4   54.69    4.20
   8   2   4   54.99    5.00
 -10  -2  -4  324.27   58.79
 -10  -2  -4  211.68   15.60
  10   2   4  206.38   56.29
  10   2   4  214.48   14.50
  10   2   4  196.38   13.70
 -12  -2  -4  235.68   16.60
 -12  -2  -4  229.38   15.50
  12   2   4  182.68   13.50
  12   2   4  165.48   74.79
  12   2   4  191.38   15.00
 -14  -2  -4  100.29   11.40
 -14  -2  -4  113.29   14.60
 -14  -2  -4  114.99   77.89
  14   2   4   67.49   95.79
  14   2   4  100.89   11.40
  14   2   4   97.29    8.00
  13  -3  -4  153.68   58.79
 -13   3   4  122.39   11.80
 -13   3   4  130.59   14.90
 -13   3   4  121.49   14.10
 -13   3   4   74.49   52.39
  11  -3  -4   33.50   39.00
 -11   3   4   54.99    8.00
 -11   3   4   49.80    6.90
 -11   3   4   37.20    6.80
 -11   3   4   46.40   35.90
   9  -3  -4  135.79   30.90
  -9   3   4   96.49    7.90
  -9   3   4  127.19   29.90
  -9   3   4   88.09    9.70
  -9   3   4   79.19    9.90
   7  -3  -4  129.39   21.40
  -7   3   4   95.39    8.20
  -7   3   4   94.79    6.40
  -7   3   4   93.39    8.60
  -7   3   4   86.59   20.40
  -7   3   4   92.49    7.20
  -5   3   4  948.41   60.59
  -5   3   4 1029.20   68.09
  -5   3   4  943.71   60.19
  -5   3   4  959.40   59.99
  -5   3   4  915.71   60.79
  -3   3   4   82.49    5.30
  -3   3   4   67.39    6.10
  -3   3   4   80.09    5.80
  -3   3   4   71.29    5.20
   1  -3  -4 1840.42  121.99
   1  -3  -4 1981.40  126.99
   1  -3  -4 1920.91  126.69
   1  -3  -4 1856.61  121.99
  -1   3   4 2047.10  122.09
  -1   3   4 2062.29  122.29
  -1  -3  -4 1177.48   69.79
  -1  -3  -4 1200.08   69.19
  -1  -3  -4 1208.48   75.09
   1   3   4  996.40   75.59
   1   3   4 1007.10   69.19
   1   3   4 1035.70   69.29
  -3  -3  -4 1830.92  115.09
  -3  -3  -4 1909.31  114.89
  -3  -3  -4 1796.02  120.99
   3   3   4 1804.12  122.19
   3   3   4 1849.31  114.79
   3   3   4 1812.42  114.89
  -5  -3  -4  801.52   54.39
  -5  -3  -4  772.42   64.79
  -5  -3  -4  832.92   54.59
   5   3   4  928.01   54.29
   5   3   4  899.91   54.29
   5   3   4  956.60   68.89
  -7  -3  -4  422.96   24.60
  -7  -3  -4  444.46   45.60
  -7  -3  -4  439.56   24.90
   7   3   4  327.97   24.10
   7   3   4  327.77   24.10
   7   3   4  303.97   54.89
  -9  -3  -4  500.85   61.79
  -9  -3  -4  469.35   30.10
  -9  -3  -4  496.05   29.80
   9   3   4  415.46   29.10
   9   3   4  494.55   69.89
   9   3   4  436.56   29.30
 -11  -3  -4  213.28   15.30
 -11  -3  -4  222.98   44.80
 -11  -3  -4  211.88   16.30
  11   3   4  261.17   67.49
  11   3   4  204.88   13.90
  11   3   4  208.18   14.70
 -13  -3  -4  207.88   17.60
 -13  -3  -4  209.18   15.60
 -13  -3  -4  208.38   70.89
  13   3   4  190.98   15.20
  13   3   4  171.98   81.29
  13   3   4  199.68   13.70
 -14   4   4  129.19   18.50
 -14   4   4  131.29   14.00
 -14   4   4  141.59   17.40
  12  -4  -4   83.19   46.90
 -12   4   4  147.59   50.89
 -12   4   4  118.89   11.30
 -12   4   4  102.69   13.60
 -12   4   4  127.49   13.30
  10  -4  -4  208.98   39.70
 -10   4   4  205.28   16.00
 -10   4   4  211.38   16.60
 -10   4   4  193.48   36.90
 -10   4   4  186.98   14.60
   8  -4  -4  115.29   25.40
  -8   4   4  123.59    7.60
  -8   4   4  116.99   25.60
  -8   4   4  114.29    9.00
  -8   4   4  104.09   10.40
  -8   4   4  108.49   10.00
   6  -4  -4  420.16   37.60
  -6   4   4  436.36   28.20
  -6   4   4  459.15   29.40
  -6   4   4  450.55   28.70
  -6   4   4  432.16   29.20
  -6   4   4  491.45   40.60
   4  -4  -4  270.17   23.60
  -4   4   4  213.58   14.30
  -4   4   4  214.58   14.80
  -4   4   4  221.98   14.20
  -4   4   4  203.28   14.90
   2  -4  -4  423.96   32.20
   2  -4  -4  478.55   42.10
   2  -4  -4  481.55   38.40
  -2   4   4  564.94   32.80
  -2   4   4  569.14   32.40
  -2   4   4  539.05   32.90
   0  -4  -4  437.36   27.20
   0  -4  -4  470.65   34.80
   0  -4  -4  447.66   27.40
   0   4   4  419.86   36.50
   0   4   4  403.36   27.30
   0   4   4  415.96   27.40
  -2  -4  -4  703.53   50.09
  -2  -4  -4  685.43   42.30
   2   4   4  648.44   42.30
   2   4   4  665.03   42.30
   2   4   4  659.23   63.79
  -4  -4  -4  388.76   35.90
  -4  -4  -4  359.16   22.60
  -4  -4  -4  345.97   22.90
   4   4   4  353.86   22.50
   4   4   4  354.86   22.60
   4   4   4  335.57   38.50
  -6  -4  -4  372.26   20.30
  -6  -4  -4  341.07   39.90
   6   4   4  285.67   19.90
   6   4   4  275.67   20.00
   6   4   4  291.87   47.10
   8   4   4  170.18   11.50
   8   4   4  173.88   11.50
   8   4   4  174.88   38.70
 -10  -4  -4  107.89    8.50
 -10  -4  -4   99.89   40.10
 -10  -4  -4   99.09    9.40
  10   4   4   74.49    7.40
  10   4   4   56.59   46.20
  10   4   4   86.39    6.80
 -12  -4  -4  246.08   60.49
  12   4   4  194.68   12.90
  12   4   4  174.68   13.50
  12   4   4  182.58   90.49
 -14  -4  -4   88.49   14.00
 -14  -4  -4  101.79   11.10
 -14  -4  -4   87.89   92.09
  14   4   4   96.09  124.29
  14   4   4   76.29   10.20
  14   4   4   83.99    8.20
 -13   5   4  265.17   23.70
 -13   5   4  298.27   21.60
 -13   5   4  270.07   23.60
  11  -5  -4   44.90   67.29
 -11   5   4   50.49    8.60
 -11   5   4   45.40   40.30
 -11   5   4   47.20    8.10
 -11   5   4   53.19    8.80
   9  -5  -4  236.68   47.40
  -9   5   4  300.47   20.70
  -9   5   4  286.57   18.10
  -9   5   4  284.87   20.50
  -9   5   4  293.47   46.00
  -9   5   4  272.77   19.50
   7  -5  -4  513.75   43.30
  -7   5   4  446.96   29.90
  -7   5   4  460.45   31.40
  -7   5   4  480.15   31.30
  -7   5   4  492.85   30.70
  -7   5   4  459.65   43.40
   5  -5  -4  632.44   49.50
  -5   5   4  637.44   39.70
  -5   5   4  603.44   40.20
  -5   5   4  618.64   40.20
  -5   5   4  624.64   39.30
  -3   5   4   36.50    3.90
  -3   5   4   32.40    4.70
  -3   5   4   37.60    3.20
  -3   5   4   28.40    4.70
   1  -5  -4 1172.18   83.19
   1  -5  -4 1100.19   78.69
   1  -5  -4 1120.89   83.79
  -1   5   4 1399.66   79.29
  -1   5   4 1321.27   78.79
  -1   5   4 1408.26   80.09
  -1  -5  -4  352.66   25.90
  -1  -5  -4  378.96   34.70
  -1  -5  -4  388.56   25.60
   1   5   4  434.76   25.70
   1   5   4  398.76   37.60
   1   5   4  454.65   25.80
  -3  -5  -4  298.97   21.40
  -3  -5  -4  325.17   21.20
  -3  -5  -4  307.07   21.00
  -3  -5  -4  317.57   35.30
   3   5   4  382.66   21.20
   3   5   4  366.86   38.20
  -5  -5  -4  147.59   10.50
  -5  -5  -4  154.88   28.50
  -5  -5  -4  141.69    9.80
  -5  -5  -4  144.79   10.10
   5   5   4  193.18   38.90
  -7  -5  -4   76.49   29.10
  -7  -5  -4  119.69    9.90
  -7  -5  -4  125.79   10.40
   7   5   4  133.99   36.70
   7   5   4  151.58    9.50
   7   5   4  152.98   10.40
   7   5   4  150.98    9.20
  -9  -5  -4   72.19    7.70
  -9  -5  -4   86.89    8.90
  -9  -5  -4   86.39   43.70
   9   5   4   86.89    6.50
   9   5   4   92.89    6.60
   9   5   4  104.69   51.59
 -11  -5  -4  198.88   15.10
 -11  -5  -4  158.08   60.19
 -11  -5  -4  223.58   16.80
  11   5   4  129.19   74.69
 -13  -5  -4  101.19   19.30
 -13  -5  -4  119.29   12.90
  13   5   4  150.18   10.40
  12  -6  -4   87.09   54.19
 -12   6   4  106.29   53.59
 -12   6   4   72.79   11.30
 -12   6   4   94.79   12.20
  10  -6  -4   55.89   32.80
 -10   6   4   37.70    7.20
 -10   6   4   33.10    7.80
 -10   6   4   27.00    7.30
 -10   6   4   29.30   34.20
  -8   6   4   68.99    8.20
  -8   6   4   72.59    5.40
  -8   6   4   58.29    9.50
  -8   6   4   73.29    9.10
  -6   6   4  177.18   11.70
  -6   6   4  184.18   12.90
  -6   6   4  166.08   13.50
  -6   6   4  186.78   13.60
  -4   6   4  204.38   13.90
  -4   6   4  203.28   14.50
  -4   6   4  204.48   13.30
  -4   6   4  200.48   14.50
  -2   6   4  330.17   21.80
  -2   6   4  328.57   21.10
  -2   6   4  328.97   21.70
   0  -6  -4  206.78   14.30
   0  -6  -4  232.38   26.40
   0  -6  -4  216.78   14.90
   0   6   4  211.58   14.30
   0   6   4  262.67   31.50
   0   6   4  229.28   14.80
  -2  -6  -4  215.88   15.50
  -2  -6  -4  226.58   30.50
  -2  -6  -4  219.98   15.10
   2   6   4  247.38   15.20
   2   6   4  245.08   33.30
   2   6   4  239.68   15.10
  -4  -6  -4  723.63   47.10
  -4  -6  -4  712.03   46.80
  -4  -6  -4  689.03   46.40
  -4  -6  -4  757.52   61.79
   4   6   4  780.22   46.70
   4   6   4  815.22   64.79
  -6  -6  -4  158.68   36.70
  -6  -6  -4  111.39   11.20
  -6  -6  -4  126.19    9.70
   6   6   4  172.38   39.10
   6   6   4  152.88    9.30
  -8  -6  -4  176.68   13.40
  -8  -6  -4  183.88   12.60
  -8  -6  -4  136.19   42.90
   8   6   4   78.89   49.50
 -10  -6  -4  179.98   15.60
 -10  -6  -4  204.28   61.49
 -10  -6  -4  203.48   14.20
  10   6   4  183.08   13.20
  10   6   4  218.08   96.89
 -12  -6  -4  260.97   19.10
 -12  -6  -4  261.37   23.20
  12   6   4  247.58   17.40
 -11   7   4  227.58   20.40
 -11   7   4  194.08   18.00
 -11   7   4  232.38   19.70
  -9   7   4  140.59   10.10
  -9   7   4  162.68   15.00
  -9   7   4  148.49   13.10
  -9   7   4  142.69   14.30
  -7   7   4  414.46   26.30
  -7   7   4  382.46   27.00
  -7   7   4  397.16   25.00
  -7   7   4  368.26   26.80
  -5   7   4  349.87   22.30
  -5   7   4  338.77   24.00
  -5   7   4  353.96   23.20
  -3   7   4  394.46   26.20
  -3   7   4  414.06   27.10
  -3   7   4  425.36   27.20
   1  -7  -4  286.57   21.90
   1  -7  -4  300.07   21.30
  -1   7   4  382.36   22.00
  -1   7   4  352.06   21.20
  -1  -7  -4  805.82   46.20
  -1  -7  -4  780.82   46.60
  -1  -7  -4  842.82   57.19
   1   7   4  663.73   59.39
   1   7   4  655.33   46.20
   1   7   4  636.84   46.00
  -3  -7  -4  312.97   20.30
  -3  -7  -4  291.57   19.50
  -3  -7  -4  291.77   19.80
   3   7   4  293.37   19.90
   3   7   4  329.87   19.70
  -5  -7  -4  268.97   17.10
  -5  -7  -4  229.98   47.10
  -5  -7  -4  279.87   17.70
   5   7   4  215.38   38.70
   5   7   4  234.08   16.80
  -7  -7  -4  521.15   32.60
  -7  -7  -4  475.95   69.69
  -7  -7  -4  505.55   33.00
   7   7   4  391.76   91.39
  -9  -7  -4  228.38   16.50
  -9  -7  -4  240.78   17.70
 -11  -7  -4  303.87   27.50
 -11  -7  -4  293.87   20.20
  11   7   4  254.97   18.80
  10  -8  -4  143.79   10.90
 -10   8   4  153.18   15.20
 -10   8   4  159.88   16.70
 -10   8   4  185.38   17.60
  -8   8   4  231.58   18.00
  -8   8   4  226.68   15.00
  -8   8   4  212.88   18.80
  -6   8   4  262.87   18.70
  -6   8   4  258.57   19.80
  -6   8   4  254.97   19.20
  -6   8   4  269.87   17.30
   4  -8  -4  272.57   19.30
  -4   8   4  305.67   20.60
  -4   8   4  278.57   20.10
  -4   8   4  302.07   18.90
   2  -8  -4   60.49    6.00
   2  -8  -4   63.99    7.30
   0  -8  -4  338.67   24.00
   0  -8  -4  337.57   24.40
   0  -8  -4  363.06   36.40
   0   8   4  415.16   24.60
   0   8   4  392.16   23.80
  -2  -8  -4  131.49   11.30
  -2  -8  -4  136.79   10.70
  -2  -8  -4  151.68   27.60
   2   8   4  206.28   34.40
   2   8   4  172.88   11.10
  -4  -8  -4  138.49   10.30
  -4  -8  -4  143.39   11.10
  -6  -8  -4   38.10    5.70
  -6  -8  -4   38.80    6.10
   6   8   4   49.80    5.30
  -8  -8  -4  189.48   15.90
  -8  -8  -4  207.38   14.80
   8   8   4  201.28   14.10
 -10  -8  -4   41.80    6.30
 -10  -8  -4   47.90    8.70
  10   8   4   45.30    5.30
  -9   9   4   17.80    9.90
  -9   9   4   30.20    7.70
  -9   9   4   19.80    8.50
  -7   9   4  211.18   17.20
  -7   9   4  222.08   14.70
  -7   9   4  226.78   19.00
  -7   9   4  194.48   17.50
   5  -9  -4   25.90    5.10
  -5   9   4   37.10    5.00
  -5   9   4   33.40    7.30
  -5   9   4   50.09    6.80
   3  -9  -4  170.28   13.00
   3  -9  -4  169.78   14.00
  -3   9   4  177.18   12.20
  -3   9   4  193.38   14.80
   1  -9  -4   23.20    4.80
   1  -9  -4   17.90    3.80
  -1   9   4   21.20    5.60
  -1   9   4   17.70    3.10
  -1  -9  -4  232.58   16.50
  -1  -9  -4  253.57   17.20
  -3  -9  -4   64.99    7.50
  -3  -9  -4   61.59    6.80
  -5  -9  -4   95.99   10.20
  -5  -9  -4  104.59    9.40
   5   9   4  119.19    8.80
  -7  -9  -4  137.89   11.10
  -7  -9  -4  146.09   12.50
   7   9   4  113.49   10.00
  -9  -9  -4   67.19    9.10
  -9  -9  -4   52.79    9.00
   9   9   4   71.29    7.50
   6 -10  -4  201.18   15.90
  -6  10   4  212.68   19.60
  -6  10   4  203.48   14.40
   4 -10  -4   50.29    8.30
   4 -10  -4   49.80    8.00
  -4  10   4   76.59    6.60
  -4  10   4   72.09    9.40
   2 -10  -4   97.09    9.90
   2 -10  -4  102.19   10.90
  -2  10   4  123.79    8.90
  -2  10   4  130.29   13.00
   0 -10  -4  389.96   26.00
   0 -10  -4  401.26   26.60
   0  10   4  387.66   25.60
  -2 -10  -4  111.39    9.00
  -2 -10  -4   91.29   10.00
   2  10   4   86.29    7.90
  -4 -10  -4   25.00    6.00
  -4 -10  -4   26.10    4.80
  -6 -10  -4  320.57   22.50
  -6 -10  -4  333.47   23.40
   3 -11  -4   66.19   10.70
   3 -11  -4   76.69   10.20
   3 -11  -4   85.59   10.00
   1 -11  -4  109.19   11.30
   1 -11  -4   98.69   10.10
   1 -11  -4   90.09   10.50
  -1 -11  -4  290.57   20.40
  -1 -11  -4  264.67   19.60
   1  11   4  276.47   18.80
  -3 -11  -4   13.40    5.20
  -3 -11  -4   11.10    6.40
   3  11   4    4.00    3.80
  -3 -11   5  249.28   19.40
  -3 -11   5  264.97   17.70
  -3 -11   5  252.17   20.60
  -1 -11   5   50.49    6.40
  -1 -11   5   55.19    9.50
  -1 -11   5   43.70    6.00
  -1  11  -5  179.38   61.09
   1 -11   5  197.08   13.60
   1 -11   5  183.58   14.80
   1 -11   5  193.18   16.50
   3 -11   5  270.07   19.70
   3 -11   5  267.87   20.90
   3 -11   5  270.37   18.30
  -6 -10   5  184.28   12.80
  -6 -10   5  159.68   14.50
  -6 -10   5  180.88   17.20
  -4 -10   5  465.15   28.40
  -4 -10   5  436.56   30.00
  -4 -10   5  404.26   30.70
  -2 -10   5   67.89    9.60
  -2 -10   5   54.19    7.10
  -2 -10   5   66.09    6.20
  -2 -10   5   66.89    8.80
   0  10  -5  194.58   59.49
   0 -10   5  131.09   10.20
   0 -10   5  143.09   12.40
   0 -10   5  144.09   11.20
  -2  10  -5  311.87   53.99
   2 -10   5  336.47   24.30
   2 -10   5  355.96   22.70
   2 -10   5  357.96   23.50
   4 -10   5  403.36   26.60
   4 -10   5  407.06   25.40
   4 -10   5  356.16   27.40
  -6  10  -5  210.58   18.40
   6 -10   5  205.98   14.40
   6 -10   5  196.48   16.70
  -9  -9   5   15.40    5.60
  -9  -9   5   13.10    9.60
  -7  -9   5  179.28   13.40
  -7  -9   5  202.58   15.20
  -7  -9   5  197.18   17.30
  -5  -9   5  154.08   11.10
  -5  -9   5  158.78   10.90
  -5  -9   5  148.09   12.30
  -5  -9   5  146.59   13.80
  -3  -9   5   92.49    7.90
  -3  -9   5   90.29    9.20
  -3  -9   5  103.59    7.50
  -3  -9   5   92.39   10.10
  -1  -9   5   15.80    4.70
  -1  -9   5   26.30    4.90
  -1  -9   5   20.60    3.80
  -1  -9   5   16.50    3.00
  -1   9  -5  300.57   67.19
   1  -9   5  444.66   28.00
   1  -9   5  395.66   27.00
   1  -9   5  430.86   26.80
   1  -9   5  406.66   26.60
  -3   9  -5   32.50   38.90
   3  -9   5  105.59    9.80
   3  -9   5   84.79    8.90
   3  -9   5   97.89    7.50
  -5   9  -5  256.07   54.79
  -5   9  -5  221.18   18.40
   5  -9   5  235.98   15.80
   5  -9   5  244.28   17.50
  -7   9  -5   55.29    9.10
   7  -9   5   69.89    6.70
   7  -9   5   69.39   10.00
   9  -9   5  188.98   16.90
   9  -9   5  193.28   13.90
 -10  -8   5  163.28   14.00
 -10  -8   5  172.88   18.20
 -10  -8   5  173.78   12.30
  -8  -8   5  290.27   21.00
  -8  -8   5  258.87   19.10
  -8  -8   5  262.87   17.80
  -6  -8   5  134.29   11.00
  -6  -8   5  128.89    9.50
  -6  -8   5  149.49   12.60
  -6  -8   5  120.89    9.80
  -4  -8   5  456.65   29.20
  -4  -8   5  461.05   30.20
  -4  -8   5  445.26   30.10
  -4  -8   5  464.45   29.20
  -2  -8   5  637.64   40.50
  -2  -8   5  626.24   41.20
  -2  -8   5  645.94   40.50
  -2  -8   5  640.04   40.80
   0   8  -5  296.37   61.89
   0  -8   5  214.48   14.80
   0  -8   5  238.88   15.20
   0  -8   5  229.68   15.30
   0  -8   5  208.78   15.90
  -2   8  -5  233.68   50.59
   2  -8   5  275.57   19.00
   2  -8   5  313.87   19.60
   2  -8   5  266.67   18.30
  -4   8  -5  894.41   57.39
   4  -8   5  889.21   55.99
   4  -8   5  879.01   56.69
  -6   8  -5  241.28   39.20
  -6   8  -5  243.58   17.60
   6  -8   5  211.08   14.80
   6  -8   5  213.78   16.40
  -8   8  -5   68.09   42.10
  -8   8  -5   71.89   11.00
   8  -8   5   64.19    6.40
   8  -8   5   57.79    9.60
 -10   8  -5  161.78   61.39
 -10   8  -5  213.68   19.20
  10  -8   5  216.88   18.00
  10  -8   5  209.18   14.90
 -11  -7   5  300.77   18.90
 -11  -7   5  259.67   23.20
 -11  -7   5  277.47   20.30
  -9  -7   5  330.77   23.90
  -9  -7   5  299.97   21.70
  -9  -7   5  333.87   22.10
  -9  -7   5  319.77   20.90
   7   7  -5  463.95   72.59
  -7  -7   5  494.25   82.99
  -7  -7   5  479.25   33.30
  -7  -7   5  486.75   31.80
  -7  -7   5  531.85   32.70
  -7  -7   5  505.55   32.00
   5   7  -5  298.57   51.89
  -5  -7   5  270.67   17.70
  -5  -7   5  296.17   61.29
  -5  -7   5  274.57   19.00
  -5  -7   5  264.37   18.40
   3   7  -5  762.52   72.89
  -3  -7   5  910.91   56.29
  -3  -7   5  903.01   55.89
  -3  -7   5  888.71   55.89
  -3  -7   5  937.41   81.89
  -3  -7   5  893.11   56.49
  -1  -7   5  722.43   46.00
  -1  -7   5  727.03   46.00
  -1  -7   5  737.73   98.29
  -1   7  -5  346.17   41.80
  -1   7  -5  361.06   52.49
   1  -7   5  360.66   25.70
   1  -7   5  375.56   23.90
   1  -7   5  394.76   24.30
  -3   7  -5  360.66   50.09
  -3   7  -5  362.46   25.20
  -3   7  -5  352.36   43.60
   3  -7   5  386.56   24.50
   3  -7   5  377.46   23.80
  -5   7  -5  520.55   57.99
  -5   7  -5  572.94   60.49
  -5   7  -5  589.84   40.20
   5  -7   5  642.84   39.00
   5  -7   5  679.73   39.90
  -7   7  -5  182.58   35.30
  -7   7  -5  201.18   14.50
   7  -7   5  165.98   13.50
   7  -7   5  157.98   11.70
  -9   7  -5  111.29   11.80
  -9   7  -5  116.39   46.30
  -9   7  -5  104.19   13.10
   9  -7   5  170.18   10.30
   9  -7   5  163.58   12.90
 -11   7  -5  305.57   24.20
 -11   7  -5  282.47   23.10
  11  -7   5  320.97   23.20
  11  -7   5  323.37   20.60
 -12  -6   5  111.69   13.60
 -12  -6   5  100.39    8.80
 -12  -6   5  107.79   13.30
 -12  -6   5  110.89   15.00
  10   6  -5  106.49   63.49
 -10  -6   5   84.39   10.40
 -10  -6   5   89.09    9.40
 -10  -6   5  109.49   12.70
 -10  -6   5  105.89    7.60
 -10  -6   5   80.29   56.89
   8   6  -5  193.58   77.79
  -8  -6   5  157.78   12.50
  -8  -6   5  260.47   92.19
  -8  -6   5  173.38   12.50
  -8  -6   5  178.38   11.60
   6   6  -5  440.96   54.29
  -6  -6   5  370.06   24.60
  -6  -6   5  376.16   61.69
  -6  -6   5  366.46   23.90
  -6  -6   5  368.96   25.10
  -6  -6   5  376.06   24.20
   4   6  -5   29.50   27.90
  -4  -6   5   54.39    5.60
  -4  -6   5   56.69    6.30
  -4  -6   5   53.99    4.40
  -4  -6   5   63.49   29.90
  -4  -6   5   58.59    4.90
   2   6  -5  287.97   35.90
  -2  -6   5  208.18   14.00
  -2  -6   5  193.98   13.70
  -2  -6   5  194.58   42.10
  -2  -6   5  201.68   13.50
  -2  -6   5  214.38   14.30
   0   6  -5  371.56   37.60
   0  -6   5  328.77   21.90
   0  -6   5  348.27   21.90
   0  -6   5  326.97   22.50
   0  -6   5  356.36   22.20
   0  -6   5  338.27   21.90
   0  -6   5  353.26   44.20
  -2   6  -5   55.09   21.90
  -2   6  -5   99.59   29.60
   2  -6   5   90.89    7.30
   2  -6   5   94.89    6.50
  -4   6  -5   38.00    5.80
  -4   6  -5   37.00   21.70
  -4   6  -5   21.60   23.10
  -6   6  -5  234.48   44.30
  -6   6  -5  225.78   36.90
  -6   6  -5  221.68   17.20
   6  -6   5  243.78   16.70
   6  -6   5  247.98   15.50
  -8   6  -5  143.99   11.00
  -8   6  -5  135.09   12.70
  -8   6  -5  119.99   34.50
   8  -6   5  139.39    9.90
   8  -6   5  152.08   11.70
 -10   6  -5   26.90   44.00
 -10   6  -5   32.20    7.10
 -10   6  -5   23.20    6.80
  10  -6   5   30.80   71.29
  10  -6   5   48.50    5.40
  10  -6   5   32.50    6.30
 -12   6  -5  131.59   16.00
 -12   6  -5  151.08   17.70
  12  -6   5  172.98   15.00
  13   5  -5   60.29   92.09
 -13  -5   5   78.69   11.30
 -13  -5   5   95.19   96.99
 -13  -5   5   92.39   14.20
  11   5  -5  127.49   63.99
 -11  -5   5  103.89   62.99
 -11  -5   5  122.89    8.90
 -11  -5   5  126.09   11.90
 -11  -5   5  108.89   13.50
 -11  -5   5  120.79   10.60
   9   5  -5  307.87   51.09
  -9  -5   5  247.88   16.00
  -9  -5   5  227.58   18.20
  -9  -5   5  263.47   16.90
  -9  -5   5  199.98   44.90
  -9  -5   5  234.08   17.00
   7   5  -5  210.88   40.60
  -7  -5   5  158.08   11.40
  -7  -5   5  155.08   12.40
  -7  -5   5  140.49   37.10
  -7  -5   5  151.68   10.50
  -7  -5   5  160.08   11.20
   5   5  -5  555.24   52.09
  -5  -5   5  472.55   31.80
  -5  -5   5  505.55   32.10
  -5  -5   5  491.25   31.40
  -5  -5   5  465.95   53.99
  -5  -5   5  498.65   31.50
   3   5  -5  840.42   59.69
  -3  -5   5  694.33   61.39
  -3  -5   5  661.23   44.30
  -3  -5   5  673.93   44.80
  -3  -5   5  673.33   44.40
  -3  -5   5  732.63   44.70
   1   5  -5 1823.82  104.69
   1   5  -5 1665.03  113.39
  -1  -5   5 1618.04  104.89
  -1  -5   5 1622.44  104.79
  -1  -5   5 1711.73  104.79
  -1  -5   5 1624.84  105.19
  -1  -5   5 1632.64  115.89
  -1   5  -5  301.57   23.20
  -1   5  -5  279.57   42.20
  -1   5  -5  273.67   35.60
   1  -5   5  418.66   22.90
   1  -5   5  402.36   22.60
  -3   5  -5 1039.20   70.79
  -3   5  -5  917.61   56.89
  -3   5  -5  916.21   67.99
   3  -5   5  822.32   56.49
   3  -5   5  826.12   56.09
  -5   5  -5  582.44   37.90
  -5   5  -5  575.84   53.79
  -5   5  -5  556.94   53.09
   5  -5   5  600.14   36.90
   5  -5   5  588.94   37.60
  -7   5  -5  317.07   22.00
  -7   5  -5  265.87   44.60
  -7   5  -5  291.57   20.90
   7  -5   5  319.77   65.99
   7  -5   5  335.87   21.70
   7  -5   5  354.96   20.60
  -9   5  -5  200.68   14.40
  -9   5  -5  185.68   14.10
  -9   5  -5  207.38   39.80
   9  -5   5  163.28   12.00
   9  -5   5  159.98   13.60
   9  -5   5  201.28   58.29
 -11   5  -5  415.76   61.49
 -11   5  -5  396.66   27.30
 -11   5  -5  401.06   27.50
  11  -5   5  310.87   78.09
  11  -5   5  371.46   26.60
  11  -5   5  384.56   25.00
 -13   5  -5  192.18   17.00
  13  -5   5  167.18   16.00
 -14  -4   5  107.99   17.80
 -14  -4   5  129.59    9.90
 -14  -4   5  109.49   12.40
 -14  -4   5  114.09   16.80
  12   4  -5   72.09   69.59
 -12  -4   5  109.89   13.80
 -12  -4   5  102.39    7.70
 -12  -4   5   87.79   68.49
 -12  -4   5   90.59    9.40
 -12  -4   5   88.19   11.70
  10   4  -5   78.59   47.00
 -10  -4   5  163.18   11.10
 -10  -4   5  143.29   52.69
 -10  -4   5  166.88   13.10
 -10  -4   5  171.18   14.50
 -10  -4   5  171.08   12.20
   8   4  -5  256.37   49.70
  -8  -4   5  207.58   14.60
  -8  -4   5  242.48   16.10
  -8  -4   5  193.18   13.90
  -8  -4   5  283.27   48.70
  -8  -4   5  209.48   14.80
  -6  -4   5  211.08   13.80
  -6  -4   5  215.78   15.00
  -6  -4   5  217.78   14.20
  -6  -4   5  199.18   14.30
  -6  -4   5  284.57   43.70
   4   4  -5  172.18   36.50
  -4  -4   5  179.68   11.40
  -4  -4   5  175.68   11.90
  -4  -4   5  173.08   11.70
   2   4  -5 1383.36   91.69
  -2  -4   5 1232.68   78.69
  -2  -4   5 1194.08   78.49
  -2  -4   5 1185.28   78.89
  -2  -4   5 1317.87   90.59
  -2  -4   5 1249.18   78.69
   0  -4   5  211.78   13.70
   0  -4   5  201.78   13.40
   0  -4   5  211.78   13.90
  -2   4  -5  251.07   17.20
  -2   4  -5  264.97   32.00
  -2   4  -5  258.37   34.30
   2  -4   5  262.27   16.90
   2  -4   5  259.97   16.50
  -4   4  -5  407.96   42.00
  -4   4  -5  429.16   41.50
  -4   4  -5  424.46   26.70
   4  -4   5  392.96   26.30
   4  -4   5  396.06   25.80
  -6   4  -5  135.89   10.80
  -6   4  -5  144.69    9.90
  -6   4  -5  136.59   27.00
   6  -4   5  137.79   10.30
   6  -4   5  156.48   37.80
   6  -4   5  140.59    9.40
   6  -4   5  142.79    9.50
  -8   4  -5   68.99    7.60
  -8   4  -5   73.09   28.80
  -8   4  -5   54.39    7.40
   8  -4   5   87.39   42.30
   8  -4   5   69.89    5.40
   8  -4   5   74.99    7.00
 -10   4  -5  425.76   67.79
 -10   4  -5  386.76   26.90
 -10   4  -5  375.46   27.00
  10  -4   5  371.86   62.19
  10  -4   5  426.86   26.80
  10  -4   5  396.26   25.40
 -12   4  -5  142.09   14.00
 -12   4  -5  199.38   54.29
 -12   4  -5  143.39   15.20
  12  -4   5  137.09   10.10
  12  -4   5  119.09   75.29
  12  -4   5  135.19   13.10
 -14   4  -5  119.09   18.40
 -14   4  -5  109.29   14.50
  13   3  -5  193.58   77.89
 -13  -3   5  277.77   20.20
 -13  -3   5  305.97   22.10
 -13  -3   5  275.37   22.70
 -13  -3   5  290.57   18.70
 -13  -3   5  315.67   77.69
  11   3  -5  133.59   51.89
 -11  -3   5  116.79   13.00
 -11  -3   5  129.69   10.30
 -11  -3   5  123.79    8.80
 -11  -3   5  126.79   11.70
 -11  -3   5  158.88   52.39
   9   3  -5  387.86   57.49
  -9  -3   5  286.27   58.09
  -9  -3   5  277.77   19.10
  -9  -3   5  271.87   19.50
  -9  -3   5  303.87   20.50
  -9  -3   5  286.87   18.40
  -7  -3   5  500.15   33.50
  -7  -3   5  507.45   32.90
  -7  -3   5  521.55   32.90
  -7  -3   5  561.84   55.29
  -7  -3   5  503.15   32.40
  -5  -3   5  610.74   38.70
  -5  -3   5  622.94   39.40
  -5  -3   5  576.64   53.89
  -5  -3   5  631.14   38.90
  -5  -3   5  614.74   39.00
  -3  -3   5  136.19    9.10
  -3  -3   5  119.49    8.30
  -3  -3   5  141.39   27.90
  -3  -3   5  126.69    8.70
  -3  -3   5  124.39    8.70
   1   3  -5 1937.61  119.09
   1   3  -5 1964.80  126.79
  -1  -3   5 1765.82  119.09
  -1  -3   5 1866.21  119.19
  -1  -3   5 1874.01  127.59
  -1  -3   5 2112.99  119.79
  -1  -3   5 1809.52  119.59
  -1   3  -5  216.88   27.40
  -1   3  -5  207.28   14.00
  -1   3  -5  217.28   30.30
  -3   3  -5  302.77   19.60
  -3   3  -5  316.17   34.00
   3  -3   5  287.07   19.30
   3  -3   5  298.77   19.00
  -5   3  -5  149.79    9.60
  -5   3  -5  129.19   10.20
   5  -3   5  186.18   33.20
   5  -3   5  136.89    9.90
   5  -3   5  149.49    9.30
   5  -3   5  130.29    9.20
  -7   3  -5  221.18   14.10
  -7   3  -5  233.08   43.50
  -7   3  -5  217.28   13.70
   7  -3   5  175.08   38.50
   7  -3   5  171.08   13.60
   7  -3   5  182.28   12.80
  -9   3  -5  110.99    9.80
  -9   3  -5  137.39   44.00
  -9   3  -5  121.19   10.10
   9  -3   5   99.99    9.30
   9  -3   5  106.49   43.40
   9  -3   5  108.69    7.80
 -11   3  -5  222.48   57.59
 -11   3  -5  215.18   16.90
 -11   3  -5  219.68   17.30
  11  -3   5  220.98   16.30
  11  -3   5  204.88   58.99
 -13   3  -5  345.57   24.00
 -13   3  -5  348.57   25.00
  13  -3   5  271.27   23.10
 -14  -2   5   85.09   10.90
 -14  -2   5   87.39   11.00
 -14  -2   5   75.49   18.50
  12   2  -5  260.17   63.39
 -12  -2   5  238.78   19.50
 -12  -2   5  273.97   68.39
 -12  -2   5  272.87   18.40
 -12  -2   5  273.87   20.90
  10   2  -5   99.89   38.60
 -10  -2   5   58.39    8.80
 -10  -2   5   58.79    6.20
 -10  -2   5   39.00   34.80
 -10  -2   5   64.49    5.00
 -10  -2   5   60.49    7.80
   8   2  -5  166.58   31.80
  -8  -2   5  218.08   14.10
  -8  -2   5  199.98   13.60
  -8  -2   5  221.08   15.50
  -8  -2   5  210.08   45.00
  -8  -2   5  217.18   14.60
   6   2  -5  898.51   71.49
  -6  -2   5  934.51   59.59
  -6  -2   5  923.21   60.19
  -6  -2   5  962.20   73.49
  -6  -2   5  952.30   59.79
  -6  -2   5  996.80   59.39
   4   2  -5  634.74   48.50
  -4  -2   5  551.94   48.40
  -4  -2   5  586.04   37.50
  -4  -2   5  596.24   37.90
  -4  -2   5  593.64   37.50
  -4  -2   5  595.44   37.30
   2   2  -5 1219.58   86.59
  -2  -2   5 1277.57   79.09
  -2  -2   5 1277.77   79.19
  -2  -2   5 1241.28   87.79
  -2  -2   5 1289.87   79.19
  -2  -2   5 1250.57   79.19
   0   2  -5  807.22   54.89
   0   2  -5  779.62   62.59
   0   2  -5  847.72   55.19
   0  -2   5  967.60   54.89
   0  -2   5  952.80   55.09
  -2   2  -5  622.64   49.99
  -2   2  -5  649.83   40.20
  -2   2  -5  622.94   50.59
  -4   2  -5  655.33   49.40
  -4   2  -5  652.93   37.70
  -4   2  -5  641.04   37.20
   4  -2   5  529.35   37.10
   4  -2   5  577.24   37.50
   4  -2   5  515.45   52.89
   4  -2   5  554.14   37.30
  -6   2  -5  247.78   35.90
   6  -2   5  368.66   45.60
  -8   2  -5  107.09    9.30
  -8   2  -5  122.19    9.30
 -10   2  -5   95.59   36.20
 -10   2  -5  121.99   10.80
 -10   2  -5  111.09   11.50
  10  -2   5  161.58   53.29
  10  -2   5  152.38   10.70
 -12   2  -5  209.18   17.20
 -12   2  -5  239.38   16.30
 -12   2  -5  263.47   53.39
  12  -2   5  174.58   67.09
  12  -2   5  192.18   13.70
  12  -2   5  192.38   15.80
 -14   2  -5  130.69   17.20
 -14   2  -5  122.29   14.00
  14  -2   5  112.39   13.20
 -15  -1   5   96.59   12.90
 -15  -1   5   72.49   12.20
 -15  -1   5   77.69   12.30
  13   1  -5  113.79   64.59
 -13  -1   5   67.89   10.50
 -13  -1   5   76.19    8.80
 -13  -1   5  107.49   69.59
 -13  -1   5   73.09   11.70
  11   1  -5    8.10   40.80
 -11  -1   5   21.50   40.20
 -11  -1   5   13.00    7.40
 -11  -1   5   14.40    3.70
 -11  -1   5   24.60    6.50
 -11  -1   5   19.90    2.40
   9   1  -5   99.29   31.70
  -9  -1   5   41.40   25.90
  -9  -1   5   53.59    6.70
  -9  -1   5   52.09    8.00
  -9  -1   5   51.89    5.40
  -9  -1   5   55.89    4.30
  -7  -1   5  669.83   59.89
  -7  -1   5  689.93   43.60
  -7  -1   5  693.73   43.90
  -7  -1   5  707.53   44.70
  -7  -1   5  700.23   44.20
   5   1  -5  325.67   33.30
  -5  -1   5  289.97   19.00
  -5  -1   5  273.47   18.30
  -5  -1   5  285.37   18.50
  -5  -1   5  283.07   18.10
  -5  -1   5  276.17   33.00
   3   1  -5  953.50   60.29
  -3  -1   5  777.82   51.19
  -3  -1   5  803.42   51.49
  -3  -1   5  783.52   51.09
  -3  -1   5  780.42   60.29
   1   1  -5 1716.03   94.29
   1   1  -5 1712.63  101.89
  -1  -1   5 1735.63  105.09
  -1  -1   5 1398.56   94.19
  -1  -1   5 1372.16   94.19
  -1  -1   5 1384.76   93.99
  -1  -1   5 1370.26   94.19
  -1  -1   5 1399.36   94.09
  -1   1  -5  681.03   53.19
  -1   1  -5  684.13   42.90
  -1   1  -5  667.53   43.00
  -1   1  -5  696.13   51.49
  -3   1  -5  698.93   38.80
  -3   1  -5  655.93   38.80
  -3   1  -5  685.93   39.10
   3  -1   5  572.94   38.80
   3  -1   5  526.05   50.79
   3  -1   5  525.05   38.90
  -5   1  -5  482.05   43.80
  -5   1  -5  549.05   31.20
   5  -1   5  439.36   30.60
   5  -1   5  455.55   48.80
  -7   1  -5   27.10   22.20
  -7   1  -5   27.70    4.60
  -7   1  -5   33.60    4.30
   7  -1   5   14.30   50.09
  -9   1  -5   67.99    7.60
  -9   1  -5   85.79   30.10
  -9   1  -5   77.79    7.20
   9  -1   5   41.30   37.80
   9  -1   5   64.59    6.80
   9  -1   5   66.99    5.30
 -11   1  -5  187.08   15.30
 -11   1  -5  199.98   16.30
 -11   1  -5  220.68   45.10
  11  -1   5  195.08   54.19
  11  -1   5  236.08   15.40
 -13   1  -5  210.28   62.89
 -13   1  -5  222.18   18.90
 -13   1  -5  208.18   16.90
  13  -1   5  236.18   84.69
  13  -1   5  205.58   16.80
  13  -1   5  215.18   14.00
 -15   1  -5   39.80    8.40
 -15   1  -5   32.70   12.00
  15  -1   5   41.60    8.30
 -14   0   5  161.88   16.90
 -14   0   5  169.48   14.20
 -14   0   5  165.78   18.40
  12   0  -5   52.29   44.10
 -12   0   5   55.69    7.50
 -12   0   5  101.49   55.79
 -12   0   5   68.09    9.90
  10   0  -5   34.10   37.00
 -10   0   5   22.70    4.90
 -10   0   5   25.20   36.70
 -10   0   5   22.50    5.90
 -10   0   5   22.70    2.90
 -10   0   5   21.20    3.70
   8   0  -5  453.95   51.59
  -8   0   5  467.35   52.19
  -8   0   5  497.25   33.00
  -8   0   5  545.45   32.60
  -8   0   5  508.85   32.20
  -8   0   5  535.05   33.70
   6   0  -5  372.06   36.10
  -6   0   5  332.37   37.30
  -6   0   5  334.17   21.80
  -6   0   5  325.67   22.70
  -6   0   5  344.07   22.20
  -6   0   5  352.26   21.60
   4   0  -5  107.39   21.30
  -4   0   5  138.59    8.90
  -4   0   5  138.89    9.30
  -4   0   5  143.39    8.90
  -4   0   5  151.88   24.60
  -4   0   5  129.69    9.70
   2   0  -5 1483.15  100.89
  -2   0   5 1470.25   94.49
  -2   0   5 1580.14  101.79
  -2   0   5 1516.45   94.19
  -2   0   5 1492.75   94.29
  -2   0   5 1500.15   94.59
   0   0  -5  533.05   34.30
   0   0  -5  618.24   34.90
   0   0  -5  548.25   44.30
   0   0   5  521.95   34.30
   0   0   5  552.24   34.50
   0   0   5  499.95   34.40
  -2   0  -5  106.29    7.10
  -2   0  -5  105.49    7.30
  -2   0  -5  101.19    6.90
  -2   0  -5  101.89   21.70
   2   0   5  102.79    6.90
   2   0   5  116.39   24.80
   2   0   5  101.19    7.10
   2   0   5  109.19    7.10
  -4   0  -5 1826.92  115.69
  -4   0  -5 1681.73  107.29
  -4   0  -5 1659.33  107.19
   4   0   5 1647.24  107.29
   4   0   5 1742.13  107.09
   4   0   5 1722.93  117.79
  -6   0  -5  244.88   16.10
  -6   0  -5  255.67   33.50
   6   0   5  242.08   16.00
   6   0   5  335.17   51.99
   6   0   5  228.38   15.60
  -8   0  -5   25.80   19.30
  -8   0  -5   44.20    5.60
  -8   0  -5   36.00    5.20
   8   0   5   35.60   33.50
   8   0   5   44.30    3.90
   8   0   5   40.80    5.00
 -10   0  -5  325.07   61.59
 -10   0  -5  318.07   22.00
 -10   0  -5  309.07   22.30
  10   0   5  300.67   55.39
  10   0   5  337.67   21.80
  10   0   5  340.27   20.90
 -12   0  -5  597.64   93.09
 -12   0  -5  587.54   39.10
 -12   0  -5  566.54   38.50
  12   0   5  624.64  112.39
  12   0   5  587.34   37.10
  12   0   5  595.54   38.30
 -14   0  -5  366.26   26.70
 -14   0  -5  321.37   25.10
  14   0   5  361.06   24.70
 -15   1   5  116.99   17.40
 -15   1   5  127.09   13.90
  13  -1  -5   70.89   54.49
 -13   1   5   85.89   57.19
 -13   1   5  108.69   14.30
 -13   1   5  112.59   13.50
 -13   1   5  108.29   10.60
  11  -1  -5   16.60   37.60
 -11   1   5    5.90    3.60
 -11   1   5    1.10   37.60
 -11   1   5   12.00    5.30
 -11   1   5    3.00    6.00
  -9   1   5  143.99   12.20
  -9   1   5  128.69   10.10
  -9   1   5  161.68   30.20
  -9   1   5  143.79   11.30
  -9   1   5  143.99    9.20
  -7   1   5  912.21   59.49
  -7   1   5  928.71   58.49
  -7   1   5  968.00   71.39
  -7   1   5  915.11   58.79
  -7   1   5  948.81   59.29
   5  -1  -5  275.87   33.10
  -5   1   5  352.26   22.90
  -5   1   5  385.56   22.00
  -5   1   5  334.17   37.80
  -5   1   5  345.17   22.10
   3  -1  -5  822.62   68.19
  -3   1   5  990.90   61.79
  -3   1   5  957.70   69.39
  -3   1   5 1063.49   61.99
  -3   1   5 1000.40   62.19
  -3   1   5 1062.69   62.79
   1  -1  -5 1365.56  103.89
   1  -1  -5 1441.56  102.79
  -1   1   5 1656.63   96.59
  -1   1   5 1625.34   96.89
  -1   1   5 1592.54   96.69
   1   1   5  637.64   40.10
   1   1   5  626.04   40.20
   1   1   5  636.24   39.90
   1   1   5  655.83   50.79
  -3  -1  -5  541.85   37.80
  -3  -1  -5  555.04   47.00
  -3  -1  -5  566.74   37.80
   3   1   5  646.14   50.59
   3   1   5  691.03   37.90
  -5  -1  -5  415.56   28.90
  -5  -1  -5  417.96   28.90
  -5  -1  -5  397.36   42.30
   5   1   5  514.65   28.90
   5   1   5  548.15   47.90
  -7  -1  -5   -3.00   19.40
   7   1   5   14.60   27.00
  -9  -1  -5   59.89    6.80
  -9  -1  -5   69.49    7.80
  -9  -1  -5   59.69   33.40
   9   1   5   90.59   44.30
   9   1   5   88.89    6.90
   9   1   5   74.89    5.70
 -11  -1  -5  214.18   15.70
 -11  -1  -5  193.38   14.90
 -11  -1  -5  172.68   49.10
  11   1   5  208.08   63.09
  11   1   5  208.08   14.60
  11   1   5  188.88   13.30
 -13  -1  -5  219.88   16.60
 -13  -1  -5  248.78   77.29
 -13  -1  -5  208.08   18.10
  13   1   5  344.47  136.99
  13   1   5  205.18   16.30
  13   1   5  214.68   14.20
 -15  -1  -5   52.39   12.40
 -15  -1  -5   42.70    8.60
  15   1   5   51.09    8.20
 -14   2   5   57.89   14.10
 -14   2   5   71.79   10.60
 -14   2   5   58.99   10.40
  12  -2  -5  237.68   49.20
 -12   2   5  246.58   17.60
 -12   2   5  242.08   20.10
 -12   2   5  251.77   19.40
 -12   2   5  257.87   51.49
  10  -2  -5   56.59   30.70
 -10   2   5   58.49    7.90
 -10   2   5   82.59   33.50
 -10   2   5   64.19    6.70
 -10   2   5   61.69    8.70
   8  -2  -5  255.37   36.60
  -8   2   5  156.18   28.20
  -8   2   5  185.68   13.90
  -8   2   5  175.68   12.40
  -8   2   5  183.68   13.40
  -8   2   5  180.88   11.70
   6  -2  -5  960.30   66.29
  -6   2   5  884.21   56.79
  -6   2   5  886.41   57.29
  -6   2   5  917.51   56.59
  -6   2   5  859.11   57.49
  -6   2   5  921.41   67.59
   4  -2  -5  565.04   46.50
   4  -2  -5  586.44   38.60
  -4   2   5  605.04   48.00
  -4   2   5  628.54   38.70
  -4   2   5  639.74   39.20
  -4   2   5  650.33   39.40
  -4   2   5  614.44   38.70
   2  -2  -5 1208.68   81.59
   2  -2  -5 1203.48   79.49
  -2   2   5 1097.59   72.99
  -2   2   5 1140.29   72.59
  -2   2   5 1154.48   72.79
   0  -2  -5  884.71   58.69
   0   2   5  765.82   50.09
   0   2   5  771.12   49.99
   0   2   5  775.22   49.99
  -2  -2  -5  871.11   53.19
   2   2   5  649.83   43.00
   2   2   5  634.14   43.10
   2   2   5  633.44   43.10
   2   2   5  688.33   54.49
  -4  -2  -5  570.54   39.20
  -4  -2  -5  572.44   49.90
  -4  -2  -5  593.44   39.30
   4   2   5  693.93   39.20
   4   2   5  660.73   39.20
   4   2   5  617.34   53.79
  -6  -2  -5  348.17   22.20
  -6  -2  -5  315.07   40.20
   6   2   5  356.96   66.89
  -8  -2  -5  215.68   43.30
   8   2   5  110.89    8.50
   8   2   5  113.29    7.90
   8   2   5  126.49   39.40
 -10  -2  -5  205.68   79.19
  10   2   5  139.49   53.09
  10   2   5  112.89    9.20
  10   2   5  115.49    8.30
 -12  -2  -5  192.48   16.10
 -12  -2  -5  226.78   65.99
  12   2   5  226.38   14.50
  12   2   5  216.98   76.49
  12   2   5  229.78   15.90
 -14  -2  -5  108.19   15.50
 -14  -2  -5   91.09   90.79
 -14  -2  -5   97.99   14.70
  14   2   5  135.49    9.60
  14   2   5  127.89   12.40
 -13   3   5  278.57   20.60
 -13   3   5  287.37   22.50
 -13   3   5  295.47   23.00
  11  -3  -5  125.09   41.50
 -11   3   5   98.89    9.50
 -11   3   5  111.29   11.50
 -11   3   5  116.79   44.80
 -11   3   5   97.49   12.60
   9  -3  -5  255.87   44.20
  -9   3   5  214.58   15.50
  -9   3   5  210.98   16.60
  -9   3   5  245.18   14.50
  -9   3   5  246.18   45.60
  -9   3   5  217.68   17.10
   7  -3  -5  518.15   51.29
  -7   3   5  634.24   38.50
  -7   3   5  610.64   37.70
  -7   3   5  599.94   39.10
  -7   3   5  592.24   38.80
  -7   3   5  615.74   53.09
  -5   3   5  681.03   43.60
  -5   3   5  714.63   43.50
  -5   3   5  678.33   44.10
  -5   3   5  688.53   53.79
  -5   3   5  691.73   44.40
   3  -3  -5  124.49   20.50
   3  -3  -5  144.19   22.70
  -3   3   5   97.89    6.60
  -3   3   5   96.49    6.90
  -3   3   5  103.99    7.40
  -3   3   5   89.19    7.60
   1  -3  -5 1818.72  125.19
   1  -3  -5 1872.61  125.79
  -1   3   5 1934.11  119.09
  -1   3   5 1807.22  119.69
  -1   3   5 2069.69  119.59
   1   3   5  207.78   13.20
   1   3   5  207.98   13.50
   1   3   5  203.88   29.80
  -3  -3  -5  306.77   20.00
  -3  -3  -5  306.97   33.80
  -3  -3  -5  307.77   20.30
   3   3   5  329.87   37.70
   3   3   5  312.97   20.00
   3   3   5  324.37   20.00
  -5  -3  -5  141.89   10.00
  -5  -3  -5  143.09    9.60
   5   3   5  156.68   32.80
   5   3   5  140.99    9.50
   5   3   5  139.39    9.50
  -7  -3  -5  180.78   13.30
  -7  -3  -5  168.98   12.90
  -7  -3  -5  135.79   28.60
   7   3   5  253.37   50.69
   7   3   5  227.98   12.60
  -9  -3  -5  107.69   10.10
  -9  -3  -5   87.59   34.00
  -9  -3  -5  103.99    9.10
   9   3   5  116.09    8.70
   9   3   5  130.49    8.30
   9   3   5  162.68   50.89
 -11  -3  -5  231.38   58.99
 -11  -3  -5  180.38   16.50
 -11  -3  -5  208.38   15.40
  11   3   5  221.58   14.10
  11   3   5  190.38   70.59
  11   3   5  218.58   14.90
 -13  -3  -5  253.07   22.40
 -13  -3  -5  207.78   74.29
 -13  -3  -5  254.87   20.90
  13   3   5  333.77   20.60
  13   3   5  320.87   19.30
  13   3   5  314.57  100.59
 -14   4   5   69.19   11.90
 -14   4   5   68.99   12.40
 -14   4   5   75.09   12.00
  12  -4  -5  110.09   54.99
 -12   4   5   52.09    8.70
 -12   4   5   82.29   53.89
 -12   4   5   54.29    8.90
 -12   4   5   57.89    9.90
 -10   4   5   87.89    8.50
 -10   4   5   76.79   11.40
 -10   4   5   92.29   36.10
 -10   4   5   66.89    9.90
 -10   4   5   85.69    5.80
   8  -4  -5  199.18   38.80
  -8   4   5  194.38   14.20
  -8   4   5  207.68   15.40
  -8   4   5  214.68   43.40
  -8   4   5  219.68   13.30
  -8   4   5  191.28   16.90
   6  -4  -5  220.58   33.80
  -6   4   5  313.67   19.50
  -6   4   5  303.57   19.10
  -6   4   5  277.07   36.80
  -6   4   5  307.67   20.50
  -6   4   5  307.27   20.30
   4  -4  -5  151.08   23.60
   4  -4  -5  180.28   31.30
   4  -4  -5  188.28   11.10
  -4   4   5  163.48   11.20
  -4   4   5  164.78   11.00
  -4   4   5  152.18   11.80
  -4   4   5  177.18   12.20
   2  -4  -5 1298.07   87.09
   2  -4  -5 1214.08   80.09
   2  -4  -5 1305.17   87.69
   2  -4  -5 1256.77   80.09
  -2   4   5 1324.57   80.59
  -2   4   5 1305.37   80.19
  -2   4   5 1258.27   80.79
   0  -4  -5  205.48   13.80
   0  -4  -5  249.68   27.40
   0  -4  -5  210.28   13.50
  -2  -4  -5  277.37   31.30
  -2  -4  -5  269.97   16.50
  -2  -4  -5  262.37   16.90
   2   4   5  236.88   16.60
   2   4   5  246.18   33.80
   2   4   5  257.07   16.60
  -4  -4  -5  381.26   25.80
  -4  -4  -5  427.96   41.20
  -4  -4  -5  376.86   25.60
   4   4   5  358.36   44.10
   4   4   5  427.46   25.40
   4   4   5  415.16   25.50
  -6  -4  -5  132.79   26.30
  -6  -4  -5  144.49    9.90
   6   4   5  136.99    9.60
   6   4   5  147.19    9.60
   6   4   5  117.29   33.20
  -8  -4  -5   80.29    6.70
  -8  -4  -5   79.29    8.90
  -8  -4  -5  119.09   40.30
   8   4   5   66.19    5.70
   8   4   5   58.59    6.70
   8   4   5   34.90   38.80
 -10  -4  -5  406.36   27.50
 -10  -4  -5  397.16   26.90
 -10  -4  -5  438.06   77.79
  10   4   5  427.66   75.59
  10   4   5  407.86   26.20
  10   4   5  398.16   26.00
 -12  -4  -5  125.29   14.00
 -12  -4  -5  127.49   11.90
  12   4   5  138.69   11.00
  12   4   5  136.09    9.90
  12   4   5   61.89   93.09
 -14  -4  -5   69.89   12.10
 -14  -4  -5   60.99  104.09
  14   4   5  109.39    9.00
  14   4   5  112.49   11.40
 -13   5   5  101.99   13.20
 -13   5   5  114.19   16.30
 -13   5   5  103.09   16.30
  11  -5  -5  138.49   49.10
 -11   5   5  116.39   14.40
 -11   5   5  133.19   50.19
 -11   5   5  140.39   14.20
   9  -5  -5  246.78   51.69
  -9   5   5  314.87   52.69
  -9   5   5  311.17   19.70
  -9   5   5  286.57   21.90
  -9   5   5  319.17   20.80
  -9   5   5  305.17   21.80
   7  -5  -5  164.38   26.10
  -7   5   5  195.18   30.40
  -7   5   5  164.48   14.30
  -7   5   5  175.28   17.80
  -7   5   5  172.78   12.30
  -7   5   5  165.08   11.20
   5  -5  -5  537.75   45.80
   5  -5  -5  525.95   51.29
  -5   5   5  575.14   38.10
  -5   5   5  640.94   37.10
  -5   5   5  618.24   37.40
  -5   5   5  585.04   38.10
   3  -5  -5  697.73   53.79
   3  -5  -5  707.03   54.89
   3  -5  -5  681.93   46.40
  -3   5   5  765.02   47.10
  -3   5   5  766.42   47.20
  -3   5   5  792.92   46.50
   1  -5  -5 1710.43  115.99
   1  -5  -5 1567.04  109.79
   1  -5  -5 1667.53  116.39
   1  -5  -5 1644.84  109.89
  -1   5   5 1926.41  110.49
  -1   5   5 1859.41  109.99
  -1   5   5 1894.41  110.29
  -1  -5  -5  421.16   35.70
  -1  -5  -5  401.36   23.10
  -1  -5  -5  393.76   23.70
   1   5   5  297.97   23.30
   1   5   5  288.37   39.50
  -3  -5  -5  819.22   56.49
  -3  -5  -5  831.32   56.89
  -3  -5  -5  861.71   68.39
   3   5   5  927.51   71.59
   3   5   5  946.71   56.59
   3   5   5 1002.60   56.59
  -5  -5  -5  580.44   37.50
  -5  -5  -5  626.34   55.99
  -5  -5  -5  573.84   37.10
   5   5   5  578.64   37.10
   5   5   5  591.04   36.90
   5   5   5  571.44   60.79
  -7  -5  -5  353.76   53.19
  -7  -5  -5  329.47   21.30
  -7  -5  -5  339.37   20.90
   7   5   5  304.57   62.09
   7   5   5  289.37   20.20
   7   5   5  303.37   20.50
  -9  -5  -5  164.58   13.80
  -9  -5  -5  161.28   12.80
  -9  -5  -5  199.38   53.39
   9   5   5  189.38   11.90
   9   5   5  177.48   12.40
   9   5   5  162.88   89.99
 -11  -5  -5  382.76   26.70
 -11  -5  -5  378.56   27.50
 -11  -5  -5  444.36   75.09
  11   5   5  398.06   25.40
  11   5   5  407.76   80.79
  11   5   5  401.26   25.50
 -13  -5  -5  136.99   16.60
 -13  -5  -5  140.19   14.50
  13   5   5  192.38   12.60
  13   5   5  182.28   15.60
  12  -6  -5  105.39   76.49
 -12   6   5  153.78   17.10
 -12   6   5  141.99   60.69
 -12   6   5  120.59   16.30
 -12   6   5  144.79   14.50
  10  -6  -5  100.59   39.60
 -10   6   5   73.59   39.50
 -10   6   5   98.29   12.00
 -10   6   5   93.19   10.80
 -10   6   5   82.69   12.60
 -10   6   5   95.59    7.10
  -8   6   5  213.38   16.30
  -8   6   5  217.68   15.30
  -8   6   5  205.88   16.40
  -8   6   5  197.48   13.60
  -6   6   5  491.65   30.30
  -6   6   5  453.75   31.10
  -6   6   5  454.15   29.60
  -4   6   5   16.20    2.40
  -4   6   5   19.20    4.30
   2  -6  -5  216.28   30.90
  -2   6   5  326.97   20.20
  -2   6   5  296.57   19.30
  -2   6   5  314.27   20.10
   0  -6  -5  323.97   24.00
   0  -6  -5  333.77   36.20
   0  -6  -5  337.27   23.30
   0   6   5  412.96   23.90
   0   6   5  387.86   23.50
   0   6   5  418.36   42.80
  -2  -6  -5   70.39   20.60
  -2  -6  -5   91.89    5.90
  -2  -6  -5   86.59    6.90
   2   6   5   44.40   24.30
   2   6   5   66.09    5.80
   2   6   5   69.69    6.40
  -4  -6  -5  122.19    8.40
  -4  -6  -5  106.39    9.00
  -4  -6  -5  158.78   32.10
  -6  -6  -5  225.18   15.20
  -6  -6  -5  306.17   57.89
  -6  -6  -5  221.68   16.10
  -6  -6  -5  250.77   15.60
   6   6   5  216.48   15.60
   6   6   5  268.67   51.09
  -8  -6  -5  162.58   11.40
  -8  -6  -5  146.69   46.40
  -8  -6  -5  163.48   12.50
   8   6   5  130.09   10.60
   8   6   5  192.08   59.59
 -10  -6  -5   31.50    6.60
 -10  -6  -5   40.90    5.60
  10   6   5   40.20    5.40
 -12  -6  -5  166.48   14.10
 -12  -6  -5  146.79   16.20
  12   6   5  156.58   12.10
 -11   7   5  231.78   20.70
 -11   7   5  219.88   21.40
 -11   7   5  252.17   19.30
  -9   7   5  317.57   23.30
  -9   7   5  318.07   21.90
  -9   7   5  315.97   19.90
  -9   7   5  271.17   22.60
  -7   7   5  511.75   32.00
  -7   7   5  496.75   31.10
  -7   7   5  449.76   32.90
  -7   7   5  492.25   33.10
  -5   7   5  268.27   21.20
  -5   7   5  287.27   18.40
  -5   7   5  293.47   20.10
   3  -7  -5  871.21   50.39
  -3   7   5  828.32   51.09
  -3   7   5  758.02   50.19
  -3   7   5  719.63   52.09
   1  -7  -5  724.73   56.29
   1  -7  -5  713.83   48.40
   1  -7  -5  753.52   59.39
   1  -7  -5  717.13   47.70
  -1   7   5  857.81   47.80
  -1  -7  -5  371.56   23.50
  -1  -7  -5  363.26   24.10
  -1  -7  -5  414.66   47.50
   1   7   5  348.87   49.40
   1   7   5  331.67   23.80
   1   7   5  380.46   23.90
  -3  -7  -5  395.86   47.40
  -3  -7  -5  410.56   24.10
  -3  -7  -5  374.06   24.60
   3   7   5  348.97   51.59
   3   7   5  336.17   23.90
   3   7   5  364.46   24.00
  -5  -7  -5  626.04   67.39
  -5  -7  -5  658.23   39.30
  -5  -7  -5  641.74   39.70
   5   7   5  564.54   39.00
   5   7   5  542.15   70.89
  -7  -7  -5  162.38   13.10
  -7  -7  -5  147.29   13.00
   7   7   5  196.88   11.90
  -9  -7  -5  173.78   14.10
  -9  -7  -5  157.88   12.80
 -11  -7  -5  311.07   21.00
 -11  -7  -5  292.67   22.30
  11   7   5  262.97   19.70
 -10   8   5  160.18   17.60
 -10   8   5  133.09   16.30
 -10   8   5  158.28   15.10
  -8   8   5  292.67   18.70
  -8   8   5  275.57   21.70
  -8   8   5  282.47   22.30
  -8   8   5  276.87   20.50
  -6   8   5  180.68   14.80
  -6   8   5  169.98   13.80
  -6   8   5  137.99   11.40
   4  -8  -5  431.96   27.50
  -4   8   5  415.56   28.90
  -4   8   5  425.96   27.20
  -4   8   5  417.36   28.40
   2  -8  -5  620.24   42.80
   2  -8  -5  589.14   42.00
  -2   8   5  735.53   42.90
  -2   8   5  699.83   41.90
   0  -8  -5  202.18   35.90
   0  -8  -5  233.88   17.00
   0  -8  -5  215.68   16.10
   0   8   5  256.77   16.00
   0   8   5  276.27   17.00
  -2  -8  -5  285.87   17.80
  -2  -8  -5  266.07   16.90
   2   8   5  217.88   16.60
   2   8   5  244.08   17.20
  -4  -8  -5  852.51   54.69
  -4  -8  -5  870.31   54.19
   4   8   5  838.12   53.99
  -6  -8  -5  209.98   15.60
  -6  -8  -5  217.28   16.30
   6   8   5  241.78   15.20
  -8  -8  -5   58.29    8.10
  -8  -8  -5   57.59    9.60
   8   8   5   79.29    6.80
 -10  -8  -5  200.08   15.90
 -10  -8  -5  200.28   17.60
  10   8   5  200.38   14.70
  -9   9   5   22.20    9.90
  -9   9   5   20.30    8.00
  -7   9   5  186.58   18.40
  -7   9   5  203.48   16.80
  -7   9   5  194.58   13.70
  -5   9   5   88.89   11.90
  -5   9   5   75.99    6.80
  -5   9   5   65.59   10.10
   3  -9  -5   91.29    8.00
   3  -9  -5   90.49    9.90
  -3   9   5   74.99   10.60
  -3   9   5   74.89    7.10
  -1  -9  -5  401.56   24.00
  -1  -9  -5  398.66   23.20
   1   9   5  294.37   22.80
   1   9   5  311.37   23.70
  -3  -9  -5   95.09    9.20
  -3  -9  -5   90.59    8.20
  -5  -9  -5  230.98   16.80
  -5  -9  -5  242.78   16.00
   5   9   5  200.08   15.40
  -7  -9  -5   61.89    9.30
  -7  -9  -5   66.89    8.50
   7   9   5   50.19    6.90
  -9  -9  -5  174.68   16.20
  -9  -9  -5  185.88   14.10
   9   9   5  139.39   12.50
   6 -10  -5  162.88   15.30
  -6  10   5  206.88   19.20
  -6  10   5  218.38   14.10
   4 -10  -5  438.06   29.40
   4 -10  -5  495.95   30.60
  -4  10   5  415.26   28.80
  -4  10   5  427.06   31.30
   2 -10  -5   67.09    9.50
   2 -10  -5   63.19    7.70
   0 -10  -5  140.59   11.00
   0 -10  -5  131.49   12.30
  -2 -10  -5  360.26   23.70
  -2 -10  -5  351.16   24.60
   2  10   5  349.47   23.40
  -4 -10  -5  366.46   25.10
  -4 -10  -5  387.86   25.70
   4  10   5  365.66   24.70
  -6 -10  -5  205.68   15.40
  -6 -10  -5  188.68   16.70
   6  10   5  202.38   14.40
   3 -11  -5  253.27   18.00
  -3  11   5  223.98   21.40
   1 -11  -5   49.20    8.40
   1 -11  -5   43.60    6.10
  -1 -11  -5  179.38   14.90
   1  11   5  205.38   14.10
  -3 -11  -5  261.27   18.80
  -3 -11  -5  280.57   19.80
   3  11   5  243.18   18.00
  -4 -10   6  132.09   15.10
  -4 -10   6  138.89   10.50
  -4 -10   6  147.09   11.30
  -4 -10   6  141.39   12.70
  -2 -10   6  167.18   12.70
  -2 -10   6  169.08   13.20
  -2 -10   6  183.78   15.40
  -2 -10   6  204.38   16.90
   0  10  -6   89.29   67.69
   0 -10   6  106.69   11.30
   0 -10   6  107.69    8.60
   0 -10   6  109.89   11.40
  -2  10  -6  111.59   60.39
   2 -10   6  110.49   13.90
   2 -10   6  128.09   10.90
   2 -10   6  116.09    9.30
  -4  10  -6  115.99   87.09
   4 -10   6  119.79   11.70
   4 -10   6  129.29   10.00
   4 -10   6  127.09   12.70
  -7  -9   6   71.19    9.80
  -7  -9   6   79.59   10.80
  -7  -9   6   68.09    7.10
  -5  -9   6   15.10    7.20
  -5  -9   6   14.40    3.30
  -5  -9   6   12.30    4.80
  -5  -9   6   13.90    4.10
  -3  -9   6  540.15   33.50
  -3  -9   6  496.35   33.40
  -3  -9   6  481.35   32.30
  -3  -9   6  501.05   32.50
  -1  -9   6  102.69    9.60
  -1  -9   6   91.79    8.60
  -1  -9   6  107.09    9.70
  -1  -9   6   92.79    7.70
  -1   9  -6  127.09   50.69
   1  -9   6  108.69   10.10
   1  -9   6   94.69    7.90
  -3   9  -6   41.40   45.80
   3  -9   6   94.19    7.60
   3  -9   6   91.59    9.00
   3  -9   6   93.29   10.00
  -5   9  -6  323.17   24.60
  -5   9  -6  286.97   55.29
   5  -9   6  341.97   23.40
   5  -9   6  350.36   22.10
  -7   9  -6   64.49   48.10
  -7   9  -6   72.89   11.70
   7  -9   6   41.80    7.30
   7  -9   6   41.90    5.10
 -10  -8   6  117.59   10.20
 -10  -8   6  118.19   17.10
 -10  -8   6  145.69   12.80
  -8  -8   6   54.69    8.50
  -8  -8   6   59.99    6.20
  -8  -8   6   53.39    8.60
  -8  -8   6   63.69    9.50
  -6  -8   6  143.69   11.60
  -6  -8   6  164.88   11.20
  -6  -8   6  160.98   14.50
  -6  -8   6  160.18   12.50
  -4  -8   6   97.59    8.60
  -4  -8   6   83.89    7.00
  -4  -8   6   92.19    7.60
  -4  -8   6   79.59    9.90
  -2  -8   6  157.18   11.20
  -2  -8   6  145.89   10.70
  -2  -8   6  153.88   12.00
  -2  -8   6  159.68   12.10
   0   8  -6  305.87   55.79
   0  -8   6  305.77   21.30
   0  -8   6  318.57   20.70
   0  -8   6  310.77   20.20
  -2   8  -6  216.48   46.30
   2  -8   6  164.18   12.90
   2  -8   6  160.78   12.60
   2  -8   6  167.98   11.40
  -4   8  -6  160.28   42.70
   4  -8   6  176.28   13.20
   4  -8   6  175.48   12.00
  -6   8  -6  279.17   20.90
  -6   8  -6  266.77   48.60
   6  -8   6  282.87   19.80
   6  -8   6  272.67   18.30
  -8   8  -6  314.17   22.70
  -8   8  -6  284.07   55.29
   8  -8   6  285.97   19.90
   8  -8   6  303.17   21.90
  10  -8   6  114.39   13.70
 -11  -7   6  137.39   12.30
 -11  -7   6  117.29   17.10
 -11  -7   6  134.19   10.30
  -9  -7   6  186.88   13.00
  -9  -7   6  192.68   17.30
  -9  -7   6  180.18   14.20
  -9  -7   6  186.78   14.50
  -7  -7   6  254.27   17.20
  -7  -7   6  258.07   19.60
  -7  -7   6  264.37   18.20
  -7  -7   6  265.97   17.80
   5   7  -6  194.78   43.40
  -5  -7   6  161.48   13.10
  -5  -7   6  180.68   14.20
  -5  -7   6  271.57   57.59
  -5  -7   6  182.78   12.50
  -5  -7   6  184.98   12.10
   3   7  -6  391.36   56.79
  -3  -7   6  522.85   33.50
  -3  -7   6  539.95   34.20
  -3  -7   6  556.04   33.60
  -3  -7   6  575.74   71.09
  -3  -7   6  526.65   34.10
   1   7  -6  154.98   31.80
  -1  -7   6  224.58   14.40
  -1  -7   6  200.48   37.30
  -1  -7   6  222.98   14.40
  -1  -7   6  211.78   14.10
  -1  -7   6  208.08   15.00
  -1   7  -6  663.93   71.39
  -1   7  -6  545.65   59.39
   1  -7   6  714.63   42.60
   1  -7   6  700.63   42.90
   1  -7   6  675.33   43.30
  -3   7  -6  267.87   16.90
  -3   7  -6  275.17   52.49
  -3   7  -6  267.97   43.90
   3  -7   6  208.08   15.00
   3  -7   6  205.68   15.70
  -5   7  -6  299.07   46.50
  -5   7  -6  268.77   21.60
   5  -7   6  323.87   21.10
   5  -7   6  334.87   20.10
  -7   7  -6  287.57   61.29
  -7   7  -6  250.37   18.30
   7  -7   6  221.38   17.20
   7  -7   6  231.58   15.70
  -9   7  -6  228.58   18.20
  -9   7  -6  249.78   88.89
   9  -7   6  221.18   17.60
 -11   7  -6  130.59   14.90
  11  -7   6   91.09   13.20
  11  -7   6  103.19    9.70
 -12  -6   6   47.30    8.90
 -12  -6   6   52.69    9.00
 -12  -6   6   58.59   11.30
 -12  -6   6   55.49    6.80
  10   6  -6  365.56   72.99
 -10  -6   6  349.17   26.20
 -10  -6   6  356.86   24.20
 -10  -6   6  370.66   24.50
 -10  -6   6  343.87   23.00
 -10  -6   6  298.67   84.19
   8   6  -6  159.68   39.30
  -8  -6   6  236.08   62.39
  -8  -6   6  161.38   12.40
  -8  -6   6  170.88   12.50
  -8  -6   6  152.58   11.30
  -8  -6   6  177.78   14.50
   6   6  -6  181.78   43.20
  -6  -6   6  113.69    8.40
  -6  -6   6  136.59   45.90
  -6  -6   6  117.99    9.60
  -6  -6   6  128.49   11.10
  -6  -6   6  121.59    9.20
   4   6  -6  488.15   54.99
  -4  -6   6  506.15   65.69
  -4  -6   6  486.15   31.00
  -4  -6   6  473.75   31.10
  -4  -6   6  480.95   31.80
  -4  -6   6  490.65   31.60
   2   6  -6  551.64   54.59
  -2  -6   6  601.94   60.79
  -2  -6   6  534.35   34.30
  -2  -6   6  517.95   34.10
  -2  -6   6  527.55   34.70
  -2  -6   6  545.85   34.40
   0  -6   6   91.59    7.20
   0  -6   6   77.79    6.00
   0  -6   6   76.49    6.60
  -2   6  -6  337.07   50.09
  -2   6  -6  304.47   42.10
  -2   6  -6  319.77   21.90
   2  -6   6  314.37   21.20
   2  -6   6  337.27   20.80
  -4   6  -6  244.88   42.50
  -4   6  -6  267.57   46.80
  -4   6  -6  260.07   17.80
   4  -6   6  243.28   16.40
   4  -6   6  255.17   17.20
  -6   6  -6   94.89   32.90
  -6   6  -6  124.89   11.20
  -6   6  -6  123.89   36.00
   6  -6   6  134.59   10.40
   6  -6   6  124.59    8.90
  -8   6  -6   84.89   40.00
  -8   6  -6   71.49    9.60
   8  -6   6   73.09    6.50
   8  -6   6   79.79    8.70
 -10   6  -6  129.59   14.50
 -10   6  -6  170.18   16.00
 -10   6  -6  153.48   56.49
  10  -6   6  138.39   13.40
  10  -6   6  151.58   10.90
 -12   6  -6  100.19   12.40
 -12   6  -6   80.09   13.80
  12  -6   6   72.29    8.60
  12  -6   6   69.49   11.70
 -13  -5   6   14.90    8.80
 -13  -5   6   43.30  110.09
 -13  -5   6   21.70    6.00
 -13  -5   6   14.30   10.80
 -13  -5   6   17.20    4.50
  11   5  -6   41.60   65.99
 -11  -5   6   53.99    7.40
 -11  -5   6   51.59    9.50
 -11  -5   6   45.30    7.70
 -11  -5   6   69.89   91.79
 -11  -5   6   47.00    5.60
   9   5  -6   40.30   43.80
  -9  -5   6   46.50    4.70
  -9  -5   6   58.29    7.90
  -9  -5   6   45.70    6.40
  -9  -5   6   56.59   52.09
  -9  -5   6   45.40    5.90
   7   5  -6  332.37   58.39
  -7  -5   6  213.48   14.50
  -7  -5   6  206.58   14.40
  -7  -5   6  208.88   15.80
  -7  -5   6  199.78   43.70
  -7  -5   6  199.08   13.70
   5   5  -6  232.48   43.90
  -5  -5   6  165.68   12.80
  -5  -5   6  135.39   33.60
  -5  -5   6  176.48   12.00
  -5  -5   6  171.88   11.40
  -5  -5   6  173.68   11.80
  -3  -5   6  262.77   17.80
  -3  -5   6  262.57   17.30
  -3  -5   6  296.27   47.50
  -3  -5   6  275.87   17.90
  -3  -5   6  267.07   17.50
  -1  -5   6  180.78   32.50
  -1  -5   6  191.38   12.00
  -1  -5   6  177.28   12.30
  -1  -5   6  180.08   12.20
  -1  -5   6  186.38   12.70
  -1   5  -6  112.69   24.40
  -1   5  -6  114.89   30.10
   1  -5   6  160.88   10.40
   1  -5   6  169.78   10.90
  -3   5  -6  290.17   21.30
  -3   5  -6  302.97   41.70
  -3   5  -6  252.47   44.10
   3  -5   6  337.67   20.90
   3  -5   6  342.77   20.30
  -5   5  -6  113.79   31.10
   5  -5   6  183.08   12.50
   5  -5   6  175.68   11.50
  -7   5  -6  463.95   28.30
  -7   5  -6  520.75   95.49
   7  -5   6  391.66   26.60
   7  -5   6  391.46   27.60
  -9   5  -6  221.48   17.20
  -9   5  -6  210.98   17.60
  -9   5  -6  183.48   42.40
   9  -5   6  239.08   64.59
   9  -5   6  259.37   15.60
   9  -5   6  244.58   17.20
 -11   5  -6  174.98   58.19
 -11   5  -6  159.08   16.40
 -11   5  -6  158.88   16.10
  11  -5   6  188.38   15.20
  11  -5   6  192.48   12.70
 -13   5  -6  218.48   19.80
 -13   5  -6  226.48   21.60
  13  -5   6  195.68   18.40
  12   4  -6  150.78   76.59
 -12  -4   6  188.78   77.19
 -12  -4   6  155.78   18.00
 -12  -4   6  160.98   11.30
 -12  -4   6  150.28   12.80
 -12  -4   6  165.68   16.40
  10   4  -6   70.09   52.29
 -10  -4   6  194.88   64.79
 -10  -4   6  144.29   12.70
 -10  -4   6  160.58   10.70
 -10  -4   6  162.88   11.90
 -10  -4   6  148.09   14.60
   8   4  -6  243.38   46.40
  -8  -4   6  294.37   18.50
  -8  -4   6  279.47   20.50
  -8  -4   6  347.47   66.19
  -8  -4   6  288.17   19.70
  -8  -4   6  287.77   19.30
   6   4  -6  336.67   50.39
  -6  -4   6  374.06   24.90
  -6  -4   6  374.76   24.40
  -6  -4   6  406.76   24.90
  -6  -4   6  382.76   25.60
  -6  -4   6  431.86   55.99
   4   4  -6  231.08   40.50
  -4  -4   6  319.37   45.90
  -4  -4   6  314.57   20.00
  -4  -4   6  315.67   20.40
  -4  -4   6  321.77   20.20
  -4  -4   6  320.47   20.80
   2   4  -6  519.05   50.59
  -2  -4   6  611.84   36.70
  -2  -4   6  609.84   54.79
  -2  -4   6  590.84   36.50
  -2  -4   6  564.54   36.90
  -2  -4   6  564.94   36.70
   0   4  -6  271.27   33.90
   0  -4   6  242.98   16.50
   0  -4   6  245.38   16.00
   0  -4   6  251.47   16.30
  -2   4  -6  345.97   41.40
  -2   4  -6  350.26   26.00
   2  -4   6  421.76   25.80
   2  -4   6  451.45   25.50
  -4   4  -6  302.67   40.60
  -4   4  -6  257.57   39.10
  -4   4  -6  310.47   18.70
   4  -4   6  251.47   17.50
   4  -4   6  260.07   18.10
  -6   4  -6  716.93   65.59
  -6   4  -6  759.12   47.50
   6  -4   6  782.62   79.49
   6  -4   6  724.53   46.50
   6  -4   6  721.03   47.00
  -8   4  -6  377.96   53.69
  -8   4  -6  365.96   22.10
   8  -4   6  269.27   20.40
   8  -4   6  286.67   57.69
 -10   4  -6  176.48   45.50
 -10   4  -6  180.38   15.10
 -10   4  -6  174.78   15.00
  10  -4   6  187.18   14.50
  10  -4   6  201.98   68.69
  10  -4   6  187.78   12.60
 -12   4  -6  377.46   26.30
 -12   4  -6  375.86   25.40
  12  -4   6  334.87   24.90
  12  -4   6  317.87   22.80
  13   3  -6  131.79   88.99
 -13  -3   6  168.08   12.10
 -13  -3   6  172.58   16.30
 -13  -3   6  184.18   84.99
 -13  -3   6  165.48   17.80
 -13  -3   6  164.48   13.90
  11   3  -6  304.17   62.89
 -11  -3   6  361.76   24.50
 -11  -3   6  354.66   25.30
 -11  -3   6  353.96   70.29
 -11  -3   6  390.36   23.50
 -11  -3   6  361.66   26.30
   9   3  -6  504.25   82.39
  -9  -3   6  638.84   41.40
  -9  -3   6  608.44   39.00
  -9  -3   6  574.54   94.19
  -9  -3   6  624.04   39.60
  -9  -3   6  641.14   40.00
   7   3  -6  585.54   61.69
  -7  -3   6  636.14   65.29
  -7  -3   6  621.94   40.00
  -7  -3   6  648.44   39.30
  -7  -3   6  589.04   38.80
  -7  -3   6  606.54   39.40
   5   3  -6  670.83   61.49
  -5  -3   6  726.23   46.10
  -5  -3   6  716.33   46.10
  -5  -3   6  739.13   45.80
  -5  -3   6  763.52   46.60
  -3  -3   6  794.02   49.60
  -3  -3   6  797.52   49.70
  -3  -3   6  779.72   49.50
  -3  -3   6  752.72   64.29
  -3  -3   6  787.62   49.30
   1   3  -6 1096.49   69.79
   1   3  -6 1065.29   79.89
  -1  -3   6 1051.39   81.29
  -1  -3   6 1124.39   69.79
  -1  -3   6 1135.99   69.79
  -1  -3   6 1132.99   69.99
  -1  -3   6 1152.98   69.99
  -1   3  -6  153.78   28.90
  -1   3  -6  117.49   24.10
  -1   3  -6  148.39   10.20
  -3   3  -6  518.85   48.60
  -3   3  -6  497.65   33.60
  -3   3  -6  473.45   48.80
   3  -3   6  554.04   33.40
   3  -3   6  545.85   33.10
  -5   3  -6  226.38   17.30
  -5   3  -6  205.88   38.30
   5  -3   6  295.47   17.90
   5  -3   6  297.87   17.30
   5  -3   6  290.07   51.49
  -7   3  -6  292.87   46.60
  -7   3  -6  343.87   22.10
  -7   3  -6  348.27   21.60
   7  -3   6  320.77   21.00
   7  -3   6  299.37   60.49
   7  -3   6  312.97   21.70
  -9   3  -6  122.19   39.10
   9  -3   6   63.09   48.50
   9  -3   6   75.09    8.00
   9  -3   6   69.09    6.00
 -11   3  -6  119.69   13.20
 -11   3  -6  109.79   12.50
 -11   3  -6   94.89   50.19
  11  -3   6  140.29    9.70
  11  -3   6  150.08   12.10
  11  -3   6  137.09   64.39
 -13   3  -6  208.18   19.10
 -13   3  -6  219.38   20.10
  13  -3   6  211.88   17.50
 -14  -2   6   45.40   10.60
 -14  -2   6   70.49   10.00
 -14  -2   6   68.79   10.40
  12   2  -6  165.08   63.49
 -12  -2   6  173.18   16.50
 -12  -2   6  184.78   17.60
 -12  -2   6  201.08   14.40
 -12  -2   6  200.58   13.10
 -12  -2   6  253.77   72.59
  10   2  -6  307.07   65.39
 -10  -2   6  311.17   21.90
 -10  -2   6  304.37   22.80
 -10  -2   6  267.57   51.29
 -10  -2   6  339.17   21.90
 -10  -2   6  318.77   20.30
   8   2  -6  565.74   60.39
  -8  -2   6  556.04   63.09
  -8  -2   6  480.95   33.10
  -8  -2   6  490.25   31.60
  -8  -2   6  510.05   32.40
  -8  -2   6  476.55   32.00
  -6  -2   6  423.26   27.90
  -6  -2   6  417.06   27.10
  -6  -2   6  434.86   48.90
  -6  -2   6  424.36   26.80
  -6  -2   6  425.56   27.30
   4   2  -6  350.86   38.80
  -4  -2   6  380.86   23.80
  -4  -2   6  384.96   24.00
  -4  -2   6  379.76   24.50
  -4  -2   6  384.96   24.10
  -4  -2   6  329.27   41.40
   2   2  -6  390.76   41.20
  -2  -2   6  478.05   29.70
  -2  -2   6  480.15   29.60
  -2  -2   6  470.05   29.80
  -2  -2   6  468.35   43.50
  -2  -2   6  486.95   29.90
   0  -2   6  653.43   41.60
   0  -2   6  651.03   41.40
   0  -2   6  667.23   41.40
  -2   2  -6  104.09    7.10
  -2   2  -6   95.69   21.00
  -2   2  -6   94.39   20.20
  -2   2  -6  106.09    6.80
  -4   2  -6  257.87   34.80
  -4   2  -6  223.48   16.40
  -4   2  -6  234.58   17.00
  -4   2  -6  247.28   16.40
   4  -2   6  337.77   44.80
   4  -2   6  305.87   16.90
  -6   2  -6  127.29    9.10
  -6   2  -6  112.59   25.30
  -6   2  -6  119.59    9.70
   6  -2   6  225.98   46.30
  -8   2  -6 1138.69   66.09
  -8   2  -6 1149.19   85.99
  -8   2  -6 1112.69   66.49
   8  -2   6  944.21   66.09
   8  -2   6 1025.80   65.49
   8  -2   6  831.32   92.39
 -10   2  -6   88.89   48.30
  10  -2   6  168.98   11.90
  10  -2   6  191.48   13.50
  10  -2   6  194.48   61.29
 -12   2  -6   90.69   58.09
 -12   2  -6   77.19   13.10
 -12   2  -6   79.79   11.40
  12  -2   6   69.49   80.79
  12  -2   6  109.89    8.10
  12  -2   6  123.09   11.10
 -14   2  -6  251.47   20.10
 -14   2  -6  257.77   22.70
  14  -2   6  227.48   19.80
  13   1  -6   69.69  105.49
 -13  -1   6   66.29   10.80
 -13  -1   6   70.09   76.79
 -13  -1   6   88.89   13.10
 -13  -1   6  103.29   10.30
  11   1  -6  218.08   53.99
 -11  -1   6  237.78   17.10
 -11  -1   6  228.48   15.60
 -11  -1   6  184.18   54.09
 -11  -1   6  198.28   17.50
   9   1  -6  254.67   53.19
  -9  -1   6  283.17   19.50
  -9  -1   6  307.37   19.00
  -9  -1   6  324.57   24.40
  -9  -1   6  302.27   57.79
  -9  -1   6  284.77   20.20
   7   1  -6  583.24   53.59
  -7  -1   6  518.65   34.60
  -7  -1   6  518.65   56.09
  -7  -1   6  519.95   34.20
  -7  -1   6  538.05   33.90
  -7  -1   6  562.94   35.20
   5   1  -6  224.48   35.00
  -5  -1   6  261.67   17.20
  -5  -1   6  265.77   17.80
  -5  -1   6  256.47   36.70
  -5  -1   6  273.07   16.90
  -5  -1   6  260.67   16.80
   3   1  -6  230.88   30.10
  -3  -1   6  238.38   14.90
  -3  -1   6  239.28   31.90
  -3  -1   6  230.18   14.90
  -3  -1   6  223.08   15.10
  -3  -1   6  234.18   15.50
   1   1  -6 1104.79   75.39
  -1  -1   6 1048.40   65.39
  -1  -1   6 1026.90   65.59
  -1  -1   6 1070.99   65.39
  -1  -1   6  972.30   75.29
  -1  -1   6 1028.20   65.59
  -1   1  -6   37.60   21.70
  -1   1  -6   66.09   40.10
  -1   1  -6   49.80    4.40
  -1   1  -6   35.70    3.80
   1  -1   6   44.50    3.70
   1  -1   6   46.10    3.40
  -3   1  -6  109.09    7.40
  -3   1  -6  118.79    8.00
  -3   1  -6  101.49    7.80
   3  -1   6  180.68   36.20
  -5   1  -6  211.28   33.20
   5  -1   6  135.59    9.80
   5  -1   6  143.29    9.40
   5  -1   6  115.99   24.90
  -7   1  -6  867.01   52.09
  -7   1  -6  783.72   69.19
  -7   1  -6  910.71   52.39
   7  -1   6  803.72   51.69
   7  -1   6  746.93   75.89
   7  -1   6  764.92   52.09
  -9   1  -6  386.66   57.69
  -9   1  -6  325.67   23.00
  -9   1  -6  348.67   23.20
   9  -1   6  362.96   71.79
   9  -1   6  348.87   22.00
   9  -1   6  338.97   22.80
 -11   1  -6   54.19   47.30
  11  -1   6   31.80   58.09
  11  -1   6   32.80    4.90
  11  -1   6   45.70    7.40
 -13   1  -6  262.47   85.99
 -13   1  -6  299.27   20.70
 -13   1  -6  274.87   22.30
  13  -1   6  274.37   20.50
  13  -1   6  258.57   18.20
 -14   0   6   73.89   10.90
 -14   0   6   86.39   10.70
 -14   0   6   85.09   12.20
  12   0  -6  227.48   58.99
 -12   0   6  236.68   18.60
 -12   0   6  173.48   61.19
 -12   0   6  251.27   19.20
 -12   0   6  216.98   16.50
  10   0  -6  158.08   33.10
 -10   0   6  207.88   14.80
 -10   0   6  222.58   13.90
 -10   0   6  209.48   16.70
 -10   0   6  225.68   16.00
   8   0  -6  882.11   70.29
  -8   0   6  868.01   71.29
  -8   0   6  746.83   49.20
  -8   0   6  751.72   50.19
  -8   0   6  730.13   49.70
   6   0  -6  898.21   68.19
  -6   0   6  848.72   54.69
  -6   0   6  809.52   68.59
  -6   0   6  843.42   55.49
  -6   0   6  868.21   54.59
  -6   0   6  934.41   55.19
   4   0  -6  253.57   31.70
  -4   0   6  291.27   18.00
  -4   0   6  260.57   17.60
  -4   0   6  281.97   17.60
  -4   0   6  261.17   34.80
  -4   0   6  284.27   18.40
  -2   0   6  658.03   54.99
  -2   0   6  700.13   44.50
  -2   0   6  712.23   44.10
  -2   0   6  704.33   44.00
  -2   0   6  733.13   44.20
  -2   0   6  688.83   44.30
   0   0  -6 1903.11  114.99
   0   0  -6 1824.92  123.39
   0   0   6 1826.92  114.99
   0   0   6 1780.12  115.19
   0   0   6 1865.51  115.19
   0   0   6 1820.52  114.99
  -2   0  -6   87.79   20.30
  -2   0  -6   73.09    5.50
  -2   0  -6   72.79    5.30
   2   0   6   76.79    5.30
   2   0   6   82.99   20.60
  -4   0  -6  265.67   17.40
  -4   0  -6  273.47   17.20
   4   0   6  272.27   17.10
   4   0   6  255.47   17.30
   4   0   6  275.07   41.30
  -6   0  -6  136.99   30.50
  -6   0  -6  187.18   12.20
  -6   0  -6  183.88   12.30
   6   0   6  186.28   11.70
   6   0   6  225.38   47.00
   6   0   6  159.18   12.00
  -8   0  -6  918.11   58.69
  -8   0  -6 1049.70   87.29
  -8   0  -6  893.71   58.69
   8   0   6  919.71   58.09
   8   0   6  986.80   90.19
   8   0   6  870.51   58.49
 -10   0  -6   10.40    5.10
 -10   0  -6   15.20    4.10
 -10   0  -6   25.10   41.10
  10   0   6   12.00    2.60
  10   0   6   19.30    4.10
  10   0   6   26.40   51.79
 -12   0  -6  136.09   61.39
 -12   0  -6  173.58   15.30
 -12   0  -6  154.38   13.80
  12   0   6  171.48   13.50
  12   0   6  210.78   86.59
  12   0   6  171.78   11.70
 -14   0  -6  177.18   16.80
 -14   0  -6  194.28   19.30
  14   0   6  183.88   15.70
 -13   1   6  120.09   11.60
 -13   1   6  117.49   14.30
 -13   1   6  134.99   15.40
  11  -1  -6  247.78   50.79
 -11   1   6  250.97   18.90
 -11   1   6  239.38   19.50
 -11   1   6  259.37   16.10
 -11   1   6  305.87   56.99
 -11   1   6  244.68   17.40
   9  -1  -6  333.87   49.99
  -9   1   6  280.87   18.40
  -9   1   6  285.17   19.00
  -9   1   6  321.87   53.59
  -9   1   6  287.37   20.80
   7  -1  -6  514.05   51.79
  -7   1   6  566.84   35.00
  -7   1   6  560.64   35.20
  -7   1   6  569.34   35.90
  -7   1   6  530.45   53.59
  -7   1   6  556.54   36.30
  -5   1   6  212.98   14.50
  -5   1   6  224.98   14.30
  -5   1   6  206.08   33.30
  -5   1   6  228.98   15.00
  -5   1   6  229.38   15.50
   3  -1  -6  233.68   14.60
   3  -1  -6  221.38   28.50
  -3   1   6  234.48   14.60
  -3   1   6  253.97   30.00
  -3   1   6  226.98   14.80
  -3   1   6  217.38   15.50
  -3   1   6  232.28   15.10
   1  -1  -6 1023.70   78.19
   1  -1  -6 1136.39   80.49
  -1   1   6 1126.29   69.59
  -1   1   6 1091.69   69.39
  -1   1   6 1147.09   69.79
  -1  -1  -6   54.69   18.20
  -1  -1  -6   49.30    3.40
   1   1   6   40.60    3.40
   1   1   6   38.30    3.60
   1   1   6   40.80    3.40
   3   1   6  114.39    7.50
   3   1   6   91.39   24.80
   3   1   6  107.79    7.60
  -5  -1  -6  193.88   48.50
   5   1   6  229.68   15.20
   5   1   6  331.47   65.19
  -7  -1  -6  692.53   67.29
  -7  -1  -6  786.42   51.59
  -7  -1  -6  823.62   51.59
   7   1   6  883.91   51.19
   7   1   6  833.92   78.79
   7   1   6  818.52   51.39
  -9  -1  -6  325.87   23.50
  -9  -1  -6  335.67   58.29
  -9  -1  -6  350.86   23.80
   9   1   6  372.96   23.30
   9   1   6  368.36   22.80
   9   1   6  371.46   75.59
 -11  -1  -6   32.00    6.60
 -11  -1  -6   44.70   54.29
 -11  -1  -6   27.00    5.10
  11   1   6   44.50   65.09
 -13  -1  -6  257.57   22.00
 -13  -1  -6  289.07   20.60
 -13  -1  -6  245.38   79.69
  13   1   6  289.17   20.20
  13   1   6  202.18   84.79
  13   1   6  284.37   18.50
 -14   2   6   91.69   13.10
 -14   2   6  108.99   14.00
 -14   2   6   93.19   12.00
  12  -2  -6  157.38   53.39
 -12   2   6  200.28   15.00
 -12   2   6  203.48   17.10
 -12   2   6  195.98   18.10
 -12   2   6  247.08   63.09
  10  -2  -6  358.56   57.99
 -10   2   6  295.07   19.60
 -10   2   6  269.17   21.30
 -10   2   6  274.37   58.99
 -10   2   6  274.57   20.90
 -10   2   6  304.67   18.50
   8  -2  -6  492.25   55.89
  -8   2   6  580.24   35.30
  -8   2   6  613.54   58.39
  -8   2   6  541.25   36.40
  -8   2   6  567.44   36.80
  -8   2   6  555.14   35.70
  -6   2   6  579.04   37.90
  -6   2   6  581.64   37.30
  -6   2   6  593.34   37.30
  -6   2   6  628.64   54.19
  -6   2   6  584.64   38.30
   4  -2  -6  376.46   22.50
   4  -2  -6  392.96   36.10
  -4   2   6  352.36   22.50
  -4   2   6  346.07   23.40
  -4   2   6  339.07   23.10
  -4   2   6  336.77   22.50
  -4   2   6  375.46   37.70
   2  -2  -6  466.95   39.60
   2  -2  -6  508.55   43.60
  -2   2   6  415.16   28.10
  -2   2   6  418.66   27.60
  -2   2   6  426.36   27.90
   0  -2  -6  700.33   64.79
   0   2   6  908.81   54.99
   0   2   6  914.51   55.09
   0   2   6  930.31   55.29
   2   2   6   95.59    6.80
   2   2   6  106.19    7.10
   2   2   6  100.99   24.90
   2   2   6  104.89    6.90
  -4  -2  -6  306.17   36.40
  -4  -2  -6  313.97   17.10
   4   2   6  210.48   41.60
   4   2   6  239.78   17.00
   4   2   6  236.98   17.10
   6   2   6  128.49    9.20
   6   2   6  144.29    9.50
   6   2   6  124.89   34.40
  -8  -2  -6  906.01   65.49
  -8  -2  -6 1036.00  114.29
  -8  -2  -6  983.60   65.39
   8   2   6 1128.59   64.99
   8   2   6 1083.69  108.39
   8   2   6 1089.99   65.19
 -10  -2  -6  125.49   52.89
  10   2   6  106.59    9.00
  10   2   6  108.39    8.00
  10   2   6   62.59   52.19
 -12  -2  -6  109.79   12.30
 -12  -2  -6  143.19   68.29
 -12  -2  -6  112.99   10.30
  12   2   6   87.59    7.90
  12   2   6   82.59   68.79
  12   2   6   78.89    9.40
 -14  -2  -6  246.88   19.50
 -14  -2  -6  254.27   21.50
  14   2   6  222.28   16.50
  14   2   6  250.57   18.40
 -13   3   6  106.09   11.00
 -13   3   6   75.59   13.60
 -13   3   6   98.59   14.20
  11  -3  -6  362.46   70.29
 -11   3   6  274.97   51.59
 -11   3   6  334.17   23.60
 -11   3   6  328.47   21.90
 -11   3   6  306.87   23.70
   9  -3  -6  646.64   62.69
  -9   3   6  603.44   39.40
  -9   3   6  608.94   40.70
  -9   3   6  634.94   66.59
  -9   3   6  645.24   38.80
  -9   3   6  579.64   40.40
   7  -3  -6  629.24   61.89
  -7   3   6  534.85   35.90
  -7   3   6  539.85   36.30
  -7   3   6  610.34   60.79
  -7   3   6  531.55   34.90
  -7   3   6  552.44   35.20
   5  -3  -6  755.92   43.70
   5  -3  -6  715.03   55.59
  -5   3   6  646.34   44.60
  -5   3   6  724.03   58.19
  -5   3   6  678.23   43.70
  -5   3   6  673.63   44.40
  -5   3   6  681.63   43.70
   3  -3  -6  820.22   58.59
   3  -3  -6  784.72   62.09
  -3   3   6  767.42   48.90
  -3   3   6  751.02   48.50
  -3   3   6  744.83   49.10
   1  -3  -6 1200.68   81.09
   1  -3  -6 1153.98   79.09
  -1   3   6 1097.39   69.89
  -1   3   6 1068.59   70.29
  -1   3   6 1069.59   70.09
   1   3   6  150.28    9.80
   1   3   6  158.28   10.10
   1   3   6  150.68   10.30
   1   3   6  149.49   32.20
  -3  -3  -6  509.25   33.70
  -3  -3  -6  570.94   48.30
  -3  -3  -6  561.24   33.40
   3   3   6  504.05   33.40
   3   3   6  541.85   52.09
   3   3   6  511.05   33.50
  -5  -3  -6  284.67   38.00
  -5  -3  -6  287.87   16.60
   5   3   6  226.78   16.10
   5   3   6  226.28   16.10
   5   3   6  231.78   47.20
  -7  -3  -6  341.67   51.19
  -7  -3  -6  316.67   21.00
  -7  -3  -6  280.97   21.20
   7   3   6  346.77   20.90
   7   3   6  335.97   20.70
   7   3   6  308.07   62.29
  -9  -3  -6   60.99   37.30
   9   3   6  116.39    8.80
   9   3   6  114.09    8.40
   9   3   6  102.89   50.89
 -11  -3  -6  141.09   12.80
 -11  -3  -6  166.88   56.19
 -11  -3  -6  132.59   11.30
  11   3   6  138.59   76.19
  11   3   6  114.99    9.60
  11   3   6  131.89   10.50
 -13  -3  -6  210.38   85.99
 -13  -3  -6  192.98   16.80
 -13  -3  -6  189.48   18.40
  13   3   6  258.97  110.19
  13   3   6  210.38   14.20
  13   3   6  216.48   15.80
 -12   4   6  192.88   65.49
 -12   4   6  136.59   14.90
 -12   4   6  128.29   15.60
 -12   4   6  145.79   12.90
  10  -4  -6  171.98   41.80
 -10   4   6  108.59   44.90
 -10   4   6  112.19   11.70
 -10   4   6  107.69   10.00
 -10   4   6  103.79    7.60
 -10   4   6  112.49   12.80
   8  -4  -6  285.67   46.50
  -8   4   6  303.57   21.20
  -8   4   6  283.37   50.29
  -8   4   6  282.47   20.80
  -8   4   6  288.47   19.70
  -8   4   6  305.57   18.90
   6  -4  -6  379.76   40.30
  -6   4   6  361.46   23.40
  -6   4   6  366.66   22.50
  -6   4   6  358.26   23.70
  -6   4   6  318.47   22.10
  -6   4   6  267.67   44.00
   4  -4  -6  338.37   40.00
   4  -4  -6  315.17   33.00
  -4   4   6  258.87   17.70
  -4   4   6  256.87   17.90
  -4   4   6  236.68   16.80
  -4   4   6  258.67   16.80
   2  -4  -6  591.34   50.49
   2  -4  -6  554.24   48.20
  -2   4   6  578.54   36.70
  -2   4   6  601.44   37.10
  -2   4   6  570.04   37.30
   0  -4  -6  248.68   15.80
   0  -4  -6  250.57   32.60
   0  -4  -6  248.68   15.70
   0   4   6  250.17   16.30
   0   4   6  245.48   16.10
  -2  -4  -6  485.65   42.40
  -2  -4  -6  449.26   25.00
   2   4   6  338.07   24.50
   2   4   6  379.46   24.60
   2   4   6  354.56   24.50
   2   4   6  316.17   45.90
  -4  -4  -6  293.47   38.20
  -4  -4  -6  256.17   17.80
  -4  -4  -6  272.47   17.50
   4   4   6  275.87   17.50
   4   4   6  266.17   45.80
  -6  -4  -6  769.92   47.20
  -6  -4  -6  710.03   47.40
  -6  -4  -6  684.03   67.69
   6   4   6  783.12   47.00
   6   4   6  731.43   47.00
   6   4   6  762.72   75.49
  -8  -4  -6  276.07   23.30
   8   4   6  382.16   56.29
   8   4   6  384.66   22.70
   8   4   6  379.16   22.70
 -10  -4  -6  285.77   62.19
 -10  -4  -6  182.68   15.40
 -10  -4  -6  177.18   14.30
  10   4   6  209.98   13.70
  10   4   6  156.48   67.49
  10   4   6  197.98   14.10
 -12  -4  -6  297.97   23.10
 -12  -4  -6  275.77   24.40
 -12  -4  -6  233.48   78.29
  12   4   6  256.57  108.09
  12   4   6  355.26   21.70
  12   4   6  385.36   22.40
 -13   5   6   24.80    7.70
 -13   5   6   30.10   10.40
 -13   5   6   29.70    9.90
  11  -5  -6   41.80   47.50
 -11   5   6   89.79   53.39
 -11   5   6   57.89    9.10
 -11   5   6   42.40    9.00
 -11   5   6   46.20    8.60
 -11   5   6   51.19    4.70
   9  -5  -6   61.69   35.10
  -9   5   6   40.20    6.90
  -9   5   6   51.49   39.00
  -9   5   6   40.40    5.60
  -9   5   6   43.30    7.30
  -9   5   6   43.70    4.40
  -7   5   6  329.67   23.20
  -7   5   6  331.17   23.10
  -7   5   6  346.57   22.00
  -7   5   6  324.57   21.40
   5  -5  -6  187.78   35.00
   5  -5  -6  213.08   35.00
  -5   5   6  277.87   17.20
  -5   5   6  273.87   17.40
  -5   5   6  271.77   18.70
  -5   5   6  279.97   18.50
   3  -5  -6  263.27   32.80
   3  -5  -6  254.77   16.70
   3  -5  -6  268.57   16.70
   3  -5  -6  252.57   37.60
   1  -5  -6  134.39   25.10
   1  -5  -6  163.88   10.90
   1  -5  -6  172.68   10.70
   1  -5  -6  180.08   31.20
  -1  -5  -6  170.48   11.00
  -1  -5  -6  165.78   32.60
  -1  -5  -6  164.18    9.90
   1   5   6  126.09   10.50
   1   5   6   96.99   26.80
  -3  -5  -6  381.36   41.50
  -3  -5  -6  336.97   21.50
  -3  -5  -6  341.47   21.00
   3   5   6  288.37   21.00
   3   5   6  316.27   46.90
  -5  -5  -6  172.18   31.40
   5   5   6  112.29    8.30
   5   5   6   88.69   33.10
   5   5   6  115.59    8.30
  -7  -5  -6  398.66   60.09
  -7  -5  -6  382.86   25.30
  -7  -5  -6  372.56   25.80
   7   5   6  514.55   73.69
  -9  -5  -6  281.87   58.69
  -9  -5  -6  227.28   16.40
  -9  -5  -6  248.18   15.80
   9   5   6  187.28   14.70
   9   5   6  209.78   14.70
   9   5   6  219.28   62.29
 -11  -5  -6  200.28   15.10
 -11  -5  -6  164.08   99.59
 -11  -5  -6  168.78   13.90
  11   5   6  164.68   12.50
  11   5   6  157.28   12.20
 -13  -5  -6  145.29   18.80
 -13  -5  -6  188.78   19.00
  13   5   6  225.38   14.20
 -12   6   6  115.69   13.90
 -12   6   6   92.69   15.70
 -12   6   6   99.69   15.90
  10  -6  -6  379.16   69.59
 -10   6   6  363.16   22.70
 -10   6   6  369.66   24.70
 -10   6   6  314.87   26.00
 -10   6   6  354.96   26.20
   8  -6  -6  174.08   35.50
  -8   6   6  219.48   17.50
  -8   6   6  231.58   17.50
  -8   6   6  229.68   15.90
  -8   6   6  212.98   14.50
   6  -6  -6  129.89   32.90
  -6   6   6  182.28   14.40
  -6   6   6  186.28   12.10
  -6   6   6  186.08   14.40
  -6   6   6  178.08   13.90
   4  -6  -6  473.95   44.90
   4  -6  -6  506.25   32.20
  -4   6   6  506.95   32.30
  -4   6   6  507.55   33.30
  -4   6   6  529.65   33.40
   2  -6  -6  527.05   48.70
   2  -6  -6  560.94   49.20
   2  -6  -6  522.05   34.80
  -2   6   6  557.54   35.10
  -2   6   6  559.74   35.60
  -2   6   6  578.54   35.90
   0  -6  -6   84.49    5.60
   0  -6  -6   72.69   21.70
   0  -6  -6   64.59    7.10
  -2  -6  -6  335.07   42.70
  -2  -6  -6  341.37   21.50
  -2  -6  -6  337.77   20.70
   2   6   6  322.67   21.10
   2   6   6  324.07   52.39
   2   6   6  283.57   20.80
  -4  -6  -6  259.57   52.59
  -4  -6  -6  262.87   18.20
  -4  -6  -6  269.27   17.50
   4   6   6  272.97   17.60
   4   6   6  264.87   17.60
   4   6   6  274.97   53.99
  -6  -6  -6  124.39    9.60
  -6  -6  -6  114.39    8.80
  -6  -6  -6  127.99   35.40
   6   6   6  106.29    8.50
   6   6   6  115.89    8.40
   6   6   6   74.09   38.40
  -8  -6  -6   69.39    7.40
  -8  -6  -6   67.89    8.20
  -8  -6  -6  104.59   61.09
   8   6   6   66.29    6.40
   8   6   6   62.89    6.10
 -10  -6  -6  150.78   14.00
 -10  -6  -6  150.98   12.50
  10   6   6  143.59   10.90
  10   6   6  154.98   11.10
 -12  -6  -6   63.29   10.50
 -12  -6  -6   51.99    9.50
 -11   7   6  116.89   16.30
 -11   7   6  142.99   14.70
 -11   7   6  132.89   17.30
  -9   7   6  139.49   15.70
  -9   7   6  153.98   13.50
  -9   7   6  151.48   10.80
  -9   7   6  157.18   15.30
  -7   7   6  259.47   17.80
  -7   7   6  254.87   19.00
  -7   7   6  243.68   19.20
  -7   7   6  247.98   16.60
   5  -7  -6  172.38   12.80
  -5   7   6  180.88   12.50
  -5   7   6  208.08   15.00
  -5   7   6  191.68   14.50
   3  -7  -6  491.35   29.90
  -3   7   6  463.95   30.90
  -3   7   6  431.36   29.90
  -3   7   6  485.95   31.10
   1  -7  -6  248.08   36.60
   1  -7  -6  213.48   14.70
   1  -7  -6  206.88   39.70
   1  -7  -6  216.58   13.20
  -1   7   6  171.78   13.30
  -1   7   6  181.68   14.40
  -1  -7  -6  715.53   58.29
  -1  -7  -6  697.33   40.00
  -1  -7  -6  662.23   40.70
   1   7   6  591.74   40.30
   1   7   6  573.84   40.10
   1   7   6  518.65   64.89
  -3  -7  -6  204.88   15.40
  -3  -7  -6  225.68   46.50
  -3  -7  -6  196.28   14.40
   3   7   6  271.07   44.20
   3   7   6  240.48   14.60
  -5  -7  -6  329.07   19.10
  -5  -7  -6  294.37   19.60
   5   7   6  253.47   18.80
   5   7   6  269.87   18.90
  -7  -7  -6  242.98   18.30
   7   7   6  262.27   17.00
  -9  -7  -6  209.38   16.90
  -9  -7  -6  202.28   15.80
   9   7   6  221.38   14.80
 -11  -7  -6   64.49   10.10
 -11  -7  -6   90.79   10.80
 -10   8   6   85.29    8.00
 -10   8   6   72.89   12.40
 -10   8   6   78.59   12.20
  -8   8   6   62.39   10.10
  -8   8   6   69.59    9.40
  -8   8   6   56.69    9.60
  -6   8   6  260.07   20.20
  -6   8   6  268.57   17.40
  -6   8   6  253.17   19.70
  -4   8   6   57.09    5.80
  -4   8   6   56.89    8.80
  -4   8   6   69.69    9.60
   2  -8  -6  153.18    9.80
   2  -8  -6  136.79   11.70
  -2   8   6  120.59    9.70
  -2   8   6  124.99   11.90
   0  -8  -6  333.17   50.89
   0  -8  -6  327.17   20.80
   0  -8  -6  296.77   19.60
   0   8   6  275.27   19.60
   0   8   6  298.57   20.80
  -2  -8  -6  162.08   12.40
  -2  -8  -6  188.78   13.50
   2   8   6  186.38   12.40
   2   8   6  184.18   13.50
  -4  -8  -6  169.98   12.40
  -4  -8  -6  163.68   11.20
   4   8   6  126.39   11.50
  -6  -8  -6  269.97   19.30
  -6  -8  -6  276.47   18.60
   6   8   6  268.57   18.20
  -8  -8  -6  267.67   21.10
  -8  -8  -6  287.37   20.10
   8   8   6  305.37   19.50
  -7   9   6  162.78   17.50
  -7   9   6  162.08   15.80
  -7   9   6  180.88   12.50
  -5   9   6   52.39    6.10
  -5   9   6   47.10    7.60
  -5   9   6   47.40    8.60
   3  -9  -6  453.45   29.20
   3  -9  -6  453.95   30.60
  -3   9   6  454.25   31.00
  -3   9   6  442.06   29.10
   1  -9  -6   97.49    8.00
   1  -9  -6   88.19    9.90
  -1   9   6  100.29   10.90
  -1   9   6   89.49    7.60
  -1  -9  -6  100.59   10.50
  -1  -9  -6  107.59    9.10
   1   9   6  122.89    9.00
   1   9   6  130.19   11.30
  -3  -9  -6   96.69    7.80
  -3  -9  -6   96.59    9.40
   3   9   6   57.69    7.00
   3   9   6   60.59    8.90
  -5  -9  -6  378.66   23.30
  -5  -9  -6  369.86   24.00
   5   9   6  288.97   22.60
  -7  -9  -6   30.10    6.90
  -7  -9  -6   35.70    5.70
  -6  10   6   25.50    9.70
   4 -10  -6  141.29   11.30
   4 -10  -6  130.59   13.70
  -4  10   6  121.49   15.60
  -4  10   6  116.09   10.20
   2 -10  -6  148.99   14.10
   2 -10  -6  166.78   12.30
  -2  10   6  167.38   15.80
  -2  10   6  157.68   12.00
   0 -10  -6   88.09   10.40
   0 -10  -6  103.59    9.00
   0  10   6   81.29   12.30
   0  10   6   90.49    8.40
  -2 -10  -6  114.09   11.20
   2  10   6   91.69   11.60
   2  10   6  102.69    8.70
  -4 -10  -6  108.09   14.00
  -4 -10  -6  138.09   11.10
   4  10   6  111.09   10.10
  -4 -10   7   53.59    7.90
  -4 -10   7   69.79    8.80
  -4 -10   7   83.59   14.10
  -4 -10   7   75.19    7.10
  -2 -10   7  148.09   11.30
  -2 -10   7  153.38   14.00
  -2 -10   7  156.28   12.40
   0 -10   7  165.38   13.40
   0 -10   7  180.18   12.50
   0 -10   7  158.98   14.40
   2 -10   7   70.09    9.30
   2 -10   7   66.79   10.10
   4 -10   7   26.70    7.20
   4 -10   7   43.70    6.50
  -7  -9   7   80.19    8.00
  -7  -9   7   79.89   10.70
  -7  -9   7   93.59   12.00
  -5  -9   7  269.97   19.40
  -5  -9   7  289.97   20.50
  -5  -9   7  289.67   22.10
  -5  -9   7  280.37   18.80
  -3  -9   7   69.49    6.60
  -3  -9   7   69.29   10.80
  -3  -9   7   77.49    9.40
  -3  -9   7   67.59    7.80
   1   9  -7   91.29   74.59
  -1  -9   7  153.08   11.30
  -1  -9   7  148.19   12.50
  -1  -9   7  127.09   10.30
  -1   9  -7  492.35   93.19
   1  -9   7  440.66   29.50
   1  -9   7  462.85   29.00
   1  -9   7  434.86   30.20
   3  -9   7  107.89   11.50
   3  -9   7  121.39    9.20
   3  -9   7  123.39   10.80
  -5   9  -7   79.19   57.39
   5  -9   7   63.89    6.80
   5  -9   7   63.69    9.40
   7  -9   7  105.19   12.40
   7  -9   7   87.29    8.90
  -8  -8   7   76.09    7.40
  -8  -8   7   70.09   10.90
  -8  -8   7   71.99   10.00
  -6  -8   7  165.78   14.00
  -6  -8   7  178.78   12.50
  -6  -8   7  180.28   13.30
  -6  -8   7  181.98   16.20
  -4  -8   7  271.07   18.90
  -4  -8   7  251.87   17.30
  -4  -8   7  250.67   17.00
  -4  -8   7  250.17   18.10
  -2  -8   7   99.39    8.50
  -2  -8   7  112.39    9.80
  -2  -8   7   99.99    7.90
  -2  -8   7   93.19    9.60
   0   8  -7  135.59   58.79
   0  -8   7  123.59   10.00
   0  -8   7  132.79   11.00
   0  -8   7  122.09    9.10
  -2   8  -7  163.38   51.89
   2  -8   7  170.58   12.40
   2  -8   7  156.68   11.50
   2  -8   7  168.78   13.30
  -4   8  -7   44.70   46.90
  -4   8  -7   43.70    7.40
   4  -8   7   44.10    5.20
   4  -8   7   45.60    5.70
  -6   8  -7   95.99   55.79
  -6   8  -7   87.09   11.10
   6  -8   7   58.39    9.10
   6  -8   7   78.09    6.90
  -8   8  -7  112.59   12.70
   8  -8   7   62.29   10.70
   8  -8   7   91.19    8.40
  -9  -7   7  123.29   11.30
  -9  -7   7  134.19    9.80
  -9  -7   7  110.79   12.40
  -9  -7   7  140.09   15.10
  -7  -7   7   74.09   11.40
  -7  -7   7   78.79    8.20
  -7  -7   7   79.49    8.20
  -7  -7   7   64.19    6.50
  -5  -7   7  106.79    8.10
  -5  -7   7  102.89    9.40
  -5  -7   7  103.19    8.80
  -5  -7   7  113.09   11.00
   3   7  -7  122.99   40.90
  -3  -7   7  186.78   13.50
  -3  -7   7  190.28   16.80
  -3  -7   7  190.88   12.50
  -3  -7   7  181.58   12.90
  -3  -7   7  156.18   43.00
   1   7  -7   32.70   29.30
  -1  -7   7   30.30    5.20
  -1  -7   7   39.20    4.10
  -1  -7   7   47.60   37.20
  -1  -7   7   36.80    5.90
  -1   7  -7  222.58   47.90
  -1   7  -7  173.08   44.40
   1  -7   7  255.87   16.10
   1  -7   7  248.88   16.80
   1  -7   7  246.88   17.20
  -3   7  -7   43.70   41.90
  -3   7  -7   37.30    6.10
   3  -7   7   40.50    4.50
   3  -7   7   40.40    5.90
  -5   7  -7   88.39   42.40
  -5   7  -7  110.79   11.50
   5  -7   7  128.89   10.50
   5  -7   7  127.89    9.00
  -7   7  -7  193.88   49.60
   7  -7   7  104.59   10.80
   7  -7   7  112.99    8.70
  -9   7  -7  102.79   15.80
   9  -7   7   87.79   11.00
   9  -7   7   76.49    8.20
 -10  -6   7  178.18   15.20
 -10  -6   7  182.98   17.60
 -10  -6   7  175.28   12.90
 -10  -6   7  190.28   14.20
   8   6  -7  155.18   49.99
  -8  -6   7  184.88   13.40
  -8  -6   7  174.98   15.60
  -8  -6   7  118.09   61.29
  -8  -6   7  171.48   13.00
  -8  -6   7  170.98   12.00
   6   6  -7  251.97   54.39
  -6  -6   7  273.37   56.39
  -6  -6   7  259.57   18.50
  -6  -6   7  234.78   16.50
  -6  -6   7  261.77   17.30
  -6  -6   7  248.58   17.00
   4   6  -7  264.47   49.00
  -4  -6   7  283.67   19.10
  -4  -6   7  289.17   19.90
  -4  -6   7  321.07   20.20
  -4  -6   7  271.17   46.60
  -4  -6   7  296.97   19.40
   2   6  -7  248.48   48.90
  -2  -6   7  349.67   23.00
  -2  -6   7  342.47   22.60
  -2  -6   7  358.86   22.30
  -2  -6   7  357.26   22.60
  -2  -6   7  348.87   59.09
   0   6  -7  362.56   52.09
   0   6  -7  389.26   63.59
   0  -6   7  470.65   28.50
   0  -6   7  459.35   28.70
   0  -6   7  445.06   29.10
  -2   6  -7  411.16   27.20
  -2   6  -7  383.16   51.29
  -2   6  -7  339.17   57.79
   2  -6   7  388.06   25.50
  -4   6  -7   99.49   35.40
  -4   6  -7   91.49   33.20
  -4   6  -7  113.49   10.30
  -6   6  -7  361.16   63.39
  -6   6  -7  310.67   23.00
   6  -6   7  341.27   22.40
  -8   6  -7  336.37   70.39
  -8   6  -7  343.57   22.70
   8  -6   7  271.47   21.50
 -10   6  -7  152.48   16.30
  10  -6   7  202.78   15.40
  10  -6   7  190.48   14.20
  11   5  -7  274.37   82.19
 -11  -5   7  224.98   89.29
 -11  -5   7  214.28   15.60
 -11  -5   7  198.78   14.20
 -11  -5   7  197.28   18.90
 -11  -5   7  198.48   18.20
   9   5  -7  214.08   60.69
  -9  -5   7  238.08   16.50
  -9  -5   7  230.78   17.10
  -9  -5   7  240.28   15.60
  -9  -5   7  251.17   68.09
  -9  -5   7  227.18   18.80
   7   5  -7  148.79   45.60
  -7  -5   7  158.48   48.20
  -7  -5   7  169.98   11.40
  -7  -5   7  166.58   14.10
  -7  -5   7  173.78   12.40
  -7  -5   7  166.48   12.30
   5   5  -7   38.00   35.30
  -5  -5   7   51.99    5.40
  -5  -5   7   48.00    4.50
  -5  -5   7   47.00    5.40
  -5  -5   7   50.19    7.30
  -5  -5   7   38.70   38.90
  -3  -5   7  191.28   13.70
  -3  -5   7  202.48   13.70
  -3  -5   7  196.58   12.90
  -3  -5   7  198.08   13.30
  -3  -5   7  174.38   32.10
   1   5  -7  205.18   40.40
  -1  -5   7  188.48   13.50
  -1  -5   7  197.08   12.70
  -1  -5   7  142.99   32.10
  -1  -5   7  201.18   13.00
  -1  -5   7  186.58   12.60
  -1   5  -7   86.99   26.50
   1  -5   7  140.79    9.70
   1  -5   7  132.59    9.00
  -3   5  -7   78.69    7.70
  -3   5  -7   75.59   28.30
  -3   5  -7   88.19   28.90
  -5   5  -7   93.99   37.10
  -5   5  -7   60.99   32.60
  -5   5  -7   64.49    7.70
  -7   5  -7  463.75   27.80
  -7   5  -7  494.85   63.59
   7  -5   7  370.86   27.00
   7  -5   7  370.36   26.00
  -9   5  -7   54.09   40.30
  -9   5  -7   59.39   10.10
  -9   5  -7   74.69    9.20
   9  -5   7   73.39    6.70
   9  -5   7   13.50   65.59
   9  -5   7   65.29    8.80
 -11   5  -7   15.00    8.80
  11  -5   7   62.09   10.00
  12   4  -7  460.45   93.49
 -12  -4   7  399.46   27.40
 -12  -4   7  378.76   98.49
 -12  -4   7  387.46   28.80
 -12  -4   7  418.26   30.20
 -12  -4   7  404.46   26.20
  10   4  -7  201.38   51.29
 -10  -4   7  241.88   17.30
 -10  -4   7  253.57   16.50
 -10  -4   7  241.08   19.80
 -10  -4   7  259.57   18.40
 -10  -4   7  274.87   69.99
   8   4  -7  549.05   92.39
  -8  -4   7  393.76   25.90
  -8  -4   7  393.66   25.10
  -8  -4   7  418.06   77.29
  -8  -4   7  381.26   26.90
  -8  -4   7  378.26   25.60
   6   4  -7  487.05   58.99
  -6  -4   7  463.65   30.90
  -6  -4   7  448.56   29.80
  -6  -4   7  466.95   30.20
  -6  -4   7  481.15   30.20
  -6  -4   7  499.75   66.59
   4   4  -7  339.17   48.80
  -4  -4   7  351.36   23.30
  -4  -4   7  358.56   55.89
  -4  -4   7  369.86   23.00
  -4  -4   7  358.86   23.70
  -4  -4   7  362.56   23.30
  -2  -4   7  358.56   22.70
  -2  -4   7  351.16   23.00
  -2  -4   7  358.06   23.00
  -2  -4   7  354.76   23.10
   0   4  -7  708.93   72.09
   0   4  -7  850.51   67.69
   0  -4   7  804.22   51.69
   0  -4   7  875.61   52.19
   0  -4   7  827.82   51.99
  -2   4  -7 1029.70   77.49
  -2   4  -7  998.00   79.49
  -2   4  -7  981.60   61.19
   2  -4   7  893.81   60.49
   2  -4   7  946.31   60.89
  -4   4  -7   57.39   30.00
  -4   4  -7   19.40   29.40
  -4   4  -7   41.60    5.90
   4  -4   7   29.20    4.60
   4  -4   7   39.70    3.80
  -6   4  -7  588.14   41.80
   6  -4   7  663.53   41.50
   6  -4   7  681.83   40.90
  -8   4  -7 1014.90   60.79
  -8   4  -7  969.30   87.99
  -8   4  -7  991.60   59.79
   8  -4   7  871.71   60.19
   8  -4   7  913.91  106.69
   8  -4   7  895.21   59.49
 -10   4  -7  145.29   14.90
 -10   4  -7  123.09   55.89
 -10   4  -7  150.58   15.20
  10  -4   7  204.18   12.70
  10  -4   7  195.18   76.69
  10  -4   7  216.28   14.70
 -12   4  -7   12.30   11.60
 -12   4  -7   12.50    9.60
  12  -4   7   26.00    8.80
  12  -4   7   17.20    4.50
 -13  -3   7   63.69   10.00
 -13  -3   7   65.29    7.30
 -13  -3   7   51.69    7.20
  11   3  -7  182.28   62.09
 -11  -3   7  214.28   17.50
 -11  -3   7  196.08   70.69
 -11  -3   7  229.88   15.10
 -11  -3   7  236.58   16.10
 -11  -3   7  212.28   18.60
   9   3  -7   93.59   47.10
  -9  -3   7  220.78   55.69
  -9  -3   7  163.98   13.20
  -9  -3   7  165.88   11.60
  -9  -3   7  165.98   14.60
  -9  -3   7  197.38   14.90
   7   3  -7  332.77   76.99
  -7  -3   7  326.47   20.60
  -7  -3   7  287.67   59.29
  -7  -3   7  295.47   22.10
  -7  -3   7  338.17   21.40
  -7  -3   7  323.47   21.10
   5   3  -7  380.36   49.99
  -5  -3   7  389.26   25.60
  -5  -3   7  395.16   24.70
  -5  -3   7  383.06   55.49
  -5  -3   7  395.36   25.00
  -5  -3   7  372.06   25.00
  -3  -3   7  324.17   20.70
  -3  -3   7  320.17   20.40
  -3  -3   7  322.97   21.00
  -3  -3   7  312.17   44.70
  -3  -3   7  312.17   20.70
   1   3  -7  367.26   27.40
   1   3  -7  335.87   44.10
  -1  -3   7  446.26   27.60
  -1  -3   7  481.55   47.20
  -1  -3   7  455.45   27.40
  -1  -3   7  451.05   27.30
  -1  -3   7  449.76   27.60
  -1   3  -7 1044.10   86.19
  -1   3  -7 1076.79   83.39
  -1   3  -7 1074.89   69.99
   1  -3   7 1155.38   69.59
   1  -3   7 1156.68   69.79
  -3   3  -7  647.34   57.59
  -3   3  -7  634.24   59.09
  -3   3  -7  634.74   39.10
   3  -3   7  586.64   38.80
   3  -3   7  574.14   38.40
  -5   3  -7   66.29   28.50
   5  -3   7  120.19    9.00
   5  -3   7  108.29   41.70
   5  -3   7  127.49    8.30
  -7   3  -7 1164.48   93.49
  -7   3  -7 1099.49   72.19
  -7   3  -7 1141.19   72.99
   7  -3   7 1147.29   72.69
   7  -3   7 1172.58  107.49
   7  -3   7 1171.58   72.09
  -9   3  -7  445.96   31.10
  -9   3  -7  402.96   67.59
  -9   3  -7  471.15   31.60
   9  -3   7  572.24   92.89
   9  -3   7  491.85   30.20
   9  -3   7  479.65   31.10
 -11   3  -7   36.90   56.19
 -11   3  -7   41.00    8.30
 -11   3  -7   31.90    7.20
  11  -3   7   46.20    6.00
  11  -3   7   48.70    6.60
  11  -3   7   39.80   74.29
 -13   3  -7   98.99   14.20
 -13   3  -7  106.19   14.60
  13  -3   7  137.79   10.50
  13  -3   7  155.58   14.30
  12   2  -7  133.09   70.19
 -12  -2   7  164.88   13.00
 -12  -2   7  172.78   11.50
 -12  -2   7  164.68   77.89
 -12  -2   7  145.19   15.10
 -12  -2   7  150.58   16.50
  10   2  -7  168.68   51.19
 -10  -2   7  119.59    8.70
 -10  -2   7  118.39   11.10
 -10  -2   7  109.59    9.70
 -10  -2   7  123.49   12.70
 -10  -2   7  154.68   56.39
   8   2  -7  173.28   41.40
  -8  -2   7  244.08   46.00
  -8  -2   7  243.58   19.00
  -8  -2   7  280.37   17.50
  -8  -2   7  266.97   18.10
  -8  -2   7  278.47   17.10
   6   2  -7  236.08   43.70
  -6  -2   7  218.58   14.90
  -6  -2   7  201.68   36.70
  -6  -2   7  190.88   13.90
  -6  -2   7  207.78   13.30
  -6  -2   7  194.68   13.60
   4   2  -7   17.60   20.30
  -4  -2   7    3.80    1.80
  -4  -2   7   -0.30   24.30
  -4  -2   7    6.30    2.10
  -4  -2   7    5.80    1.60
  -4  -2   7    4.00    3.00
   2   2  -7   34.50   15.90
  -2  -2   7   16.80    3.00
  -2  -2   7   17.50    2.40
  -2  -2   7   17.20    2.80
  -2  -2   7   12.40   18.50
  -2  -2   7   17.50    2.40
   0   2  -7  172.38   33.00
   0   2  -7  158.28   12.80
   0   2  -7  181.38   39.00
   0  -2   7  193.18   12.60
   0  -2   7  188.58   12.30
   0  -2   7  209.48   12.40
   0  -2   7  194.18   12.50
  -2   2  -7   80.49    7.80
  -2   2  -7   76.89    5.60
  -2   2  -7   62.19   20.10
  -2   2  -7   82.49    6.60
  -2   2  -7   56.29   22.60
   2  -2   7   89.79    6.30
   2  -2   7   88.39    5.90
  -4   2  -7  722.73   62.39
  -4   2  -7  717.03   45.00
  -4   2  -7  751.82   44.90
  -4   2  -7  745.63   45.50
   4  -2   7  519.25   70.09
  -6   2  -7  106.99    9.40
  -6   2  -7  119.59   50.89
   6  -2   7  134.09    8.50
   6  -2   7  122.19   42.60
  -8   2  -7  627.34   72.09
  -8   2  -7  535.15   34.40
  -8   2  -7  541.85   35.00
   8  -2   7  516.55   34.50
   8  -2   7  506.75   79.59
   8  -2   7  517.15   33.80
 -10   2  -7   29.30    5.70
 -10   2  -7   26.50    6.60
 -10   2  -7   25.80   48.30
  10  -2   7   57.59   55.09
 -12   2  -7  364.76   75.79
  12  -2   7  214.28   17.00
  12  -2   7  210.88   15.00
 -13  -1   7  156.38   13.50
 -13  -1   7  135.59   16.90
 -13  -1   7  169.68   16.80
  11   1  -7  563.54   89.19
 -11  -1   7  534.05   35.70
 -11  -1   7  593.54   95.19
 -11  -1   7  555.44   36.70
 -11  -1   7  553.64   34.90
 -11  -1   7  547.95   37.60
  -9  -1   7  288.57   20.90
  -9  -1   7  310.87   65.49
  -9  -1   7  273.77   18.40
  -9  -1   7  292.27   19.00
  -9  -1   7  283.57   22.90
   7   1  -7  751.72   67.09
  -7  -1   7  715.53   70.29
  -7  -1   7  689.43   45.10
  -7  -1   7  703.03   44.40
  -7  -1   7  712.53   44.60
  -7  -1   7  681.63   45.60
  -5  -1   7  700.23   44.10
  -5  -1   7  698.83   44.90
  -5  -1   7  719.63   44.60
  -5  -1   7  664.53   64.99
  -3  -1   7  352.06   23.60
  -3  -1   7  368.36   23.90
  -3  -1   7  374.16   24.20
  -3  -1   7  382.36   23.60
  -3  -1   7  392.36   43.20
   1   1  -7  813.02   81.79
   1   1  -7  907.61   75.59
  -1  -1   7  883.91   57.49
  -1  -1   7  922.81   57.79
  -1  -1   7  958.00   57.59
  -1  -1   7  957.70   57.79
  -1   1  -7  933.71   59.39
  -1   1  -7  874.31   71.79
  -1   1  -7  940.61   74.29
  -1   1  -7  941.61   59.19
   1  -1   7  975.80   59.19
   1  -1   7  965.80   59.39
  -3   1  -7 1458.15  102.19
  -3   1  -7 1398.86   88.59
  -3   1  -7 1416.06   88.29
   3  -1   7 1429.26  107.19
   3  -1   7 1372.56   88.59
   3  -1   7 1389.86   88.29
  -5   1  -7  335.77   46.40
  -5   1  -7  359.66   24.20
   5  -1   7  516.05   59.09
  -7   1  -7  886.91   58.29
  -7   1  -7  884.71   57.99
  -7   1  -7  907.11   78.99
   7  -1   7  899.91   58.09
   7  -1   7  905.31   88.49
   7  -1   7  998.10   57.69
  -9   1  -7  434.26   65.79
  -9   1  -7  523.25   31.90
  -9   1  -7  462.65   31.60
   9  -1   7  476.55   31.50
   9  -1   7  482.85   30.80
   9  -1   7  481.85   88.09
 -11   1  -7  154.18   14.80
 -11   1  -7  166.48   15.70
 -11   1  -7  182.78   58.59
  11  -1   7  164.68   82.89
  11  -1   7  218.28   14.40
  11  -1   7  193.68   12.80
 -13   1  -7  159.68   18.60
 -13   1  -7  166.98   16.40
  13  -1   7  197.58   13.00
  13  -1   7  183.48   15.70
 -14   0   7   36.90    7.20
 -14   0   7   36.50    9.70
 -14   0   7   46.70   10.80
  12   0  -7  252.37   66.99
 -12   0   7  250.07   70.89
 -12   0   7  234.88   15.60
 -12   0   7  229.38   17.20
 -12   0   7  234.88   19.90
 -12   0   7  256.17   19.40
  10   0  -7  305.87   65.19
 -10   0   7  305.97   22.80
 -10   0   7  322.37   20.20
 -10   0   7  311.47   21.00
 -10   0   7  352.46   58.19
 -10   0   7  308.57   22.10
   8   0  -7    9.80   31.30
  -8   0   7   13.50    4.90
  -8   0   7   11.70    2.30
  -8   0   7   18.40    4.00
  -8   0   7   11.70    2.80
  -8   0   7    5.90   29.00
   6   0  -7  688.93   61.79
  -6   0   7  712.53   44.30
  -6   0   7  674.33   43.20
  -6   0   7  672.13   43.80
  -6   0   7  681.83   43.30
   4   0  -7  629.04   53.69
  -4   0   7  574.94   39.00
  -4   0   7  611.44   38.60
  -4   0   7  643.14   39.40
  -4   0   7  615.64   38.50
  -4   0   7  600.64   55.49
   2   0  -7   17.70   19.10
  -2   0   7    9.50    1.30
  -2   0   7    9.10    1.60
  -2   0   7    7.00    2.50
  -2   0   7    7.50    1.90
  -2   0   7    6.10    2.00
   0   0  -7  629.74   55.59
   0   0  -7  525.35   50.29
   0   0   7  507.65   32.30
   0   0   7  490.35   32.00
   0   0   7  485.45   32.00
   0   0   7  488.35   32.20
  -2   0  -7 1829.72  115.49
  -2   0  -7 1879.71  115.59
   2   0   7 1850.31  115.69
   2   0   7 1813.22  115.49
  -4   0  -7  833.92   68.89
  -4   0  -7  842.42   52.49
  -4   0  -7  813.52   52.19
   4   0   7  801.72   52.39
   4   0   7  841.22   52.19
   4   0   7  855.21   75.89
  -6   0  -7   48.90    5.40
  -6   0  -7   54.59   27.60
  -6   0  -7   52.29    5.20
   6   0   7   51.79    5.00
   6   0   7   22.20   25.40
   6   0   7   45.70    4.50
  -8   0  -7 1646.94  105.09
  -8   0  -7 1668.93  104.99
   8   0   7 1653.33  133.89
   8   0   7 1690.43  104.49
   8   0   7 1667.03  104.89
 -10   0  -7   35.20    5.60
 -10   0  -7   40.50    6.60
 -10   0  -7   19.50   47.30
  10   0   7   95.39   65.99
  10   0   7   49.90    6.70
  10   0   7   39.70    5.00
 -12   0  -7  244.88   18.90
 -12   0  -7  253.77   68.19
 -12   0  -7  209.88   19.90
  12   0   7  281.87   18.40
  12   0   7  261.77   93.59
  12   0   7  254.17   16.80
 -14   0  -7   44.50   11.60
 -14   0  -7   39.70    8.30
  14   0   7   42.70    8.00
  14   0   7   48.60    7.50
 -13   1   7  172.98   13.90
 -13   1   7  139.69   20.50
 -13   1   7  166.88   16.90
  11  -1  -7  438.36   82.19
 -11   1   7  630.14   39.80
 -11   1   7  614.54   37.10
 -11   1   7  567.14   37.90
 -11   1   7  570.64   39.20
 -11   1   7  601.84   87.29
   9  -1  -7  268.17   54.99
  -9   1   7  202.28   16.20
  -9   1   7  204.78   14.10
  -9   1   7  206.78   15.40
  -9   1   7  200.78   13.50
  -9   1   7  229.88   44.50
   7  -1  -7  694.43   62.19
  -7   1   7  725.83   66.99
  -7   1   7  684.63   43.20
  -7   1   7  659.73   43.60
  -7   1   7  636.94   42.40
   5  -1  -7  725.93   62.19
  -5   1   7  777.72   49.60
  -5   1   7  790.82   49.30
  -5   1   7  767.22   48.70
  -5   1   7  779.32   64.99
  -5   1   7  788.82   48.70
  -3   1   7  258.07   16.30
  -3   1   7  263.07   16.10
  -3   1   7  198.68   34.40
  -3   1   7  254.87   17.00
  -3   1   7  250.27   16.00
  -1   1   7  637.24   41.80
  -1   1   7  666.83   41.60
  -1   1   7  676.23   42.00
  -1  -1  -7  995.90   73.69
  -1  -1  -7  899.01   71.99
  -1  -1  -7  969.60   59.19
  -1  -1  -7  917.81   59.49
   1   1   7  953.10   59.39
   1   1   7  925.61   59.29
   1   1   7  942.81   59.09
  -3  -1  -7 1377.06   87.29
  -3  -1  -7 1395.26   87.29
  -3  -1  -7 1366.36   99.69
   3   1   7 1346.67   87.19
   3   1   7 1420.16   87.39
   3   1   7 1446.16  104.69
   5   1   7  352.66   22.50
   5   1   7  326.67   54.09
  -7  -1  -7  931.21   56.99
  -7  -1  -7  962.20   57.09
  -7  -1  -7  828.62   77.49
   7   1   7  828.92   89.19
   7   1   7  896.61   56.79
   7   1   7  870.81   56.59
  -9  -1  -7  489.35   32.30
  -9  -1  -7  494.35   32.30
   9   1   7  508.55   31.50
   9   1   7  475.95   31.90
   9   1   7  539.85   90.99
 -11  -1  -7  178.88   14.50
 -11  -1  -7  234.58   65.99
 -11  -1  -7  182.58   13.60
  11   1   7  155.58   12.80
  11   1   7  154.18   11.80
  11   1   7  167.68   80.89
 -13  -1  -7  177.38   15.90
 -13  -1  -7  201.98   17.30
 -13  -1  -7  148.29   86.09
  13   1   7  178.58   15.00
  13   1   7  169.48   13.10
 -12   2   7  213.28   71.49
 -12   2   7  165.28   15.90
 -12   2   7  162.78   13.40
 -12   2   7  154.68   16.00
  10  -2  -7   82.69   37.20
 -10   2   7  181.88   51.39
 -10   2   7  144.19   11.40
 -10   2   7  159.58   13.40
 -10   2   7  157.38   14.30
   8  -2  -7  226.98   47.30
  -8   2   7  223.28   17.30
  -8   2   7  265.27   54.89
  -8   2   7  230.08   14.80
  -8   2   7  231.18   15.20
  -8   2   7  216.18   16.40
   6  -2  -7  206.48   38.10
  -6   2   7  180.48   14.20
  -6   2   7  197.08   33.60
  -6   2   7  186.98   12.40
  -6   2   7  191.38   12.50
  -6   2   7  195.18   13.50
   4  -2  -7    5.30   18.60
  -4   2   7   23.60    3.90
  -4   2   7   18.60    2.30
  -4   2   7   23.50    3.30
   2  -2  -7    8.30   22.60
  -2   2   7   54.09    5.50
  -2   2   7   51.69    4.10
  -2   2   7   52.09    4.70
   0  -2  -7  184.88   31.30
   0  -2  -7  216.98   36.30
   0   2   7  137.89    9.90
   0   2   7  143.39    9.70
   0   2   7  144.09   10.20
  -2  -2  -7   99.59   21.40
  -2  -2  -7   90.09    5.80
  -2  -2  -7   80.79    6.40
   2   2   7   83.89    6.10
   2   2   7   87.09   30.40
   2   2   7   76.49    5.80
   2   2   7   74.19    5.60
  -4  -2  -7  519.35   31.80
  -4  -2  -7  457.25   51.39
  -4  -2  -7  497.75   31.90
  -6  -2  -7  141.19    9.00
  -6  -2  -7  133.49   33.60
  -6  -2  -7  137.69    9.10
   6   2   7   99.59    8.60
   6   2   7  102.49    8.30
   6   2   7  101.89   40.20
  -8  -2  -7  514.05   34.80
  -8  -2  -7  510.45   34.90
   8   2   7  554.14   34.60
   8   2   7  627.34   86.49
   8   2   7  556.74   34.30
 -10  -2  -7   68.39   57.79
  10   2   7   29.80    3.70
  10   2   7   -0.90   65.29
  10   2   7   29.10    4.70
 -12  -2  -7  225.18   80.19
  12   2   7  303.97   20.10
  12   2   7  306.37   21.00
  12   2   7  272.17   93.19
 -13   3   7   65.89   10.50
 -13   3   7   70.19   11.60
 -13   3   7   75.69   10.90
  11  -3  -7  246.18   53.89
 -11   3   7  225.18   63.89
 -11   3   7  218.98   14.40
 -11   3   7  234.18   18.80
 -11   3   7  202.98   18.30
 -11   3   7  219.78   16.00
  -9   3   7   98.49   41.60
  -9   3   7   91.09    6.70
  -9   3   7   95.99   10.10
  -9   3   7   83.89    7.90
  -9   3   7   74.79   10.50
   7  -3  -7  347.47   45.80
  -7   3   7  331.87   21.30
  -7   3   7  343.87   22.50
  -7   3   7  289.07   22.70
  -7   3   7  349.77   50.79
  -7   3   7  336.57   21.10
   5  -3  -7  405.26   41.00
  -5   3   7  327.77   22.60
  -5   3   7  363.56   45.80
  -5   3   7  338.17   21.90
  -5   3   7  352.76   21.70
  -5   3   7  315.97   22.90
  -3   3   7  162.88   12.20
  -3   3   7  170.18   11.10
  -3   3   7  166.78   11.70
   1  -3  -7  485.35   46.10
   1  -3  -7  441.26   41.70
  -1   3   7  353.86   24.90
  -1   3   7  375.76   25.20
  -1   3   7  375.56   24.60
  -1  -3  -7 1199.38   83.09
  -1  -3  -7 1193.18   70.39
   1   3   7 1054.29   69.99
   1   3   7 1098.99   86.99
   1   3   7 1041.40   70.09
  -3  -3  -7  596.44   39.50
  -3  -3  -7  604.84   39.10
  -3  -3  -7  602.24   56.89
   3   3   7  655.83   39.30
   3   3   7  605.64   63.29
   3   3   7  638.44   39.30
   5   3   7   26.30   34.60
   5   3   7   55.59    4.90
   5   3   7   62.49    5.30
  -7  -3  -7 1195.78   72.29
  -7  -3  -7 1083.59   93.99
  -7  -3  -7 1222.28   72.09
   7   3   7 1115.59   71.89
   7   3   7 1119.59   71.79
   7   3   7 1029.70  104.59
  -9  -3  -7  451.25   77.69
  -9  -3  -7  495.55   32.10
  -9  -3  -7  514.85   32.20
   9   3   7  404.56   73.59
   9   3   7  484.85   31.30
   9   3   7  467.15   31.00
 -11  -3  -7   12.90   66.39
 -11  -3  -7   48.60    8.30
 -11  -3  -7   44.40    7.50
  11   3   7   48.20   88.29
  11   3   7   35.70    4.60
  11   3   7   33.30    5.50
 -13  -3  -7  130.09   12.80
 -13  -3  -7  170.08   88.99
  13   3   7  101.29    9.50
  13   3   7   87.39   11.50
  13   3   7  103.69  114.89
 -12   4   7  485.15   32.60
  10  -4  -7  193.88   47.90
 -10   4   7  262.37   17.00
 -10   4   7  251.07   18.40
 -10   4   7  323.57   58.69
 -10   4   7  270.67   20.40
 -10   4   7  267.37   20.20
   8  -4  -7  421.56   56.29
  -8   4   7  415.16   26.00
  -8   4   7  395.36   25.50
  -8   4   7  413.36   61.79
  -8   4   7  382.16   27.40
  -8   4   7  388.66   27.20
   6  -4  -7  480.25   53.69
  -6   4   7  544.15   36.40
  -6   4   7  590.64   35.20
  -6   4   7  558.04   35.10
  -6   4   7  556.84   36.90
   4  -4  -7  376.96   41.60
   4  -4  -7  386.76   49.70
  -4   4   7  379.06   24.10
  -4   4   7  344.77   23.30
  -4   4   7  356.36   24.40
  -2   4   7  239.28   16.10
  -2   4   7  238.68   15.50
  -2   4   7  233.88   16.30
   0  -4  -7  820.92   63.99
   0  -4  -7  795.32   64.69
   0   4   7  782.32   49.70
   0   4   7  764.72   49.90
  -2  -4  -7  937.71   62.49
  -2  -4  -7  973.80   61.99
  -2  -4  -7 1018.60   77.19
   2   4   7  943.91   81.59
   2   4   7 1008.30   62.19
   2   4   7 1009.30   62.09
   2   4   7 1016.00   62.29
  -4  -4  -7   61.89   29.10
  -4  -4  -7   32.40    5.00
  -4  -4  -7   32.40    4.00
   4   4   7   36.90   32.20
   4   4   7   42.00    4.20
   4   4   7   48.00    4.30
  -6  -4  -7  719.23   41.20
  -6  -4  -7  674.33   66.99
  -6  -4  -7  682.93   41.50
   6   4   7  572.04   40.90
   6   4   7  629.94   78.99
   6   4   7  602.34   40.90
  -8  -4  -7  896.71   94.59
  -8  -4  -7  956.50   61.29
  -8  -4  -7  898.31   61.59
   8   4   7 1002.10   60.99
   8   4   7  997.30   60.99
   8   4   7 1076.19  111.19
 -10  -4  -7  207.58   14.90
 -10  -4  -7  198.08   13.60
 -10  -4  -7  186.68   62.49
  10   4   7  155.98   12.40
  10   4   7   98.59   79.49
  10   4   7  150.08   12.80
 -12  -4  -7   28.80   79.79
 -12  -4  -7   21.70    8.50
 -12  -4  -7   16.60    6.30
  12   4   7   17.00    5.30
  12   4   7   50.99  133.19
  12   4   7   17.90    4.40
 -11   5   7  255.17   16.30
 -11   5   7  255.07   20.50
 -11   5   7  228.68   66.09
 -11   5   7  221.88   19.90
 -11   5   7  230.68   18.20
   9  -5  -7  215.08   43.70
  -9   5   7  220.28   51.39
  -9   5   7  195.08   16.40
  -9   5   7  200.08   16.60
  -9   5   7  189.48   13.20
  -9   5   7  198.08   14.80
   7  -5  -7  137.09   33.30
  -7   5   7  160.78   13.30
  -7   5   7  147.89   13.30
  -7   5   7  166.98   11.50
  -7   5   7  155.98   10.80
   5  -5  -7   41.90    3.90
   5  -5  -7   41.50   24.70
   5  -5  -7   54.49   32.80
  -5   5   7   44.80    9.10
  -5   5   7   37.40    5.90
  -5   5   7   31.30    4.20
  -3   5   7  116.69    9.30
  -3   5   7  108.89    8.00
  -3   5   7  112.69    9.60
   1  -5  -7  170.78   30.10
   1  -5  -7  203.98   38.20
  -1   5   7  165.28   12.70
  -1   5   7  163.88   11.70
  -1   5   7  193.38   12.50
  -1  -5  -7  129.69    8.80
  -1  -5  -7  126.19    9.60
  -1  -5  -7  179.08   31.40
  -1  -5  -7  139.09    8.20
   1   5   7   96.09   29.20
   1   5   7  110.49    9.10
   1   5   7  105.29    8.60
  -3  -5  -7   12.50   24.00
   3   5   7   91.09   37.10
  -5  -5  -7  128.09    9.90
  -5  -5  -7  209.08   43.30
   5   5   7   53.89   39.60
  -7  -5  -7  364.06   26.60
  -7  -5  -7  362.46   26.20
  -7  -5  -7  356.56   69.69
   7   5   7  435.16   26.00
   7   5   7  438.86   25.90
   7   5   7  495.85   85.59
  -9  -5  -7   70.29    8.80
  -9  -5  -7   73.19   60.79
  -9  -5  -7   59.29    7.70
   9   5   7   47.40   67.09
   9   5   7   61.99    6.60
   9   5   7   68.39    6.90
 -11  -5  -7   55.99    9.00
 -11  -5  -7   58.69    9.30
  10  -6  -7  218.08   50.99
 -10   6   7  130.29   12.30
 -10   6   7  111.19    9.10
 -10   6   7  120.09   14.70
 -10   6   7  114.29   14.30
   8  -6  -7  177.58   37.70
  -8   6   7  152.58   11.20
  -8   6   7  166.28   12.60
  -8   6   7  163.08   14.50
  -8   6   7  160.08   15.00
   6  -6  -7  235.38   43.30
  -6   6   7  208.98   13.80
  -6   6   7  211.98   16.20
  -6   6   7  185.88   15.90
   4  -6  -7  269.77   44.30
  -4   6   7  188.48   14.50
  -4   6   7  183.08   14.60
   2  -6  -7  326.87   42.20
   2  -6  -7  355.76   43.00
  -2   6   7  238.08   17.70
  -2   6   7  255.37   16.70
  -2   6   7  230.68   17.70
   0  -6  -7  467.75   29.90
   0  -6  -7  452.55   29.00
   0  -6  -7  469.85   50.39
   0  -6  -7  508.75   53.79
   0  -6  -7  468.85   28.70
   0   6   7  425.06   29.50
   0   6   7  430.26   30.00
  -2  -6  -7  350.96   48.50
  -2  -6  -7  395.06   25.20
  -2  -6  -7  408.56   24.30
   2   6   7  379.46   24.90
   2   6   7  350.06   24.50
   2   6   7  362.86   59.69
   4   6   7  109.69    8.50
   4   6   7  103.29    8.20
   4   6   7  105.59   43.10
  -6  -6  -7  346.37   22.40
  -6  -6  -7  340.27   23.00
  -6  -6  -7  355.76   64.89
   6   6   7  337.97   22.10
   6   6   7  337.87   22.20
   6   6   7  291.17   62.89
  -8  -6  -7  269.57   20.50
  -8  -6  -7  271.77   20.00
   8   6   7  305.07   19.50
   8   6   7  318.17   19.40
 -10  -6  -7  201.68   15.50
  10   6   7  155.08   12.20
  10   6   7  149.88   12.20
  -9   7   7  125.39    9.30
  -9   7   7  118.49   11.80
  -9   7   7  114.29   14.60
  -9   7   7  110.39   14.40
  -7   7   7  142.29    9.70
  -7   7   7  118.79   13.60
  -7   7   7  122.29   13.40
   5  -7  -7   94.49    7.00
   5  -7  -7   99.89   26.20
  -5   7   7   65.39   10.20
  -5   7   7   87.69    7.20
  -5   7   7   75.89    9.50
   3  -7  -7  179.58   11.20
   3  -7  -7  180.18   30.00
  -3   7   7  157.58   13.40
  -3   7   7  170.08   13.40
  -3   7   7  154.68   11.60
   1  -7  -7   29.20   27.10
   1  -7  -7   38.00    4.00
   1  -7  -7   38.10    5.70
   1  -7  -7   31.50   31.70
  -1   7   7   55.69    7.00
  -1   7   7   40.20    4.80
  -1  -7  -7  256.97   15.30
  -1  -7  -7  246.58   16.50
   1   7   7  216.48   16.40
   1   7   7  209.98   15.60
  -3  -7  -7   35.90    4.70
  -3  -7  -7   36.40    5.50
   3   7   7   38.10    5.00
   3   7   7   39.60    4.70
  -5  -7  -7  127.79   10.60
  -5  -7  -7  120.19    9.60
   5   7   7  123.29    9.40
  -7  -7  -7  114.49   15.00
   7   7   7  158.98   11.30
   7   7   7  166.48   11.50
  -9  -7  -7   80.89   10.10
  -9  -7  -7   90.19   10.90
   9   7   7  100.59    8.40
  -8   8   7   64.19    7.20
  -8   8   7   89.59   14.80
  -8   8   7   58.79   10.00
   6  -8  -7  172.68   11.80
  -6   8   7  136.09   15.30
  -6   8   7  158.78   11.40
  -6   8   7  149.59   14.50
  -4   8   7  221.38   17.20
  -4   8   7  226.68   15.10
  -4   8   7  215.38   17.60
   2  -8  -7   89.89    7.00
   2  -8  -7   86.49    9.80
   2  -8  -7  132.89   31.90
  -2   8   7   72.89   10.30
  -2   8   7   82.69    7.30
   0  -8  -7  127.69   40.00
   0  -8  -7  125.99    8.80
   0  -8  -7  124.39   10.50
   0   8   7  101.99   10.90
   0   8   7  116.59    9.10
  -2  -8  -7  168.98   12.90
  -2  -8  -7  167.48   11.60
   2   8   7  150.38   11.60
   2   8   7  172.68   13.00
  -4  -8  -7   51.69    6.20
  -4  -8  -7   54.69    7.90
   4   8   7   42.10    5.90
   4   8   7   59.49    9.00
  -6  -8  -7   67.39    9.50
  -6  -8  -7   73.39   12.00
   6   8   7   81.29    7.20
  -8  -8  -7   87.79   10.20
  -8  -8  -7   78.59   10.90
   8   8   7  110.89    8.70
   7  -9  -7   82.39   10.20
  -7   9   7  104.99   15.60
  -7   9   7  108.09    9.10
  -7   9   7   88.49   13.60
   5  -9  -7  252.07   18.60
  -5   9   7  262.17   18.50
  -5   9   7  298.67   22.10
  -5   9   7  297.97   20.90
   3  -9  -7   64.89    6.80
   3  -9  -7   58.99    9.70
   1  -9  -7  124.29    9.40
   1  -9  -7  137.99   11.70
  -1   9   7   96.29   12.40
  -1  -9  -7  447.96   30.90
  -1  -9  -7  454.05   32.10
   1   9   7  504.75   31.10
   1   9   7  516.35   32.20
  -3  -9  -7  107.39   12.00
  -3  -9  -7  119.39   10.50
   3   9   7  153.78   10.30
   3   9   7  148.79   12.20
  -5  -9  -7   54.99    8.80
  -5  -9  -7   62.29    8.10
   5   9   7   88.59    8.70
  -7  -9  -7   94.59   11.20
   7   9   7  138.59   10.10
   4 -10  -7   80.59   11.80
  -4  10   7   51.09   10.40
  -4  10   7   55.79    6.30
   2 -10  -7  129.59   15.60
  -2  10   7   94.39   13.90
  -2  10   7   94.19    9.10
   0 -10  -7  161.58   11.70
   0  10   7  124.69   15.10
  -2 -10  -7   64.59    9.70
  -2 -10  -7   62.39    7.70
   2  10   7   47.30    8.30
   2  10   7   37.50    5.40
  -4 -10  -7   36.90    5.80
  -4 -10  -7   28.30    6.70
   4  10   7   19.30    4.30
   0 -10   8  176.18   15.30
   0 -10   8  158.28   14.00
   0 -10   8  180.08   12.80
  -5  -9   8  326.17   23.20
  -5  -9   8  327.87   22.60
  -5  -9   8  326.37   21.80
  -5  -9   8  328.47   25.30
  -3  -9   8  164.28   13.20
  -3  -9   8  127.79   12.60
  -3  -9   8  143.49   11.90
  -1  -9   8  328.67   24.30
  -1  -9   8  349.77   23.30
  -1  -9   8  356.26   22.80
   1  -9   8  154.68   11.40
   1  -9   8  163.38   12.80
   1  -9   8  158.08   13.60
   3  -9   8   42.50    8.40
   3  -9   8   51.39    8.30
   3  -9   8   50.19    6.20
   5  -9   8  245.48   18.70
   5  -9   8  255.47   17.30
  -8  -8   8  161.08   18.40
  -8  -8   8  153.68   13.60
  -8  -8   8  144.79   14.00
  -6  -8   8  315.57   23.50
  -6  -8   8  298.07   20.30
  -6  -8   8  303.17   21.50
  -6  -8   8  305.17   21.00
  -4  -8   8  223.98   16.50
  -4  -8   8  231.58   18.10
  -4  -8   8  242.18   15.90
  -4  -8   8  241.18   17.20
  -2  -8   8  235.48   17.10
  -2  -8   8  230.68   15.70
   0   8  -8  394.06   84.29
   0  -8   8  302.27   20.50
   0  -8   8  302.17   19.80
   0  -8   8  292.27   21.10
  -2   8  -8  391.16   71.39
   2  -8   8  241.38   17.70
   2  -8   8  232.68   17.00
   2  -8   8  232.78   16.10
  -4   8  -8  262.47   59.59
   4  -8   8  192.38   13.50
   4  -8   8  190.58   14.80
  -6   8  -8  135.19   14.60
   6  -8   8  142.19   12.90
   6  -8   8  151.98   11.00
  -8   8  -8  108.99   13.70
   8  -8   8   83.89   11.80
   8  -8   8   86.49    9.10
  -9  -7   8  127.49   12.30
  -9  -7   8  138.79   13.40
  -9  -7   8  125.39   10.50
  -9  -7   8  152.18   16.90
  -7  -7   8  131.79   11.40
  -7  -7   8  124.49   10.00
  -7  -7   8  146.79   11.70
  -7  -7   8  129.39   14.60
  -5  -7   8  173.28   13.30
  -5  -7   8  197.78   12.60
  -5  -7   8  178.08   15.30
  -5  -7   8  175.08   13.60
  -3  -7   8   63.19    5.80
  -3  -7   8   62.89    6.70
  -3  -7   8   63.59    8.30
  -3  -7   8   59.99    7.60
  -1  -7   8   88.09    7.60
  -1  -7   8   80.39    6.50
  -1  -7   8   73.79    8.40
  -1   7  -8  448.26   74.89
   1  -7   8  301.97   20.60
   1  -7   8  320.87   21.20
   1  -7   8  312.47   21.70
  -3   7  -8  137.09   50.39
   3  -7   8   69.39    6.50
   3  -7   8   79.09    7.90
  -5   7  -8  115.69   54.49
  -5   7  -8  126.29   13.20
   5  -7   8  146.49   11.90
   5  -7   8  164.98   10.70
  -7   7  -8   48.10    8.10
  -7   7  -8   38.00   58.09
   7  -7   8   56.19    8.90
   7  -7   8   59.99    6.50
  -9   7  -8  102.69   14.40
   9  -7   8   96.89    9.20
   9  -7   8   90.79   11.90
 -10  -6   8   88.89   12.80
 -10  -6   8  107.39    8.40
 -10  -6   8   82.19   12.10
 -10  -6   8   82.79   10.30
   8   6  -8  170.48  108.89
  -8  -6   8  189.48   14.80
  -8  -6   8  174.18   79.29
  -8  -6   8  176.58   14.10
  -8  -6   8  185.88   17.00
  -8  -6   8  198.68   13.10
   6   6  -8  229.88   59.99
  -6  -6   8  309.57   22.30
  -6  -6   8  318.37   20.40
  -6  -6   8  315.57   62.99
  -6  -6   8  313.57   21.00
  -6  -6   8  317.47   21.20
   4   6  -8   77.89   40.00
  -4  -6   8  131.39   50.29
  -4  -6   8  121.59   10.50
  -4  -6   8  119.99    9.10
  -4  -6   8  115.49    8.40
  -4  -6   8  105.29    9.50
   2   6  -8   35.80   33.10
  -2  -6   8  110.49    8.80
  -2  -6   8  150.88   53.99
  -2  -6   8  113.79    9.40
  -2  -6   8  112.29    8.10
  -2  -6   8  114.09    8.80
   0   6  -8  317.77   58.99
   0  -6   8  407.96   26.30
   0  -6   8  415.66   26.70
   0  -6   8  403.76   25.80
  -2   6  -8  206.68   50.19
  -2   6  -8  160.88   38.20
   2  -6   8  127.59    9.40
   2  -6   8  131.79   10.20
  -4   6  -8   99.79    9.80
  -4   6  -8  111.79   46.00
   4  -6   8   87.79    8.40
   4  -6   8   95.29    7.30
  -6   6  -8  237.68   61.79
  -6   6  -8  254.57   21.60
   6  -6   8  330.47   20.00
   6  -6   8  332.77   21.00
  -8   6  -8   55.79   59.49
   8  -6   8  118.19    9.30
   8  -6   8  113.19   11.00
  10  -6   8  124.29   13.10
  10  -6   8  130.69   10.70
  11   5  -8  290.37   95.19
 -11  -5   8  229.08   18.60
 -11  -5   8  245.58   15.50
 -11  -5   8  227.88  104.79
 -11  -5   8  218.08   20.30
 -11  -5   8  188.68   16.60
   9   5  -8   82.49   64.89
  -9  -5   8  149.99   16.50
  -9  -5   8  116.29    9.50
  -9  -5   8  112.09   14.00
  -9  -5   8   83.39   69.09
  -9  -5   8  141.59   10.90
   7   5  -8  358.06   77.59
  -7  -5   8  416.26   27.20
  -7  -5   8  384.66   26.00
  -7  -5   8  464.35   74.49
  -7  -5   8  378.56   26.00
  -7  -5   8  392.66   25.40
   5   5  -8  798.12   83.19
  -5  -5   8  918.61   97.69
  -5  -5   8  825.12   54.59
  -5  -5   8  854.61   53.79
  -5  -5   8  876.51   54.09
   3   5  -8  177.38   34.90
  -3  -5   8  225.78   16.20
  -3  -5   8  244.38   15.60
  -3  -5   8  313.17   54.59
  -3  -5   8  244.28   16.40
  -3  -5   8  246.98   16.10
   1   5  -8  196.28   40.10
  -1  -5   8  256.17   16.30
  -1  -5   8  248.48   16.50
  -1  -5   8  227.38   16.00
  -1   5  -8  871.11   84.39
  -1   5  -8  913.71   78.79
   1  -5   8  887.71   56.39
   1  -5   8  886.61   56.59
  -3   5  -8  747.63   84.59
  -3   5  -8  937.71   53.89
   3  -5   8  777.02   53.29
  -5   5  -8  160.68   14.50
  -5   5  -8  162.38   41.20
  -5   5  -8  209.88   46.20
   5  -5   8  216.38   13.80
  -7   5  -8   45.60   44.90
   7  -5   8  130.19   10.50
   7  -5   8  116.19    9.00
  -9   5  -8  239.28   19.20
  -9   5  -8  209.68   60.99
   9  -5   8  249.18   18.00
   9  -5   8  234.98   16.40
 -11   5  -8  146.19   15.70
  11  -5   8  144.19   14.00
  11  -5   8  134.49   11.50
 -12  -4   8  457.55   32.30
 -12  -4   8  440.06   33.70
 -12  -4   8  454.75   30.90
 -12  -4   8  478.65   29.80
  10   4  -8  170.08   58.59
 -10  -4   8  181.58   81.19
 -10  -4   8  176.78   12.30
 -10  -4   8  176.48   16.50
 -10  -4   8  169.18   14.80
 -10  -4   8  168.58   13.20
   8   4  -8  339.07   63.09
  -8  -4   8  220.08   19.20
  -8  -4   8  287.47   64.19
  -8  -4   8  237.48   15.50
  -8  -4   8  223.98   16.10
  -8  -4   8  230.08   16.70
   6   4  -8  423.96   65.79
  -6  -4   8  413.86   28.10
  -6  -4   8  406.06   77.49
  -6  -4   8  420.76   27.30
  -6  -4   8  424.26   27.20
  -6  -4   8  411.56   26.70
  -4  -4   8  937.41   59.29
  -4  -4   8  946.81   59.89
  -4  -4   8  953.50   59.59
  -4  -4   8  988.30   89.89
  -4  -4   8  908.31   59.59
   2   4  -8  739.93   63.79
  -2  -4   8  603.84   38.80
  -2  -4   8  562.44   38.40
  -2  -4   8  586.84   38.70
  -2  -4   8  606.14   66.79
  -2  -4   8  618.14   38.60
   0   4  -8  440.66   51.29
   0  -4   8  376.96   24.40
   0  -4   8  383.66   24.90
   0  -4   8  367.56   24.70
  -2   4  -8 1427.46   85.79
  -2   4  -8 1452.45  106.19
  -2   4  -8 1394.86  103.29
   2  -4   8 1269.17   85.39
   2  -4   8 1269.97   84.99
  -4   4  -8 1112.69   88.99
  -4   4  -8 1055.29   67.29
  -4   4  -8 1073.89   89.49
   4  -4   8 1011.60   66.49
  -6   4  -8  186.38   44.80
  -6   4  -8  173.88   44.50
   6  -4   8   97.39    9.20
   6  -4   8  123.49    8.40
  -8   4  -8  177.58   51.89
   8  -4   8  115.79    8.80
   8  -4   8  136.59   64.59
   8  -4   8  108.09   10.20
 -10   4  -8  441.36   34.30
  10  -4   8  586.44  137.09
  10  -4   8  524.55   32.30
  10  -4   8  526.45   33.50
 -12   4  -8  130.09   17.40
 -12   4  -8  132.69   15.80
  12  -4   8  132.49   13.90
  12  -4   8  128.59   11.30
  11   3  -8  269.97   64.19
 -11  -3   8  206.88   14.50
 -11  -3   8  206.28   84.19
 -11  -3   8  228.98   19.00
 -11  -3   8  209.98   17.30
 -11  -3   8  196.88   15.50
   9   3  -8    4.80   47.40
  -9  -3   8   15.10    6.70
  -9  -3   8   27.90   58.89
  -9  -3   8   24.40    5.20
  -9  -3   8   18.30    3.90
  -9  -3   8   14.20    3.20
   7   3  -8   95.49   36.60
  -7  -3   8   64.39    7.00
  -7  -3   8   62.19    6.30
  -7  -3   8   58.89    8.80
  -7  -3   8   90.79   49.30
  -7  -3   8   66.39    5.50
   5   3  -8   44.10   32.10
  -5  -3   8  115.69    8.50
  -5  -3   8  112.69    8.20
  -5  -3   8  101.99    9.50
  -5  -3   8  112.69    7.80
  -5  -3   8   73.79   34.40
   3   3  -8   88.09   28.90
  -3  -3   8   38.70    4.30
  -3  -3   8   35.10    4.40
  -3  -3   8   37.30   27.60
  -3  -3   8   36.30    3.70
  -1  -3   8   34.30    4.10
  -1  -3   8   34.80    4.20
  -1  -3   8   35.50    4.20
  -1  -3   8   32.40    3.50
  -1   3  -8  189.28   12.30
  -1   3  -8  249.88   44.80
  -1   3  -8  234.08   41.50
   1  -3   8  153.98   11.70
   1  -3   8  156.88   11.30
  -3   3  -8  420.26   27.30
  -3   3  -8  474.95   62.79
  -3   3  -8  489.45   55.39
   3  -3   8  383.06   26.90
   3  -3   8  412.26   26.50
  -5   3  -8  106.39    9.40
  -5   3  -8  165.98   44.50
  -5   3  -8  116.19   31.10
   5  -3   8  102.79    7.80
   5  -3   8  108.19   10.50
  -7   3  -8  204.68   46.20
   7  -3   8  104.79   57.79
   7  -3   8  129.69    9.50
   7  -3   8  130.49   10.40
  -9   3  -8   87.69   10.50
  -9   3  -8   91.39   10.50
  -9   3  -8  122.59   54.99
   9  -3   8  109.09   71.39
 -11   3  -8  206.88   17.60
 -11   3  -8  187.98   18.30
  11  -3   8  216.98   16.70
  11  -3   8  225.58   15.00
 -12  -2   8  193.28   13.60
 -12  -2   8  191.78   15.00
 -12  -2   8  196.48   17.50
 -12  -2   8  193.98   18.70
  10   2  -8   29.70   54.19
 -10  -2   8   14.50    3.20
 -10  -2   8   11.80    6.90
 -10  -2   8   11.60    5.60
 -10  -2   8    9.70    3.80
 -10  -2   8   45.20   62.89
   8   2  -8   48.60   41.50
  -8  -2   8   69.39   49.00
  -8  -2   8  110.39    8.40
  -8  -2   8  106.19    7.90
   6   2  -8  248.68   51.89
  -6  -2   8  218.88   15.40
  -6  -2   8  226.58   16.30
  -6  -2   8  216.68   14.70
  -6  -2   8  412.56   83.79
  -6  -2   8  225.88   15.00
  -4  -2   8  269.37   17.40
  -4  -2   8  260.27   17.10
  -4  -2   8  249.58   17.90
  -4  -2   8  461.95   90.59
  -4  -2   8  260.87   17.00
   2   2  -8   28.50   26.10
  -2  -2   8    6.40    2.90
  -2  -2   8   -5.90   23.20
  -2  -2   8    6.10    1.80
  -2  -2   8    6.70    2.00
  -2  -2   8    5.90    2.20
   0   2  -8  160.28   36.00
   0  -2   8  163.18   11.00
   0  -2   8  163.88   10.90
   0  -2   8  158.08   10.80
   0  -2   8  162.88   11.10
  -2   2  -8  628.14   62.19
  -2   2  -8  593.74   37.90
  -2   2  -8  594.04   58.69
  -2   2  -8  588.24   37.70
  -2   2  -8  603.64   37.40
   2  -2   8  570.74   37.80
   2  -2   8  595.54   37.60
  -4   2  -8  113.99    9.10
  -4   2  -8  115.59    9.40
  -4   2  -8   78.79   26.70
  -4   2  -8  112.89    8.30
   4  -2   8  143.59    9.00
  -6   2  -8   26.00    3.80
  -6   2  -8   24.90    4.40
  -6   2  -8   14.30   34.80
   6  -2   8   74.09   48.80
  -8   2  -8  341.17   20.30
  -8   2  -8  342.67   20.70
  -8   2  -8  422.86   67.49
   8  -2   8  244.88   20.00
   8  -2   8  253.87   19.30
   8  -2   8  247.98   63.69
 -10   2  -8   37.20    7.20
 -10   2  -8   30.40    6.40
 -10   2  -8   36.80   54.09
  10  -2   8   88.89   84.99
 -12   2  -8   93.19   12.60
 -12   2  -8  107.79   15.00
  12  -2   8  108.69    9.70
  12  -2   8  107.59   11.70
 -13  -1   8  164.48   17.20
 -13  -1   8  150.98   18.40
 -13  -1   8  155.28   13.80
  11   1  -8  407.36   78.29
 -11  -1   8  402.36   26.00
 -11  -1   8  382.56   29.20
 -11  -1   8  481.65   80.89
 -11  -1   8  408.46   28.10
 -11  -1   8  403.66   26.70
   9   1  -8   25.40   39.20
  -9  -1   8    4.00    3.00
  -9  -1   8   12.50   47.80
  -9  -1   8    3.90    4.50
  -9  -1   8    7.90    6.00
  -9  -1   8    5.20    2.60
   7   1  -8  240.08   44.60
  -7  -1   8  234.18   15.20
  -7  -1   8  229.38   47.40
  -7  -1   8  212.68   17.00
  -7  -1   8  234.78   16.20
  -7  -1   8  243.28   15.50
  -5  -1   8  451.05   30.40
  -5  -1   8  468.45   29.50
  -5  -1   8  445.66   29.90
  -5  -1   8  468.35   29.50
  -5  -1   8  533.45   59.69
   3   1  -8  647.34   54.79
  -3  -1   8  505.95   33.90
  -3  -1   8  506.15   34.10
  -3  -1   8  527.25   55.59
  -3  -1   8  518.15   33.60
  -3  -1   8  541.45   33.60
   1   1  -8  346.37   50.79
  -1  -1   8  309.47   20.20
  -1  -1   8  298.37   19.90
  -1  -1   8  300.97   20.10
  -1  -1   8  323.07   19.90
  -1   1  -8  651.83   43.90
  -1   1  -8  634.24   61.59
  -1   1  -8  663.83   63.99
  -1   1  -8  664.33   43.80
   1  -1   8  730.33   43.80
   1  -1   8  776.42   44.10
  -3   1  -8  693.43   45.80
  -3   1  -8  727.43   67.29
  -3   1  -8  697.93   46.20
   3  -1   8  761.62   45.90
   3  -1   8  752.92   46.20
  -5   1  -8  233.98   15.20
  -5   1  -8  282.77   49.20
  -5   1  -8  245.58   15.80
   5  -1   8  276.97   80.89
   5  -1   8  215.78   15.00
   5  -1   8  211.38   15.40
  -7   1  -8  285.67   58.89
  -7   1  -8  322.87   22.00
  -7   1  -8  321.57   22.40
   7  -1   8  353.46   21.60
   7  -1   8  342.07   24.00
   7  -1   8  335.47   63.69
  -9   1  -8  154.78   14.30
  -9   1  -8  151.58   55.49
   9  -1   8  204.48   12.70
   9  -1   8  189.88   13.70
   9  -1   8  182.08   62.79
 -11   1  -8  110.69   12.60
 -11   1  -8  118.59   61.19
 -11   1  -8   96.29   13.40
  11  -1   8  150.28   10.20
  11  -1   8  141.09   11.60
  11  -1   8   91.49   91.89
 -13   1  -8   43.00   11.60
  13  -1   8   75.99   11.00
  13  -1   8   76.99    8.40
 -12   0   8  111.29   13.90
 -12   0   8  125.19   15.40
 -12   0   8  114.09    9.00
 -12   0   8  117.69   11.00
  10   0  -8  306.67   58.99
 -10   0   8  279.87   18.10
 -10   0   8  280.17   61.19
 -10   0   8  272.27   20.10
 -10   0   8  296.67   21.50
 -10   0   8  255.37   18.80
   8   0  -8  184.28   38.50
  -8   0   8  129.19    9.40
  -8   0   8  121.79   10.80
  -8   0   8  127.39   11.90
  -8   0   8  134.99    9.20
  -8   0   8  110.59   45.60
   6   0  -8  293.97   48.40
  -6   0   8  312.67   20.20
  -6   0   8  301.97   21.70
  -6   0   8  331.07   21.10
  -6   0   8  312.57   20.20
  -6   0   8  341.77   55.69
   4   0  -8   59.89   25.50
  -4   0   8   40.20    3.60
  -4   0   8   63.19   30.40
  -4   0   8   36.30    5.70
  -4   0   8   43.40    4.70
  -4   0   8   47.60    3.90
   2   0  -8 1137.29   84.69
   2   0  -8 1206.78   90.99
  -2   0   8 1131.49   69.49
  -2   0   8 1055.89   69.99
  -2   0   8 1107.79   69.69
  -2   0   8 1068.89   69.89
  -2   0   8 1095.39   69.59
   0   0  -8  525.25   50.09
   0   0  -8  464.45   52.99
   0   0   8  431.96   28.90
   0   0   8  449.46   29.50
   0   0   8  451.55   28.90
   0   0   8  459.65   28.80
   0   0   8  454.35   29.20
  -2   0  -8  682.83   43.50
  -2   0  -8  792.52   65.89
  -2   0  -8  719.83   64.19
  -2   0  -8  638.04   43.40
   2   0   8  676.23   43.60
   2   0   8  687.13   43.40
  -4   0  -8  752.02   48.10
  -4   0  -8  781.42   69.49
  -4   0  -8  772.52   47.90
   4   0   8  741.63   48.10
   4   0   8  767.32   78.79
   4   0   8  750.42   47.90
  -6   0  -8  307.77   20.90
  -6   0  -8  319.67   54.79
  -6   0  -8  320.67   20.60
   6   0   8  311.97   20.20
   6   0   8  309.77   20.60
   6   0   8  292.47   54.99
  -8   0  -8  642.94   42.10
  -8   0  -8  640.94   41.80
  -8   0  -8  592.04   75.69
   8   0   8  606.54   94.09
   8   0   8  645.24   41.30
   8   0   8  710.43   43.20
 -10   0  -8   50.39    7.60
 -10   0  -8   47.50    8.30
 -10   0  -8   46.00   59.49
  10   0   8   54.09    7.50
  10   0   8   16.20   44.10
  10   0   8   62.89    6.30
 -12   0  -8  330.37   24.50
 -12   0  -8  367.16  145.99
 -12   0  -8  332.87   25.20
  12   0   8  344.67   22.50
  12   0   8  296.77  140.99
  12   0   8  347.77   23.70
 -13   1   8   78.29   10.40
 -13   1   8   62.89   11.70
  11  -1  -8  427.56   84.59
 -11   1   8  387.16   27.70
 -11   1   8  392.96   71.99
 -11   1   8  382.76   24.40
 -11   1   8  374.26   25.40
 -11   1   8  363.76   27.00
   9  -1  -8   11.50   41.30
  -9   1   8   27.40    3.40
  -9   1   8   28.00    6.70
  -9   1   8   31.70   47.90
  -9   1   8   34.10    5.30
  -9   1   8   25.90    5.60
   7  -1  -8  240.58   48.80
  -7   1   8  229.48   15.50
  -7   1   8  177.68   36.60
  -7   1   8  210.38   14.30
  -7   1   8  216.18   14.20
  -7   1   8  211.18   16.40
  -5   1   8  289.87   19.50
  -5   1   8  275.27   48.00
  -5   1   8  290.17   19.90
  -5   1   8  287.87   18.70
  -5   1   8  295.97   18.60
   3  -1  -8  603.04   55.09
  -3   1   8  569.44   37.30
  -3   1   8  592.64   37.60
  -3   1   8  582.24   37.00
   1  -1  -8  319.37   43.20
   1  -1  -8  293.17   48.40
  -1   1   8  372.56   23.00
  -1   1   8  372.36   23.50
  -1   1   8  366.86   23.30
  -1  -1  -8  739.63   44.50
  -1  -1  -8  660.63   62.39
  -1  -1  -8  801.82   65.09
  -1  -1  -8  778.72   44.10
   1   1   8  647.14   44.00
   1   1   8  647.94   44.40
   1   1   8  660.13   44.20
  -3  -1  -8  829.02   66.29
  -3  -1  -8  756.62   46.80
  -3  -1  -8  770.32   46.70
   3   1   8  666.33   74.09
   3   1   8  715.83   46.80
   3   1   8  693.93   46.60
  -5  -1  -8  232.28   48.30
  -5  -1  -8  212.58   15.20
  -5  -1  -8  216.58   15.10
   5   1   8  241.98   48.00
   5   1   8  235.58   15.10
   5   1   8  233.28   14.80
  -7  -1  -8  341.77   22.10
  -7  -1  -8  460.35   71.89
  -7  -1  -8  341.57   22.20
   7   1   8  382.06   69.39
   7   1   8  318.37   21.50
   7   1   8  307.27   21.80
   9   1   8  133.79    9.70
   9   1   8  127.49   10.50
 -11  -1  -8  146.99   11.70
 -11  -1  -8  138.09   13.00
 -11  -1  -8  155.68   67.89
  11   1   8  100.69    9.70
  11   1   8  158.68  101.79
  11   1   8  106.39   10.70
 -13  -1  -8   74.69   11.60
 -13  -1  -8   71.39   10.90
  13   1   8   51.19    6.10
  13   1   8   49.20    7.50
 -12   2   8  158.38   17.20
 -12   2   8  191.58   14.70
 -12   2   8  185.38   17.70
  10  -2  -8   14.90   45.80
 -10   2   8   31.80    4.90
 -10   2   8   40.90    7.00
 -10   2   8   11.80   53.09
 -10   2   8   37.90    4.80
 -10   2   8   23.80    7.80
   8  -2  -8   89.99   32.80
  -8   2   8   38.20    6.90
  -8   2   8   43.90    5.20
  -8   2   8   39.90    4.50
  -8   2   8   81.79   41.30
  -8   2   8   40.20    5.90
   6  -2  -8  204.98   43.10
  -6   2   8  233.38   14.70
  -6   2   8  225.68   16.50
  -6   2   8  217.38   14.70
   4  -2  -8  221.08   37.20
  -4   2   8  133.69    9.30
  -4   2   8  137.49   10.70
  -4   2   8  131.89   10.20
   2  -2  -8    0.70   22.30
   2  -2  -8   22.30   29.60
  -2   2   8   14.80    2.70
  -2   2   8   24.40    3.70
  -2   2   8   18.00    2.30
   0  -2  -8  183.88   30.70
   0   2   8  113.39    8.10
   0   2   8  116.09    8.80
   0   2   8  115.59    8.50
  -2  -2  -8  571.84   36.70
  -2  -2  -8  587.74   37.10
  -2  -2  -8  611.24   57.39
   2   2   8  570.44   36.60
   2   2   8  555.64   36.80
   2   2   8  578.34   65.99
   2   2   8  609.74   37.10
  -4  -2  -8  146.79    9.30
  -4  -2  -8  145.79   33.40
  -4  -2  -8  148.99    9.50
   4   2   8  120.29   40.40
   4   2   8  111.79    9.00
   4   2   8  114.49    9.30
  -6  -2  -8   62.19    6.20
  -6  -2  -8   64.79    6.30
  -6  -2  -8   78.49   36.90
   6   2   8   15.00   36.60
   8   2   8  392.66   74.89
   8   2   8  342.37   22.50
 -10  -2  -8   92.69   10.60
 -10  -2  -8   99.29   62.79
 -10  -2  -8  101.19   10.00
  10   2   8   50.49   64.19
 -12  -2  -8   94.89   11.40
 -12  -2  -8   92.39   81.89
  12   2   8   98.89   10.70
  12   2   8   61.59   89.79
  12   2   8  103.69    9.10
 -11   3   8  301.37   19.40
 -11   3   8  282.67   20.60
 -11   3   8  272.07   75.59
 -11   3   8  303.67   23.10
 -11   3   8  303.07   23.30
   9  -3  -8   36.90   45.80
  -9   3   8   -0.80    3.60
  -9   3   8   -2.00    5.90
  -9   3   8    2.10    5.30
  -9   3   8    0.20    2.70
   7  -3  -8   45.30   30.20
  -7   3   8  112.59   37.40
  -7   3   8   83.09    6.80
  -7   3   8   85.69    9.20
  -7   3   8   83.89   10.00
  -7   3   8   97.09    7.10
   5  -3  -8  102.99   26.90
  -5   3   8   76.69    7.60
  -5   3   8   76.49    6.10
  -5   3   8   76.59    8.10
   3  -3  -8   35.50   30.60
   3  -3  -8   41.60   27.20
  -3   3   8   86.69    8.10
  -3   3   8   86.49    6.40
  -3   3   8   90.59    7.40
   1  -3  -8   31.30   30.10
  -1   3   8  106.39    7.30
  -1   3   8  108.09    7.80
  -1   3   8   92.19    8.30
  -1  -3  -8  160.28   12.80
  -1  -3  -8  148.19   31.20
   1   3   8  194.38   12.30
   1   3   8  201.98   12.60
  -3  -3  -8  379.96   51.89
  -3  -3  -8  402.56   26.40
  -3  -3  -8  413.86   26.90
   3   3   8  412.46   26.70
   3   3   8  406.56   62.29
   3   3   8  445.06   26.60
  -5  -3  -8  104.49    8.80
  -5  -3  -8  108.39    8.40
  -5  -3  -8  141.49   38.60
   5   3   8  114.39    8.40
   5   3   8  119.89    8.10
   5   3   8   81.69   34.90
  -7  -3  -8  112.59   10.00
  -7  -3  -8  143.69   45.50
  -7  -3  -8  127.19    9.80
   7   3   8  195.18   52.99
  -9  -3  -8  135.09   11.30
  -9  -3  -8  152.98   54.49
  -9  -3  -8  142.29   10.60
   9   3   8   99.09    9.70
   9   3   8  105.09    9.20
   9   3   8  146.29   71.99
 -11  -3  -8  208.28   16.30
 -11  -3  -8  230.28   17.20
 -11  -3  -8  216.58  122.69
  11   3   8  189.28   14.60
  11   3   8  131.29   95.49
  11   3   8  204.08   15.30
 -12   4   8  525.45   35.20
 -12   4   8  481.35   35.10
 -12   4   8  464.05   33.00
  10  -4  -8  141.19   48.90
 -10   4   8  213.08   65.09
 -10   4   8  232.28   15.20
 -10   4   8  240.78   16.70
 -10   4   8  219.08   18.80
 -10   4   8  225.98   18.80
   8  -4  -8  254.07   46.90
  -8   4   8  264.07   18.00
  -8   4   8  279.17   20.00
  -8   4   8  275.67   20.30
  -8   4   8  294.37   55.49
  -8   4   8  280.67   18.50
   6  -4  -8  430.96   71.99
   6  -4  -8  399.56   56.19
  -6   4   8  458.85   30.90
  -6   4   8  470.95   29.40
  -6   4   8  479.65   30.80
   4  -4  -8  839.62   94.19
   4  -4  -8  914.21   76.69
  -4   4   8  980.50   60.59
  -4   4   8  971.90   61.29
  -4   4   8 1021.80   62.59
   2  -4  -8  590.84   67.99
  -2   4   8  742.13   46.80
  -2   4   8  733.33   46.00
  -2   4   8  777.42   46.60
   0  -4  -8  408.16   50.49
   0  -4  -8  364.06   50.39
   0  -4  -8  378.86   28.40
   0   4   8  477.65   27.90
   0   4   8  483.65   28.20
  -2  -4  -8 1208.98   99.59
  -2  -4  -8 1285.37   83.69
  -2  -4  -8 1263.07   84.29
   2   4   8 1421.16   84.19
   2   4   8 1384.76  107.79
   2   4   8 1409.96   83.69
   2   4   8 1362.86   83.99
  -4  -4  -8  955.10   85.49
  -4  -4  -8 1006.30   63.69
  -4  -4  -8  982.00   64.09
   4   4   8 1044.70   63.79
   4   4   8 1028.50   95.99
   4   4   8 1034.40   63.99
  -6  -4  -8  135.69   10.90
  -6  -4  -8  132.39   11.30
  -6  -4  -8  131.59   39.50
   6   4   8  169.78   10.60
   6   4   8  155.58   10.70
   6   4   8  174.88   49.00
  -8  -4  -8  103.89   10.00
  -8  -4  -8  138.99   75.49
   8   4   8  103.19   62.29
 -10  -4  -8  521.75  104.59
 -10  -4  -8  516.55   32.20
 -10  -4  -8  494.95   31.50
  10   4   8  329.57   85.59
  10   4   8  446.36   30.50
  10   4   8  449.86   30.70
 -12  -4  -8  112.09   13.30
 -12  -4  -8  118.59   15.30
  12   4   8  126.99   11.70
  12   4   8  132.39   10.80
 -11   5   8  279.57   18.40
 -11   5   8  292.87   20.80
 -11   5   8  259.77   22.80
 -11   5   8  273.07   22.80
   9  -5  -8  120.49   47.70
  -9   5   8   62.19    6.60
  -9   5   8   68.89   11.60
  -9   5   8   77.89   11.80
  -9   5   8   71.49    8.60
   7  -5  -8  385.76   57.19
  -7   5   8  333.87   21.50
  -7   5   8  327.57   23.40
  -7   5   8  315.07   23.30
  -7   5   8  330.67   21.50
   5  -5  -8  790.02   69.69
   5  -5  -8  802.62   84.19
  -5   5   8  771.12   49.99
  -5   5   8  805.72   50.99
  -5   5   8  789.62   51.09
   3  -5  -8  246.38   51.89
   3  -5  -8  241.28   45.00
  -3   5   8  251.67   17.50
  -3   5   8  239.88   16.20
  -3   5   8  245.08   17.20
   1  -5  -8  223.88   45.40
   1  -5  -8  252.37   45.10
  -1   5   8  161.28   11.30
  -1   5   8  155.18   12.10
  -1  -5  -8  835.72   55.99
   1   5   8  877.91   55.59
   1   5   8  918.11   56.39
  -3  -5  -8  850.11   54.49
  -3  -5  -8  774.62   77.29
  -3  -5  -8  803.92   55.09
   3   5   8  908.51   54.79
   3   5   8  957.50   54.89
   3   5   8  849.91   88.69
  -5  -5  -8  211.18   13.70
  -5  -5  -8  263.87   55.39
   5   5   8  172.78   12.80
   5   5   8  168.58   12.60
   5   5   8  138.49   52.29
  -7  -5  -8  117.29   51.59
  -7  -5  -8  121.99   10.40
  -7  -5  -8  123.19    9.90
   7   5   8   58.09   62.29
  -9  -5  -8  226.68   17.10
  -9  -5  -8  224.28   17.90
   9   5   8  241.98   16.50
   9   5   8  255.47   16.50
 -11  -5  -8  149.49   14.10
 -11  -5  -8  153.88   16.60
  11   5   8  146.69   11.90
  11   5   8  147.29   12.30
 -10   6   8   36.70    7.20
 -10   6   8   54.49    9.70
 -10   6   8   34.30    9.10
 -10   6   8   43.40    6.20
   8  -6  -8  163.98   43.80
  -8   6   8  102.59   12.90
  -8   6   8  111.69    8.90
  -8   6   8  116.29   13.00
   6  -6  -8  311.47   52.09
  -6   6   8  238.38   18.40
  -6   6   8  240.98   16.20
  -6   6   8  235.48   18.30
   4  -6  -8  142.89   33.30
  -4   6   8  108.29    9.80
  -4   6   8   97.29    9.80
  -4   6   8   86.29    7.60
  -2   6   8   35.30    4.60
  -2   6   8   29.60    5.10
  -2   6   8   42.50    5.50
   0  -6  -8  441.66   55.39
   0  -6  -8  393.86   56.39
   0  -6  -8  408.56   24.20
   0   6   8  315.57   23.10
   0   6   8  321.87   23.60
  -2  -6  -8  127.19   34.50
  -2  -6  -8  131.69    9.50
  -2  -6  -8  129.49   10.70
   2   6   8  158.08   10.80
   2   6   8  118.09   41.20
  -4  -6  -8   78.79    8.50
  -4  -6  -8   95.19    7.70
   4   6   8  104.49    7.90
   4   6   8   99.39    8.10
  -6  -6  -8  326.17   20.40
  -6  -6  -8  340.47   19.70
   6   6   8  244.98   19.30
   6   6   8  252.77   19.30
   8   6   8   66.19    7.10
   8   6   8   66.49    7.50
 -10  -6  -8   82.09   15.70
 -10  -6  -8  118.69   11.70
  10   6   8  111.09    9.70
  10   6   8   93.19    9.90
   9  -7  -8  150.68   50.79
  -9   7   8   74.99    7.60
  -9   7   8   68.49   10.80
  -9   7   8   92.79   13.20
   7  -7  -8  139.29   40.60
  -7   7   8  176.48   15.80
  -7   7   8  171.68   12.30
  -7   7   8  167.58   16.30
   5  -7  -8  205.68   37.00
  -5   7   8  220.38   17.10
  -5   7   8  212.58   16.70
  -5   7   8  198.88   14.30
   3  -7  -8   89.49   34.50
  -3   7   8   72.99    8.60
  -3   7   8   78.79    9.50
  -3   7   8   62.49    6.50
   1  -7  -8  100.89   40.50
   1  -7  -8   65.09    8.80
  -1   7   8   80.69    6.80
  -1   7   8   77.69    8.90
  -1  -7  -8  328.67   23.70
  -1  -7  -8  320.77   22.40
   1   7   8  406.96   23.10
  -3  -7  -8   76.89    8.20
  -3  -7  -8   71.29    6.60
  -5  -7  -8  156.18   12.60
  -5  -7  -8  170.78   11.50
   5   7   8  132.49   11.10
   5   7   8  144.49   12.00
  -7  -7  -8   55.09    7.70
  -7  -7  -8   41.50    6.70
   7   7   8   47.20    7.70
   7   7   8   53.69    6.30
  -9  -7  -8   92.29   11.50
  -9  -7  -8   98.69   10.60
   9   7   8   83.99    8.80
  -8   8   8  147.29   11.80
  -8   8   8  168.58   17.20
  -8   8   8  161.28   15.90
  -6   8   8  318.67   24.60
  -6   8   8  360.56   24.10
  -6   8   8  299.77   21.50
  -4   8   8  297.97   22.10
  -4   8   8  288.97   19.70
  -4   8   8  296.17   21.40
   2  -8  -8  264.37   42.00
   2  -8  -8  207.88   17.10
  -2   8   8  205.68   15.20
  -2   8   8  243.28   17.40
   0  -8  -8  330.97   68.09
   0  -8  -8  296.37   20.40
   0  -8  -8  310.97   22.00
   0   8   8  321.37   20.90
   0   8   8  334.27   22.20
  -2  -8  -8  240.08   17.60
  -2  -8  -8  234.98   19.00
   2   8   8  330.87   19.20
  -4  -8  -8  212.68   17.00
   4   8   8  265.67   17.10
   4   8   8  274.07   18.00
  -6  -8  -8  140.69   12.70
  -6  -8  -8  146.79   11.90
   6   8   8  134.79   11.00
  -8  -8  -8   87.09   12.10
  -8  -8  -8   93.69   11.20
   8   8   8  113.59    9.30
  -5   9   8  244.68   17.70
  -5   9   8  275.87   21.40
   3  -9  -8  121.49   13.60
  -3   9   8  156.48   15.40
  -3   9   8  158.88   11.30
   1  -9  -8  334.97   67.19
   1  -9  -8  342.77   23.50
  -1   9   8  317.87   21.80
  -1   9   8  321.47   24.00
  -1  -9  -8  178.28   60.09
  -1  -9  -8  159.38   14.30
  -1  -9  -8  152.58   12.20
   1   9   8  175.78   12.30
   1   9   8  194.28   15.20
  -3  -9  -8   56.09    7.60
   3   9   8   75.69   10.70
  -5  -9  -8  257.67   18.00
  -5  -9  -8  234.08   19.10
   5   9   8  263.27   17.50
   0 -10  -8  155.18   15.10
   0 -10  -8  214.88   87.39
   0  10   8  170.58   12.90
   0  10   8  189.98   18.10
  -3  -9   9  117.69    9.30
  -3  -9   9  104.99   12.10
  -3  -9   9  101.09   10.60
  -1  -9   9   56.19    6.70
  -1  -9   9   58.09    8.30
  -1  -9   9   56.79    8.70
   1  -9   9   84.79   10.00
   1  -9   9   96.79   10.80
   1  -9   9   87.09    8.20
   3  -9   9  219.98   15.80
   3  -9   9  219.68   17.30
   3  -9   9  238.38   18.10
  -6  -8   9  142.89   12.30
  -6  -8   9  171.38   17.00
  -6  -8   9  166.48   13.50
  -4  -8   9   94.39    9.50
  -4  -8   9   87.19    7.80
  -4  -8   9   84.39   10.10
  -4  -8   9   92.89   11.90
  -2  -8   9  192.98   14.70
  -2  -8   9  200.58   15.70
  -2  -8   9  201.28   13.80
   0   8  -9  299.87   76.19
   0  -8   9  241.48   18.70
   0  -8   9  266.97   17.20
   0  -8   9  246.28   17.90
   2  -8   9  117.59   11.70
   2  -8   9  121.39   10.80
   2  -8   9  112.19    9.30
   4  -8   9  332.87   22.20
   4  -8   9  335.67   23.20
  -6   8  -9  252.67   20.50
   6  -8   9  239.48   17.10
  -7  -7   9  235.78   16.90
  -7  -7   9  231.28   15.70
  -7  -7   9  211.68   17.00
  -5  -7   9  221.48   17.60
  -5  -7   9  219.28   16.10
  -5  -7   9  206.78   15.60
  -5  -7   9  215.48   14.80
  -3  -7   9  222.48   15.70
  -3  -7   9  210.08   14.90
  -3  -7   9  234.68   16.20
  -3  -7   9  216.18   16.10
   1   7  -9  148.09   58.19
  -1  -7   9  194.18   14.00
  -1  -7   9  177.08   12.50
  -1  -7   9  175.98   13.40
  -1   7  -9  151.78   62.49
   1  -7   9  171.08   12.50
   1  -7   9  178.48   14.10
   1  -7   9  191.88   13.40
  -3   7  -9  226.28   69.49
   3  -7   9  143.19   11.70
   3  -7   9  140.79   10.50
  -5   7  -9  293.97   21.30
  -5   7  -9  262.47   69.99
   5  -7   9  255.57   19.70
   5  -7   9  283.77   18.60
  -7   7  -9   72.49   12.20
   7  -7   9   94.39    8.60
   7  -7   9   88.49   10.60
  -8  -6   9   56.89    9.60
  -8  -6   9   60.49    7.80
  -8  -6   9   52.99    6.70
  -8  -6   9   81.59   13.00
  -6  -6   9   91.99   11.80
  -6  -6   9   81.09    8.90
  -6  -6   9   90.99    7.50
  -6  -6   9  169.18   85.79
  -6  -6   9   95.19    9.10
   4   6  -9  290.97   58.09
  -4  -6   9  317.37   22.00
  -4  -6   9  354.56   22.70
  -4  -6   9  345.57   66.19
  -4  -6   9  339.87   23.10
  -4  -6   9  345.27   23.30
   2   6  -9  149.19   40.30
  -2  -6   9  181.58   65.59
  -2  -6   9  159.48   11.60
  -2  -6   9  153.78   12.10
  -2  -6   9  154.28   10.90
   0   6  -9   14.30   40.90
   0   6  -9   21.90   51.59
   0  -6   9   67.59    5.90
   0  -6   9   67.99    7.60
   0  -6   9   64.89    6.90
   2  -6   9   96.29    8.10
   2  -6   9   72.59    6.80
   2  -6   9   79.89    8.40
  -4   6  -9  276.57   21.00
  -4   6  -9  270.67   61.09
   4  -6   9  296.17   20.00
   4  -6   9  295.47   19.20
  -6   6  -9   24.30   54.19
   6  -6   9   44.90    7.50
   6  -6   9   62.79    6.30
   8  -6   9   70.79    8.00
   8  -6   9   82.19    9.60
   9   5  -9  296.57   78.19
  -9  -5   9  283.27   20.30
  -9  -5   9  290.97   19.40
  -9  -5   9  290.87   23.10
  -9  -5   9  294.67   21.10
  -9  -5   9  297.17   94.79
   7   5  -9  187.78   62.49
  -7  -5   9   94.29   11.80
  -7  -5   9   88.49    7.40
  -7  -5   9  195.98  109.19
  -7  -5   9   80.89    8.60
  -7  -5   9   94.89    9.20
   5   5  -9   91.89   50.69
  -5  -5   9  169.58   14.30
  -5  -5   9  145.79   50.79
  -5  -5   9  174.98   11.70
  -5  -5   9  166.78   13.70
  -5  -5   9  169.38   12.40
   3   5  -9  679.73   74.79
  -3  -5   9  655.23   40.60
  -3  -5   9  648.14   40.50
  -3  -5   9  602.64   40.20
  -3  -5   9  613.24   83.29
  -3  -5   9  613.44   40.60
   1   5  -9 1018.10   97.89
   1   5  -9  816.72   82.79
  -1  -5   9  816.52   54.99
  -1  -5   9  863.11   55.49
  -1  -5   9  911.21   56.89
  -1   5  -9  116.09   43.80
  -1   5  -9  142.09   54.39
   1  -5   9  105.39    9.40
   1  -5   9  118.09    9.20
   1  -5   9  119.09    8.40
  -3   5  -9  348.07   62.59
  -3   5  -9  354.06   70.29
  -3   5  -9  335.87   23.50
   3  -5   9  343.67   22.90
   3  -5   9  347.07   22.30
  -5   5  -9  646.24   82.69
  -5   5  -9  664.73   43.40
   5  -5   9  681.73   42.30
   5  -5   9  651.33   42.90
  -7   5  -9  252.77   19.50
   7  -5   9  254.17   18.20
   7  -5   9  256.27   17.20
   9  -5   9  196.88   16.30
   9  -5   9  216.68   14.90
  10   4  -9   86.59   81.49
 -10  -4   9   84.09    7.70
 -10  -4   9   80.49   11.40
 -10  -4   9   66.69   10.80
 -10  -4   9   80.79   91.39
 -10  -4   9   79.79    9.10
   8   4  -9  349.37   71.29
  -8  -4   9  363.16   25.30
  -8  -4   9  469.85   81.79
  -8  -4   9  355.66   26.50
  -8  -4   9  385.66   24.30
  -8  -4   9  374.96   24.80
   6   4  -9   72.89   42.30
  -6  -4   9   37.60   50.49
  -6  -4   9   75.29    9.50
  -6  -4   9   61.39    6.10
  -6  -4   9   80.29    7.10
  -6  -4   9   70.09    9.30
   4   4  -9  224.18   43.70
  -4  -4   9  231.68   15.90
  -4  -4   9  135.79   39.90
  -4  -4   9  224.48   15.20
  -4  -4   9  220.48   15.20
  -4  -4   9  224.58   14.70
   2   4  -9  965.90   81.49
  -2  -4   9  798.62   51.79
  -2  -4   9  799.72   52.09
  -2  -4   9  790.72   52.09
  -2  -4   9  802.32   84.29
  -2  -4   9  833.22   51.99
   0   4  -9  373.76   59.39
   0   4  -9  462.15   71.19
   0  -4   9  467.95   29.50
   0  -4   9  452.85   29.40
   0  -4   9  460.15   29.00
  -2   4  -9  239.08   17.20
  -2   4  -9  251.17   46.90
  -2   4  -9  288.07   53.69
  -4   4  -9  420.36   66.19
  -4   4  -9  382.86   24.00
  -4   4  -9  289.17   57.99
   4  -4   9  333.27   23.30
   4  -4   9  343.47   22.80
  -6   4  -9  401.56   26.90
  -6   4  -9  388.36   77.39
  -6   4  -9  365.06   73.89
   6  -4   9  395.26   25.50
   6  -4   9  388.96   26.20
  -8   4  -9   78.59   10.50
  -8   4  -9   74.89   52.19
   8  -4   9   63.59    6.80
   8  -4   9   54.39    7.80
 -10   4  -9  130.29   13.10
  10  -4   9   98.39   11.20
  10  -4   9   93.79    9.60
  11   3  -9  168.28   80.69
 -11  -3   9  196.98   98.19
 -11  -3   9  228.18   15.50
 -11  -3   9  216.08   20.20
 -11  -3   9  217.68   18.50
 -11  -3   9  222.98   16.50
   9   3  -9  185.48   58.59
  -9  -3   9  245.98   16.40
  -9  -3   9  239.08   17.40
  -9  -3   9  243.08   19.00
  -9  -3   9  208.58   15.70
  -9  -3   9  275.47   77.99
   7   3  -9  163.88   41.80
  -7  -3   9  148.99   10.40
  -7  -3   9  180.68   57.99
  -7  -3   9  135.19   11.20
  -7  -3   9  131.59   10.50
  -7  -3   9  140.29   13.00
   5   3  -9  168.78   42.50
  -5  -3   9  142.39    9.80
  -5  -3   9  134.29   43.00
  -5  -3   9  119.29   11.20
  -5  -3   9  137.69   10.10
  -5  -3   9  122.09    9.40
   3   3  -9 1047.00   86.39
  -3  -3   9  982.40   89.79
  -3  -3   9  981.80   61.89
  -3  -3   9  946.41   61.49
  -3  -3   9  959.70   61.79
  -3  -3   9  974.10   61.69
   1   3  -9  367.66   55.19
   1   3  -9  379.66   65.49
  -1  -3   9  412.16   26.70
  -1  -3   9  425.76   26.70
  -1  -3   9  411.46   26.50
  -1  -3   9  416.26   26.40
   1  -3   9   94.79    7.60
   1  -3   9  115.49    8.30
  -3   3  -9  563.94   63.09
  -3   3  -9  598.44   66.79
   3  -3   9  418.16   28.40
   3  -3   9  403.66   29.30
  -5   3  -9  184.38   41.60
  -5   3  -9  205.88   54.39
  -5   3  -9  193.38   15.30
   5  -3   9  228.78   14.70
   5  -3   9  208.78   14.10
  -7   3  -9    7.20    4.80
  -7   3  -9   11.10    4.30
  -7   3  -9    1.20   47.70
   7  -3   9   10.00   71.09
  -9   3  -9   97.49   59.49
   9  -3   9   50.19    8.00
   9  -3   9   59.09    6.80
   9  -3   9   -2.90   77.29
 -11   3  -9  169.08   16.40
 -11   3  -9  153.38   15.40
  11  -3   9  136.09   11.70
  11  -3   9  124.99   14.20
 -12  -2   9   64.49    9.50
 -12  -2   9   64.39    7.90
 -12  -2   9   74.09   10.10
 -12  -2   9   66.89   12.20
  10   2  -9   86.19   72.69
 -10  -2   9  120.89   12.40
 -10  -2   9  105.29   88.69
 -10  -2   9  115.19   14.20
 -10  -2   9  118.09    9.30
 -10  -2   9  115.59   10.10
   8   2  -9   66.09   47.70
  -8  -2   9   89.99    7.60
  -8  -2   9  107.19    9.70
  -8  -2   9   97.89   11.50
  -8  -2   9   93.49    8.10
  -8  -2   9  155.38   60.39
   6   2  -9   56.29   40.70
  -6  -2   9   40.80    6.60
  -6  -2   9   40.20    4.80
  -6  -2   9   26.60   35.90
  -6  -2   9   39.80    6.20
   4   2  -9  185.58   41.50
  -4  -2   9  232.78   15.50
  -4  -2   9  226.38   15.00
  -4  -2   9  255.97   46.20
  -4  -2   9  228.28   16.00
  -4  -2   9  219.38   14.90
   2   2  -9  711.93   65.39
  -2  -2   9  661.23   41.60
  -2  -2   9  622.54   41.50
  -2  -2   9  658.33   41.80
  -2  -2   9  656.83   41.90
   0   2  -9  101.19   51.49
   0  -2   9  158.08   11.40
   0  -2   9  150.18   10.90
   0  -2   9  166.88   11.20
   0  -2   9  172.48   11.10
  -2   2  -9  201.58   13.00
  -2   2  -9  201.68   12.10
  -2   2  -9  143.89   37.00
  -2   2  -9  157.98   36.70
   2  -2   9  178.68   12.70
   2  -2   9  159.78   12.20
  -4   2  -9  258.77   18.50
  -4   2  -9  282.07   57.99
  -4   2  -9  275.07   17.60
  -4   2  -9  303.47   51.19
  -6   2  -9   61.59    6.40
  -6   2  -9   35.00   43.70
  -6   2  -9   52.69    7.80
   6  -2   9  151.08   59.09
  -8   2  -9   25.60    5.60
  -8   2  -9   27.70    5.70
  -8   2  -9    4.40   47.70
   8  -2   9   82.69   69.39
 -10   2  -9   76.59   11.80
 -10   2  -9   78.79   12.60
 -10   2  -9   92.19   73.19
  10  -2   9  117.19    9.00
  10  -2   9  119.29   10.40
  10  -2   9   79.19   91.69
 -12   2  -9  114.69   17.00
  12  -2   9  115.59   10.80
  12  -2   9  113.29   17.20
 -11  -1   9   91.09   85.59
 -11  -1   9  130.09    9.60
 -11  -1   9  107.49   13.20
 -11  -1   9  120.79   10.70
 -11  -1   9   98.29   15.00
   9   1  -9   74.49   54.89
  -9  -1   9  168.38   11.70
  -9  -1   9  169.28   12.20
  -9  -1   9  184.98   13.90
  -9  -1   9  149.79   15.10
  -9  -1   9  116.79   64.79
   7   1  -9  301.67   64.59
  -7  -1   9  269.27   20.30
  -7  -1   9  276.57   19.50
  -7  -1   9  282.07   18.60
  -7  -1   9  285.07   18.50
  -7  -1   9  427.36   66.09
   5   1  -9   55.19   31.60
  -5  -1   9   59.79    6.20
  -5  -1   9   53.49    5.00
  -5  -1   9   68.59   36.30
  -5  -1   9   62.99    7.50
  -5  -1   9   56.79    5.10
   3   1  -9  679.93   65.29
  -3  -1   9  669.43   42.10
  -3  -1   9  662.93   41.60
  -3  -1   9  656.83   70.69
  -3  -1   9  664.73   42.30
  -3  -1   9  629.64   41.70
   1   1  -9  115.19   34.20
   1   1  -9  120.59   40.80
  -1  -1   9  165.98   11.20
  -1  -1   9  171.38   11.20
  -1  -1   9  175.68   11.70
  -1  -1   9  162.98   11.60
  -1   1  -9  353.56   21.10
  -1   1  -9  366.96   50.79
  -1   1  -9  335.87   20.70
  -1   1  -9  340.87   55.49
   1  -1   9  255.57   20.70
  -3   1  -9  384.76   58.39
  -3   1  -9  422.06   24.70
  -3   1  -9  405.26   58.79
  -3   1  -9  419.16   25.20
   3  -1   9  352.06   24.70
   3  -1   9  342.57   25.00
  -5   1  -9  190.78   45.20
  -5   1  -9  138.79   11.20
  -5   1  -9  152.58   12.30
   5  -1   9  146.09   10.20
   5  -1   9  106.69   52.39
  -7   1  -9    2.70    4.00
  -7   1  -9   -4.40   41.90
  -7   1  -9    4.30    3.80
   7  -1   9   19.40   52.89
  -9   1  -9  120.39   11.00
  -9   1  -9  157.88   61.29
   9  -1   9  143.19   82.59
   9  -1   9   96.49    9.00
   9  -1   9   92.19    9.50
 -11   1  -9  233.28   17.30
 -11   1  -9  223.38   73.39
 -11   1  -9  237.98   18.00
  11  -1   9  166.58   15.50
  11  -1   9  180.18   14.50
 -12   0   9  267.17   21.40
 -12   0   9  239.68   18.80
 -12   0   9  264.47   17.40
  10   0  -9  246.58   60.19
 -10   0   9  329.57   22.10
 -10   0   9  306.77   24.60
 -10   0   9  396.16   78.09
 -10   0   9  350.76   21.60
 -10   0   9  328.97   23.70
  -8   0   9  177.88   54.59
  -8   0   9  139.59   10.20
  -8   0   9  151.68   10.40
  -8   0   9  128.99   13.10
  -8   0   9  145.79   12.00
   6   0  -9  998.40   85.39
  -6   0   9  921.81   89.69
  -6   0   9  906.01   59.39
  -6   0   9  960.90   60.19
  -6   0   9  931.81   59.49
  -6   0   9  961.70   60.69
   4   0  -9  502.05   57.79
  -4   0   9  486.65   31.30
  -4   0   9  486.95   31.80
  -4   0   9  500.75   64.39
  -4   0   9  489.15   31.00
  -4   0   9  495.65   32.20
   2   0  -9 1554.34  112.89
   2   0  -9 1386.86  117.09
  -2   0   9 1599.64   95.19
  -2   0   9 1460.85   95.29
  -2   0   9 1518.05   95.69
  -2   0   9 1500.25   95.59
  -2   0   9 1571.04   94.99
   0   0  -9   56.29   25.40
   0   0   9   81.69    6.70
   0   0   9   85.29    6.90
   0   0   9   81.79    6.30
   0   0   9   87.69    6.10
  -2   0  -9  798.22   49.90
  -2   0  -9  792.52   49.80
  -2   0  -9  768.52   73.79
  -2   0  -9  730.73   75.29
   2   0   9  805.32   49.80
   2   0   9  792.52   49.99
  -4   0  -9  571.64   36.30
  -4   0  -9  566.04   35.90
  -4   0  -9  548.85   65.59
   4   0   9  641.94   81.49
   4   0   9  579.34   36.20
   4   0   9  528.55   35.90
  -6   0  -9   81.89   43.30
  -6   0  -9   68.99    7.40
  -6   0  -9   66.59    6.80
   6   0   9  114.99   96.89
   6   0   9   65.09    5.90
  -8   0  -9   22.90    5.00
  -8   0  -9    7.20   48.80
  -8   0  -9   20.30    5.00
   8   0   9   40.30   68.29
   8   0   9   15.20    4.00
 -10   0  -9  254.87   80.09
 -10   0  -9  184.08   15.60
 -10   0  -9  191.38   15.90
  10   0   9  166.08   81.29
  10   0   9  189.58   14.60
  10   0   9  194.18   13.70
 -12   0  -9  335.37   24.90
 -12   0  -9  329.87   25.60
  12   0   9  347.47   22.70
  12   0   9  332.57   24.00
 -11   1   9   95.49   13.70
 -11   1   9  102.59   12.90
 -11   1   9   91.99    8.20
 -11   1   9   94.69    9.90
   9  -1  -9  136.89   44.60
  -9   1   9   74.19   11.40
  -9   1   9   82.59   59.29
  -9   1   9   63.49    6.30
  -9   1   9   77.59    9.70
  -9   1   9   63.99    7.00
   7  -1  -9  339.07   59.99
  -7   1   9  311.77   64.89
  -7   1   9  334.67   22.30
  -7   1   9  299.67   20.30
  -7   1   9  295.17   21.40
  -7   1   9  318.07   20.20
   5  -1  -9   73.99   34.90
  -5   1   9   63.89    4.90
  -5   1   9   56.79    7.80
  -5   1   9   59.99    5.30
  -5   1   9   64.09    5.90
  -5   1   9   63.59   37.60
  -5   1   9   61.59    6.50
   3  -1  -9  616.54   72.29
   3  -1  -9  684.83   70.19
  -3   1   9  614.34   41.10
  -3   1   9  656.63   40.70
  -3   1   9  650.43   41.40
   1  -1  -9  156.78   33.20
  -1   1   9   98.89    7.60
  -1   1   9   95.99    7.10
  -1   1   9   96.99    8.10
  -1  -1  -9  252.97   51.99
  -1  -1  -9  265.47   48.80
  -1  -1  -9  249.78   19.70
   1   1   9  344.57   20.30
   1   1   9  336.67   19.70
   1   1   9  322.67   20.00
  -3  -1  -9  335.87   24.70
  -3  -1  -9  358.16   24.80
   3   1   9  433.36   72.99
   3   1   9  419.26   24.90
   3   1   9  414.96   24.70
  -5  -1  -9  217.98   47.70
  -5  -1  -9  134.49   10.40
  -5  -1  -9  137.29   10.10
   5   1   9  143.89   10.30
   5   1   9  137.79   52.09
   5   1   9  130.69    9.70
  -7  -1  -9   26.40   42.70
  -7  -1  -9   20.00    4.40
  -7  -1  -9   20.90    4.30
   7   1   9    2.00   57.69
   7   1   9    7.80    4.30
  -9  -1  -9   69.89   51.79
  -9  -1  -9   86.39   10.30
  -9  -1  -9   88.59   10.70
   9   1   9   79.99   63.89
   9   1   9  131.89    8.90
   9   1   9  120.59    9.80
 -11  -1  -9  144.69   78.89
 -11  -1  -9  175.68   17.40
 -11  -1  -9  178.78   16.50
  11   1   9  143.99  105.19
  11   1   9  227.78   14.70
  11   1   9  226.68   15.90
 -12   2   9   33.80    9.30
 -12   2   9   24.70    7.50
 -12   2   9   20.30    9.80
  10  -2  -9  147.79   62.59
 -10   2   9   93.69    9.40
 -10   2   9   69.19   58.49
 -10   2   9   85.59   11.90
 -10   2   9  105.09    8.20
 -10   2   9  118.19   13.20
   8  -2  -9  106.69   44.00
  -8   2   9   41.90    5.50
  -8   2   9   40.70    7.60
  -8   2   9   50.39    5.10
  -8   2   9   41.10    6.30
   6  -2  -9   28.70   29.30
  -6   2   9   74.79    9.10
  -6   2   9   84.99    6.30
  -6   2   9   71.29    8.10
  -6   2   9   78.09    5.90
   4  -2  -9  245.58   47.40
   4  -2  -9  233.38   45.10
  -4   2   9  135.39   10.40
  -4   2   9  167.98   12.10
  -4   2   9  143.49   13.60
   2  -2  -9  701.93   70.99
   2  -2  -9  614.44   64.49
  -2   2   9  637.94   40.80
  -2   2   9  653.53   41.40
  -2   2   9  629.84   41.10
   0   2   9   55.99    6.10
   0   2   9   63.29    5.00
   0   2   9   57.69    5.60
  -2  -2  -9  182.08   12.70
  -2  -2  -9  168.88   12.00
  -2  -2  -9  164.58   39.20
   2   2   9  195.08   12.60
   2   2   9  190.68   11.90
   2   2   9  175.28   12.20
  -4  -2  -9  321.47   56.09
  -4  -2  -9  344.57   20.40
  -4  -2  -9  332.47   20.20
   4   2   9  273.97   20.00
   4   2   9  327.27   56.99
   4   2   9  277.97   20.30
  -6  -2  -9  119.19    9.30
  -6  -2  -9  166.78   48.80
  -6  -2  -9  112.09    9.40
   6   2   9   65.19   57.99
  -8  -2  -9   69.59   47.60
   8   2   9   20.30    4.30
   8   2   9   13.00   43.90
   8   2   9   29.90    3.80
 -10  -2  -9  111.89   10.80
 -10  -2  -9  120.09   11.40
 -10  -2  -9  175.78   78.19
  10   2   9   81.19    8.70
  10   2   9   45.20   53.69
  10   2   9   92.19    9.80
 -12  -2  -9  120.59   13.70
 -12  -2  -9  107.69   15.70
  12   2   9  128.39   10.90
  12   2   9  135.29   12.60
 -11   3   9  242.88   18.00
 -11   3   9  244.18   16.60
   9  -3  -9  213.68   49.00
  -9   3   9  173.78   57.79
  -9   3   9  203.18   17.60
  -9   3   9  200.48   16.80
  -9   3   9  217.48   14.70
  -9   3   9  203.08   14.10
   7  -3  -9  138.79   45.70
  -7   3   9  188.88   14.80
  -7   3   9  196.88   13.00
  -7   3   9  187.38   48.10
  -7   3   9  190.48   15.50
   5  -3  -9  183.68   47.70
   5  -3  -9  170.98   39.90
  -5   3   9  189.18   13.70
  -5   3   9  172.68   12.00
  -5   3   9  166.58   13.20
   3  -3  -9  935.61   84.19
   3  -3  -9 1024.30   91.89
  -3   3   9 1105.09   66.09
  -3   3   9 1020.10   66.49
  -3   3   9 1107.19   66.89
   1  -3  -9  470.45   53.09
   1  -3  -9  466.15   57.59
  -1   3   9  345.77   23.50
  -1   3   9  346.47   22.90
  -1   3   9  326.57   23.20
  -1  -3  -9  101.29   34.50
  -1  -3  -9   88.69   31.40
  -1  -3  -9  119.09    9.20
  -3  -3  -9  391.16   58.59
  -3  -3  -9  396.06   26.30
  -3  -3  -9  416.76   26.90
   3   3   9  537.15   74.59
  -5  -3  -9  164.58   42.20
  -5  -3  -9  213.48   13.80
  -5  -3  -9  214.58   14.20
   5   3   9  189.18   13.80
   5   3   9  189.18   13.60
   5   3   9  150.68   56.09
  -7  -3  -9   26.40    5.00
  -7  -3  -9   28.30    4.60
  -7  -3  -9   20.90   47.10
   7   3   9   25.80   74.39
  -9  -3  -9   41.50  118.29
  -9  -3  -9   60.59    9.20
  -9  -3  -9   55.39    8.30
   9   3   9   77.59   73.99
 -11  -3  -9  132.09   14.30
 -11  -3  -9  184.38   95.89
 -11  -3  -9  146.29   15.10
  11   3   9  165.98   13.20
  11   3   9   68.89  110.29
  11   3   9  184.08   12.50
 -10   4   9   73.89    9.00
 -10   4   9   71.29    9.90
 -10   4   9   68.49   10.50
 -10   4   9   58.69    7.20
   8  -4  -9  357.96   69.89
  -8   4   9  305.77   20.20
  -8   4   9  287.57   20.10
  -8   4   9  298.17   22.10
  -8   4   9  328.87   22.80
   6  -4  -9   78.99   38.10
  -6   4   9   71.29    9.20
  -6   4   9   60.09    8.60
  -6   4   9   69.69    6.20
   4  -4  -9  266.57   47.70
   4  -4  -9  215.78   39.90
  -4   4   9  225.68   16.30
  -4   4   9  220.78   15.10
  -4   4   9  232.68   16.80
   2  -4  -9  863.71   81.69
   2  -4  -9  765.22   75.99
  -2   4   9  860.21   54.49
  -2   4   9  885.31   56.39
  -2   4   9  895.31   54.99
   0  -4  -9  435.56   27.50
   0  -4  -9  423.96   58.59
   0  -4  -9  412.56   55.29
   0   4   9  407.86   27.10
   0   4   9  400.26   27.20
   2   4   9  227.28   16.20
   2   4   9  251.87   15.90
  -4  -4  -9  337.27   23.80
  -4  -4  -9  355.36   24.50
  -4  -4  -9  336.67   63.19
   4   4   9  402.86   24.20
   4   4   9  389.86   24.00
  -6  -4  -9  369.36   24.80
  -6  -4  -9  372.86   24.50
  -6  -4  -9  346.77   59.49
   6   4   9  374.16   24.40
   6   4   9  369.26   24.30
   6   4   9  464.35   93.49
  -8  -4  -9   67.39    8.40
  -8  -4  -9   50.09    8.80
  -8  -4  -9   31.80   57.39
   8   4   9   71.39    7.50
   8   4   9   54.99   73.39
   8   4   9   76.29    7.00
 -10  -4  -9  101.89   12.00
 -10  -4  -9   92.29   12.80
  10   4   9  135.69   10.70
  10   4   9  123.69   10.20
  -9   5   9  300.67   19.40
  -9   5   9  280.87   22.60
  -9   5   9  291.07   20.40
  -9   5   9  282.87   22.60
   7  -5  -9   66.49   40.70
  -7   5   9  141.39   13.20
  -7   5   9  126.99   13.00
  -7   5   9  144.39   10.20
   5  -5  -9  156.78   36.40
  -5   5   9  124.29   11.60
  -5   5   9  101.39    8.80
  -5   5   9  122.69   11.20
   3  -5  -9  592.04   68.09
  -3   5   9  721.93   43.60
  -3   5   9  660.93   43.70
  -3   5   9  670.83   42.80
   1  -5  -9  973.30   84.89
  -1   5   9  961.20   60.19
  -1   5   9  910.91   59.59
  -1  -5  -9  104.59   36.80
  -1  -5  -9  114.29    9.10
  -1  -5  -9  120.79   39.80
   1   5   9   95.89    8.70
   1   5   9   97.89    7.90
  -3  -5  -9  348.47   22.10
  -3  -5  -9  311.27   62.49
  -3  -5  -9  343.17   21.10
   3   5   9  326.67   21.70
   3   5   9  225.68   53.19
   3   5   9  310.57   21.40
  -5  -5  -9  615.94   81.19
  -5  -5  -9  660.53   41.70
  -5  -5  -9  632.84   42.20
   5   5   9  649.14   41.80
   5   5   9  670.93   41.70
   5   5   9  711.63  107.99
  -7  -5  -9  242.78   17.60
  -7  -5  -9  255.97   18.20
   7   5   9  254.97   17.10
   7   5   9  248.48   17.20
  -9  -5  -9  195.08   14.30
  -9  -5  -9  196.98   15.10
   9   5   9  148.49   12.90
   9   5   9  149.88   13.10
   8  -6  -9   35.80   49.90
  -8   6   9   46.90    9.00
  -8   6   9   60.19    6.60
  -8   6   9   39.20    8.80
   6  -6  -9   74.29   45.00
  -6   6   9   37.80    7.20
  -6   6   9   32.60    4.30
  -6   6   9   23.80    6.70
   4  -6  -9  324.37   59.79
  -4   6   9  340.77   22.30
  -4   6   9  342.67   23.90
  -4   6   9  339.17   23.80
   2  -6  -9  164.38   43.30
  -2   6   9  231.78   15.60
  -2   6   9  241.68   17.00
  -2   6   9  236.58   17.10
   0  -6  -9   76.59   42.80
   0   6   9   32.70    5.30
   0   6   9   36.30    4.90
  -2  -6  -9   84.19    8.40
  -2  -6  -9   79.49    6.00
   2   6   9   60.59    8.10
  -4  -6  -9  306.27   18.60
  -4  -6  -9  288.77   19.60
   4   6   9  267.87   18.70
   4   6   9  254.87   19.00
  -6  -6  -9   52.79    7.20
  -6  -6  -9   47.30    8.00
   8   6   9   32.80    5.60
   8   6   9   43.60    5.30
   7  -7  -9  222.98   49.50
  -7   7   9  123.29   15.30
  -7   7   9  133.29   10.70
  -5   7   9  158.58   11.60
  -5   7   9  167.88   14.80
  -5   7   9  137.69   14.10
   3  -7  -9  203.18   46.80
  -3   7   9  294.87   21.30
  -3   7   9  297.77   19.70
  -3   7   9  312.57   21.30
   1  -7  -9  188.78   50.49
   1  -7  -9  174.08   13.80
  -1   7   9  163.68   12.20
  -1   7   9  173.08   14.10
  -1  -7  -9  203.88   50.59
   1   7   9  124.59   11.70
   1   7   9  136.69   10.20
  -3  -7  -9  146.59   11.70
  -3  -7  -9  147.39   13.20
   3   7   9  196.08   13.40
   3   7   9  177.38   12.10
  -5  -7  -9  281.97   18.40
  -5  -7  -9  252.57   19.40
   5   7   9  268.07   18.90
   5   7   9  265.17   18.20
  -7  -7  -9   96.79    9.50
  -7  -7  -9   83.09   10.50
   7   7   9   68.59    9.50
   7   7   9   67.69    7.80
  -6   8   9  179.48   16.60
  -6   8   9  197.68   19.00
  -6   8   9  201.48   14.20
   4  -8  -9  103.59   44.80
  -4   8   9  158.98   14.80
  -4   8   9  135.89   10.90
  -4   8   9  128.69   13.20
   2  -8  -9  216.58   51.19
  -2   8   9  277.37   19.00
  -2   8   9  298.07   21.20
   0  -8  -9  266.97   21.30
   0  -8  -9  264.57   60.99
   0   8   9  330.57   21.50
   0   8   9  297.77   19.90
  -2  -8  -9  107.79    9.20
  -2  -8  -9   92.59   11.20
   2   8   9  137.99   12.40
   2   8   9  135.39    9.50
  -4  -8  -9  344.17   22.30
  -4  -8  -9  291.97   23.40
   4   8   9  372.86   23.40
   4   8   9  320.77   22.30
  -6  -8  -9  247.68   17.40
  -6  -8  -9  209.58   18.10
   6   8   9  231.78   21.30
   6   8   9  245.38   16.80
   3  -9  -9  123.09   13.10
  -3   9   9  116.79   10.20
  -3   9   9  119.39   15.20
   1  -9  -9   66.59   62.69
   1  -9  -9   61.39   10.00
  -1   9   9   65.49    9.00
  -1   9   9   56.39    9.30
  -1  -9  -9   90.99   11.60
   1   9   9  102.79    9.10
   1   9   9  105.19   16.30
  -3  -9  -9  211.88   16.90
   3   9   9  205.48   17.50
   3   9   9  206.28   15.00
  -4  -8  10   91.89    8.40
  -4  -8  10   94.09   11.60
  -4  -8  10   83.59   10.30
  -2  -8  10   90.89   10.00
  -2  -8  10   96.39    8.40
  -2  -8  10   92.19   10.50
   0  -8  10  117.09   11.70
   0  -8  10  116.59   10.90
   2  -8  10   24.80    6.70
   2  -8  10   29.90    5.60
   2  -8  10   34.90    6.00
   4  -8  10   68.49   11.20
   4  -8  10   99.79   11.00
  -7  -7  10   54.09    7.50
  -7  -7  10   60.19    7.80
  -7  -7  10   68.29    9.10
  -7  -7  10   57.49   10.70
  -5  -7  10  137.29   10.40
  -5  -7  10  144.29   14.70
  -5  -7  10  122.39   11.80
  -5  -7  10  133.89   11.90
  -3  -7  10  378.86   24.90
  -3  -7  10  362.36   24.30
  -3  -7  10  370.26   25.40
   1   7 -10  205.28   85.29
  -1  -7  10  241.78   18.10
  -1  -7  10  265.67   17.70
  -1  -7  10  239.38   16.80
   1  -7  10  248.08   18.00
   1  -7  10  242.28   17.00
   1  -7  10  268.37   18.70
   3  -7  10  245.98   18.60
   3  -7  10  240.28   18.10
   3  -7  10  261.97   17.10
   5  -7  10  337.67   22.20
   5  -7  10  326.47   23.30
  -7   7 -10  117.09   15.80
   7  -7  10  165.18   13.80
   7  -7  10  137.89   11.70
  -8  -6  10  201.08   16.40
  -8  -6  10  211.98   19.40
  -8  -6  10  195.38   14.20
  -8  -6  10  184.08   15.30
  -6  -6  10   32.40    5.80
  -6  -6  10   47.80    6.00
  -6  -6  10   45.80    6.10
  -6  -6  10   45.60    8.40
  -4  -6  10   33.60    5.40
  -4  -6  10   43.90    5.60
  -4  -6  10   44.00    7.00
  -4  -6  10   53.49    7.20
   2   6 -10  354.06   87.99
  -2  -6  10  209.98   15.90
  -2  -6  10  214.28   14.80
  -2  -6  10  223.28   15.60
   0   6 -10  148.39   63.79
   0  -6  10  205.38   14.20
   0  -6  10  219.38   15.10
   0  -6  10  205.68   15.50
  -2   6 -10   17.50   53.89
   2  -6  10   40.50    5.20
   2  -6  10   44.40    6.00
   2  -6  10   27.20    4.20
  -4   6 -10  135.69   13.70
   4  -6  10  156.88   11.30
   4  -6  10  158.38   12.40
  -6   6 -10  105.19   12.10
   6  -6  10   76.79    9.50
   6  -6  10   68.39    7.80
  -8   6 -10  121.19   18.70
   8  -6  10  127.29   12.50
   8  -6  10  123.39   10.80
  -9  -5  10  195.98   14.00
  -9  -5  10  191.78   16.50
  -9  -5  10  195.18   15.10
  -9  -5  10  182.48   19.00
  -9  -5  10  137.19  120.19
   7   5 -10  131.99   69.59
  -7  -5  10  131.29   76.59
  -7  -5  10  123.89   11.20
  -7  -5  10  114.69   10.40
  -7  -5  10  112.79    9.30
   5   5 -10  236.98   60.99
  -5  -5  10  111.99   63.89
  -5  -5  10  123.99    9.80
  -5  -5  10  128.79   10.90
  -5  -5  10  136.19   10.70
  -5  -5  10  126.59   12.70
   3   5 -10  106.39   52.89
  -3  -5  10   57.09    7.10
  -3  -5  10   65.29    6.00
  -3  -5  10   31.40   60.29
  -3  -5  10   57.69    7.60
  -3  -5  10   59.69    6.90
   1   5 -10  200.58   72.49
   1   5 -10   93.99   47.50
  -1  -5  10  142.09   10.80
  -1  -5  10  121.99    9.70
  -1  -5  10  138.99   10.50
  -1   5 -10   19.70   46.80
  -1   5 -10   53.89   59.49
   1  -5  10   32.30    4.70
   1  -5  10   44.20    5.00
   1  -5  10   29.10    5.00
  -3   5 -10  232.38   15.90
  -3   5 -10  283.77   62.59
   3  -5  10  189.08   14.50
   3  -5  10  178.68   13.70
  -5   5 -10    8.80   57.39
  -5   5 -10   11.10    5.60
  -7   5 -10   52.19    8.40
  -7   5 -10   42.30   79.79
   7  -5  10   73.69    9.10
   7  -5  10   68.89    7.30
  -9   5 -10  135.89   15.80
   9  -5  10  134.49   12.90
   9  -5  10  132.09   11.30
  10   4 -10  116.09   94.09
 -10  -4  10   98.19  107.69
 -10  -4  10  124.89   14.20
 -10  -4  10  134.59   11.00
 -10  -4  10  144.59   12.10
 -10  -4  10  129.19   17.20
   8   4 -10  225.38   78.69
  -8  -4  10  207.98   14.30
  -8  -4  10  211.48   18.00
  -8  -4  10  232.08   98.49
  -8  -4  10  195.58   15.90
  -8  -4  10  200.98   15.00
   6   4 -10  115.19   58.79
  -6  -4  10  103.49    9.20
  -6  -4  10  103.09    9.70
  -6  -4  10  109.69    8.50
  -6  -4  10   50.99   65.09
  -6  -4  10  121.69   12.00
   4   4 -10  297.57   57.39
  -4  -4  10  319.17   21.60
  -4  -4  10  325.07   21.70
  -4  -4  10  326.27   21.20
  -4  -4  10  325.97   60.19
  -4  -4  10  332.07   22.30
   2   4 -10  172.98   63.49
   2   4 -10  125.49   46.20
  -2  -4  10  136.09   10.60
  -2  -4  10  136.19   10.50
  -2  -4  10  151.68   10.70
  -2  -4  10  129.59    9.90
   0   4 -10  164.98   61.79
   0  -4  10  286.67   18.00
   0  -4  10  270.37   18.60
   0  -4  10  275.57   18.60
  -2   4 -10  299.57   66.79
  -2   4 -10  221.88   84.59
   2  -4  10  278.97   19.30
   2  -4  10  293.47   18.80
  -4   4 -10  209.78   61.49
   4  -4  10  319.57   21.10
   4  -4  10  315.67   20.40
  -6   4 -10   45.90    6.80
   6  -4  10   56.59    6.00
   6  -4  10   33.60    5.50
  -8   4 -10  183.48   16.60
  -8   4 -10  123.09   71.29
   8  -4  10  192.48   15.10
   8  -4  10  199.98   13.80
 -10   4 -10  111.89   14.80
  10  -4  10  116.09   12.30
  10  -4  10  124.19   10.90
 -11  -3  10   60.89    7.80
 -11  -3  10   61.99    9.50
 -11  -3  10   46.00   11.10
 -11  -3  10   49.90    7.00
   9   3 -10  324.57   77.69
  -9  -3  10  277.27   19.60
  -9  -3  10  285.47   21.40
  -9  -3  10  311.07   20.20
  -9  -3  10  440.36  104.49
  -9  -3  10  286.37   22.90
   7   3 -10  501.75   88.09
  -7  -3  10  566.04   89.19
  -7  -3  10  454.15   33.50
  -7  -3  10  487.25   31.20
  -7  -3  10  489.45   31.80
  -7  -3  10  473.25   30.90
   5   3 -10  370.56   77.19
  -5  -3  10  539.55   91.49
  -5  -3  10  553.24   34.20
  -5  -3  10  540.65   34.50
  -5  -3  10  529.15   34.00
  -5  -3  10  538.55   35.10
   3   3 -10  428.66   68.49
  -3  -3  10  356.96   23.30
  -3  -3  10  362.46   23.70
  -3  -3  10  388.96   72.59
  -3  -3  10  358.76   23.90
  -3  -3  10  344.57   23.40
   1   3 -10  538.45   83.99
   1   3 -10  539.65   71.69
  -1  -3  10  585.04   37.20
  -1  -3  10  601.74   37.00
  -1  -3  10  573.44   37.30
  -1  -3  10  580.44   36.90
  -1   3 -10  392.46   67.89
  -1   3 -10  430.46   74.59
   1  -3  10  525.45   33.50
   1  -3  10  552.64   33.90
   1  -3  10  551.54   33.90
  -3   3 -10  422.76   29.80
  -3   3 -10  385.86   75.89
  -3   3 -10  378.36   70.69
   3  -3  10  469.45   29.10
   3  -3  10  493.45   29.60
  -5   3 -10  147.79   45.60
  -5   3 -10  137.79   54.29
   5  -3  10  105.19    9.20
   5  -3  10  109.09    8.40
  -7   3 -10  374.46   28.20
  -7   3 -10  433.26   92.49
   7  -3  10  447.26   26.90
   7  -3  10  409.26   27.50
  -9   3 -10  242.28   20.60
  -9   3 -10  279.27   21.60
  -9   3 -10  213.08  143.29
   9  -3  10  306.97   19.30
   9  -3  10  293.87   20.30
 -11   3 -10  107.89   18.40
  11  -3  10   96.89   11.70
  11  -3  10   91.99   10.20
  10   2 -10  315.27  106.29
 -10  -2  10  242.08   16.80
 -10  -2  10  240.38   16.10
 -10  -2  10  226.48   18.80
 -10  -2  10  191.78   83.39
 -10  -2  10  211.78   20.50
   8   2 -10  574.34   95.49
  -8  -2  10  561.84   38.80
  -8  -2  10  602.64   37.80
  -8  -2  10  755.62  123.49
  -8  -2  10  576.34   39.60
  -8  -2  10  604.54   38.00
   6   2 -10  106.09   74.39
  -6  -2  10  186.88   13.90
  -6  -2  10  172.98   65.89
  -6  -2  10  186.98   12.90
  -6  -2  10  183.28   13.10
  -6  -2  10  205.98   15.40
   4   2 -10  173.48   66.89
  -4  -2  10  163.78   11.50
  -4  -2  10  204.48   67.89
  -4  -2  10  169.18   12.20
  -4  -2  10  161.68   12.90
  -4  -2  10  163.58   11.40
   2   2 -10 1117.59   95.29
  -2  -2  10 1099.19   70.39
  -2  -2  10 1132.29   70.39
  -2  -2  10 1111.59   70.09
  -2  -2  10 1104.49   70.09
   0   2 -10  138.79   42.90
   0  -2  10  215.88   14.30
   0  -2  10  199.78   13.80
   0  -2  10  214.48   14.10
  -2   2 -10  183.58   50.99
  -2   2 -10  148.29   10.50
  -2   2 -10  155.88   11.70
  -2   2 -10  126.99   36.40
   2  -2  10  159.58   11.30
   2  -2  10  156.48   10.80
  -4   2 -10  196.98   14.90
  -4   2 -10  178.08   46.80
  -4   2 -10  204.08   13.80
  -4   2 -10  165.18   40.80
   4  -2  10  214.08   13.90
   4  -2  10  216.28   14.50
  -6   2 -10  314.67   20.40
  -6   2 -10  354.46   62.79
  -6   2 -10  316.07   21.50
   6  -2  10  282.17   20.10
   6  -2  10  300.77   20.70
  -8   2 -10  143.29   69.29
  -8   2 -10  151.58   15.10
   8  -2  10  205.68   89.89
   8  -2  10  204.48   13.20
   8  -2  10  188.18   14.10
 -10   2 -10  263.27   20.40
 -10   2 -10  236.58   20.50
  10  -2  10  263.87   17.90
  10  -2  10  259.17   19.00
 -11  -1  10  121.89   10.90
 -11  -1  10   95.69   13.80
 -11  -1  10  113.49   10.90
 -11  -1  10   92.69   15.40
   9   1 -10  500.55   78.09
  -9  -1  10  415.76   27.10
  -9  -1  10  425.46   28.50
  -9  -1  10  377.76   26.90
  -9  -1  10  430.46   29.60
  -9  -1  10  405.96   81.39
   7   1 -10  230.68   52.89
  -7  -1  10  204.78   61.79
  -7  -1  10  195.78   13.20
  -7  -1  10  204.28   15.90
  -7  -1  10  171.78   14.50
   5   1 -10   14.00   37.70
  -5  -1  10   12.20    5.10
  -5  -1  10   18.10    3.60
  -5  -1  10   20.50   46.70
  -5  -1  10   13.50    3.80
  -5  -1  10   18.60    2.90
   3   1 -10 1172.98   91.49
   3   1 -10  959.10  100.59
  -3  -1  10  993.40   65.19
  -3  -1  10 1028.00   64.59
  -3  -1  10 1047.80   64.89
  -3  -1  10  988.70   65.09
   1   1 -10  142.09   48.40
   1   1 -10  111.89   36.20
  -1  -1  10  169.68   11.40
  -1  -1  10  163.48   11.90
  -1  -1  10  170.78   11.30
  -1   1 -10   47.20   44.40
  -1   1 -10   45.30   43.20
  -1   1 -10   51.59    5.20
  -3   1 -10   32.90    5.50
  -3   1 -10   34.20   38.90
  -3   1 -10   31.00   40.50
  -5   1 -10  321.77   20.40
  -5   1 -10  233.18   50.79
  -5   1 -10  330.97   19.60
   5  -1  10  262.57   19.80
   5  -1  10  278.17   19.50
  -7   1 -10  156.58   11.90
  -7   1 -10  135.89   55.79
  -7   1 -10  149.88   10.80
   7  -1  10   99.59   75.69
   7  -1  10  112.89   10.60
   7  -1  10  111.29    9.90
  -9   1 -10  117.49   11.40
  -9   1 -10   97.29   11.60
  -9   1 -10   89.09   64.69
   9  -1  10   94.39    8.80
   9  -1  10   91.89   99.09
   9  -1  10   94.89   10.00
 -11   1 -10  102.79   13.80
 -11   1 -10  109.29   17.90
  11  -1  10  108.69   11.90
  11  -1  10  124.59   10.70
 -10   0  10  350.26   22.60
 -10   0  10  345.87   23.10
 -10   0  10  330.27   26.40
 -10   0  10  340.87   24.90
   8   0 -10  368.56   78.49
  -8   0  10  379.66   26.90
  -8   0  10  377.76   25.90
  -8   0  10  390.56   24.50
  -8   0  10  371.26   24.50
  -8   0  10  306.27   66.99
   6   0 -10  319.17   53.29
  -6   0  10  311.17   20.50
  -6   0  10  415.56   62.89
  -6   0  10  342.47   22.80
  -6   0  10  310.97   20.70
  -6   0  10  293.67   21.50
   4   0 -10  319.27   50.29
  -4   0  10  270.87   17.70
  -4   0  10  274.47   18.40
  -4   0  10  254.97   18.80
  -4   0  10  266.87   17.30
   2   0 -10 1390.76  110.19
   2   0 -10 1483.95  116.29
  -2   0  10 1357.66   86.59
  -2   0  10 1373.26   87.19
  -2   0  10 1327.77   87.19
  -2   0  10 1382.26   86.49
  -2   0  10 1392.36   86.79
   0   0 -10  215.28   46.00
   0   0 -10  186.48   44.50
   0   0  10  163.88   12.30
   0   0  10  176.58   11.40
   0   0  10  172.08   12.20
   0   0  10  163.48   11.60
  -2   0 -10  462.25   69.19
  -2   0 -10  457.15   29.20
  -2   0 -10  456.95   29.20
  -2   0 -10  461.95   64.79
   2   0  10  444.66   30.40
  -4   0 -10   75.49    7.80
  -4   0 -10   87.29    7.20
  -4   0 -10   77.09   43.40
   4   0  10   85.79    7.50
   4   0  10   92.39    7.00
  -6   0 -10  517.25   81.49
  -6   0 -10  501.65   33.10
  -6   0 -10  510.05   33.50
   6   0  10  489.45   33.20
   6   0  10  543.05  108.79
   6   0  10  540.45   32.90
  -8   0 -10  269.87   66.79
  -8   0 -10  303.27   21.40
  -8   0 -10  302.67   21.10
   8   0  10  309.37   20.80
   8   0  10  375.96   88.59
   8   0  10  295.17   20.10
 -10   0 -10   89.19   13.90
 -10   0 -10  103.29   12.50
 -10   0 -10   81.09   86.19
  10   0  10   70.09   96.79
  10   0  10  108.69    9.50
  10   0  10  108.79   10.80
 -11   1  10  171.88   13.50
 -11   1  10  156.68   12.40
   9  -1 -10  343.97   68.69
  -9   1  10  436.06   78.19
  -9   1  10  456.55   29.10
  -9   1  10  466.05   30.70
  -9   1  10  452.35   28.80
  -9   1  10  434.66   31.50
   7  -1 -10  149.19   47.50
  -7   1  10  282.57   61.79
  -7   1  10  198.68   14.30
  -7   1  10  209.38   14.10
  -7   1  10  223.48   17.00
  -7   1  10  219.58   15.90
   5  -1 -10   24.90   35.40
  -5   1  10   -1.30    2.40
  -5   1  10    3.60    3.50
  -5   1  10    3.90    3.50
  -5   1  10    0.30    7.30
   3  -1 -10 1079.89   90.89
   3  -1 -10 1009.90   99.89
  -3   1  10 1055.19   66.69
  -3   1  10 1062.89   66.99
  -3   1  10 1040.20   66.29
   1  -1 -10  168.78   37.40
   1  -1 -10  114.59   41.30
  -1   1  10  163.48   11.30
  -1   1  10  171.08   12.20
  -1  -1 -10    7.60   34.90
  -1  -1 -10    6.40    3.30
  -1  -1 -10   -1.10   39.40
  -3  -1 -10   83.89    7.10
  -3  -1 -10   81.59    7.10
  -3  -1 -10  157.48   99.59
  -3  -1 -10   74.59   33.40
  -5  -1 -10  263.57   18.90
  -5  -1 -10  196.38   46.80
  -5  -1 -10  268.97   19.10
   5   1  10  305.17   19.10
   5   1  10  307.07   18.70
   5   1  10  313.57   70.89
  -7  -1 -10  115.39   12.30
  -7  -1 -10  147.39   56.09
   7   1  10  177.48   78.29
   7   1  10  169.08   11.80
   7   1  10  167.38   11.20
  -9  -1 -10   83.49   10.80
  -9  -1 -10   57.09   65.99
  -9  -1 -10   96.49   11.30
   9   1  10  104.19    8.80
   9   1  10  116.49   10.10
   9   1  10   23.50   91.79
 -11  -1 -10  139.39  109.39
 -11  -1 -10  114.99   13.70
 -11  -1 -10  120.09   14.50
  11   1  10  102.59   11.50
  11   1  10  110.09   10.20
 -10   2  10  242.48   16.90
 -10   2  10  240.98   19.70
 -10   2  10  247.68   17.50
 -10   2  10  259.27   21.10
   8  -2 -10  620.94   82.49
  -8   2  10  538.25   36.70
  -8   2  10  537.75   35.10
  -8   2  10  514.35   35.10
  -8   2  10  601.94   37.50
   6  -2 -10  172.78   43.90
  -6   2  10  136.39   12.80
  -6   2  10  143.99   10.30
  -6   2  10  148.59   11.90
   4  -2 -10  118.29   38.20
   4  -2 -10  179.08   51.99
  -4   2  10  151.38   10.30
  -4   2  10  141.59   11.40
   2  -2 -10 1100.49   95.59
   2  -2 -10 1096.69  100.49
  -2   2  10 1122.09   72.09
  -2   2  10 1229.48   72.39
  -2   2  10 1107.09   72.09
   0   2  10  119.79    9.00
   0   2  10  106.19    8.20
  -2  -2 -10  119.49   39.30
  -2  -2 -10  114.99   43.10
  -2  -2 -10  160.48   10.30
  -2  -2 -10  159.68   11.20
   2   2  10  153.78   10.50
   2   2  10  144.09   10.00
   2   2  10  143.09   11.00
  -4  -2 -10  213.18   14.80
  -4  -2 -10  277.57   56.09
   4   2  10  191.68   64.19
   4   2  10  211.48   15.40
   4   2  10  208.68   14.40
  -6  -2 -10  201.68   50.99
  -6  -2 -10  306.57   20.70
  -6  -2 -10  288.97   20.70
   6   2  10  304.27   74.79
   6   2  10  328.07   20.60
   6   2  10  319.77   20.30
  -8  -2 -10  180.58   12.90
  -8  -2 -10  146.59   66.59
  -8  -2 -10  179.68   13.00
   8   2  10  162.38   83.79
   8   2  10  127.19   12.20
   8   2  10  142.49   11.60
 -10  -2 -10  250.37   18.90
 -10  -2 -10  247.58   19.60
  10   2  10  248.58   17.30
  10   2  10  244.38  124.49
  10   2  10  242.98   18.00
 -11   3  10   18.70    9.30
 -11   3  10   27.50    9.00
 -11   3  10   23.70    4.90
  -9   3  10  296.47   19.20
  -9   3  10  280.67   18.80
  -9   3  10  267.67   21.30
  -9   3  10  275.97   22.30
   7  -3 -10  401.96   74.39
  -7   3  10  465.55   30.70
  -7   3  10  429.76   29.10
  -7   3  10  451.55   30.30
  -5   3  10  409.06   26.20
  -5   3  10  362.06   25.70
  -5   3  10  392.06   26.60
   3  -3 -10  382.76   72.89
   3  -3 -10  371.66   59.49
  -3   3  10  420.86   27.60
  -3   3  10  431.36   26.90
  -3   3  10  412.96   27.90
   1  -3 -10  542.65   84.19
   1  -3 -10  628.94   68.39
  -1   3  10  556.44   34.90
  -1   3  10  500.55   34.10
  -1   3  10  516.45   34.50
  -1  -3 -10  501.15   29.50
  -1  -3 -10  562.14   65.99
   1   3  10  410.56   28.90
   1   3  10  412.56   29.10
  -3  -3 -10  568.14   71.49
  -3  -3 -10  507.55   30.70
  -3  -3 -10  508.65   31.40
   3   3  10  408.26   30.90
  -5  -3 -10   81.49   48.30
  -5  -3 -10  105.19    9.70
  -5  -3 -10  107.49    9.30
   5   3  10  148.79   12.70
   5   3  10  183.18   67.59
  -7  -3 -10  378.66   67.49
  -7  -3 -10  408.86   26.00
  -7  -3 -10  407.16   26.40
   7   3  10  349.17   92.39
   7   3  10  359.66   25.50
   7   3  10  393.76   25.80
  -9  -3 -10  324.37   20.30
  -9  -3 -10  278.47   20.70
  -9  -3 -10  327.27   93.99
   9   3  10  255.07   19.10
   9   3  10  258.27   19.60
 -11  -3 -10   85.79   13.40
 -11  -3 -10  106.79   13.00
  11   3  10   98.99   10.30
  11   3  10  104.89   11.40
 -10   4  10  103.79   14.40
 -10   4  10  100.29   14.20
 -10   4  10  103.79    9.40
   8  -4 -10  165.28   62.59
  -8   4  10  200.08   17.50
  -8   4  10  225.88   14.60
  -8   4  10  197.48   17.20
   6  -4 -10  143.89   49.40
  -6   4  10   98.19   10.70
  -6   4  10   82.19    7.30
  -6   4  10   75.39   10.10
   4  -4 -10  311.17   51.49
  -4   4  10  259.77   17.50
  -4   4  10  232.68   17.60
  -4   4  10  216.98   16.00
   2  -4 -10  111.59   40.80
   2  -4 -10  165.08   46.20
  -2   4  10  110.39   10.50
  -2   4  10  122.89    9.00
  -2   4  10  124.39   10.20
   0   4  10  158.58   11.50
   0   4  10  142.09   10.70
  -2  -4 -10  186.28   47.80
  -2  -4 -10  272.37   16.50
   2   4  10  216.38   16.00
   2   4  10  214.88   15.50
  -4  -4 -10  352.96   71.69
   4   4  10  192.98   13.40
   4   4  10  144.69   59.59
   4   4  10  171.88   12.80
  -6  -4 -10   51.59   56.39
  -6  -4 -10   58.49    6.90
  -6  -4 -10   55.09    7.50
   6   4  10   36.60    6.40
   6   4  10   42.50   73.99
   6   4  10   42.60    5.80
  -8  -4 -10  186.88   14.50
  -8  -4 -10  213.68   14.90
   8   4  10  172.08   13.60
   8   4  10  152.38   13.00
 -10  -4 -10  120.99   13.70
 -10  -4 -10  123.59   12.90
  10   4  10  106.69   10.40
  10   4  10  108.59   11.20
  -9   5  10  170.18   16.90
  -9   5  10  166.48   13.10
  -9   5  10  196.68   17.40
   7  -5 -10   87.89   50.09
  -7   5  10  129.29   14.10
  -7   5  10  144.99   13.60
  -7   5  10  128.09   10.30
   5  -5 -10  140.89   43.50
  -5   5  10  153.08   10.80
  -5   5  10  136.19   13.10
  -5   5  10  142.29   13.10
   3  -5 -10   64.49   39.20
  -3   5  10  104.99   10.20
  -3   5  10  106.39    8.30
  -3   5  10   96.39   10.20
   1  -5 -10  160.08   45.80
  -1   5  10  109.29    9.70
  -1   5  10   95.49    8.20
  -1  -5 -10   32.00   42.60
  -1  -5 -10   45.50    6.90
   1   5  10   25.60    3.90
   1   5  10   42.50    6.70
  -3  -5 -10  194.88   15.20
   3   5  10  204.68   14.20
   3   5  10  217.28   14.80
  -5  -5 -10   55.29    7.00
  -5  -5 -10   63.49    8.30
  -7  -5 -10   68.09    9.00
  -7  -5 -10   68.99    9.30
   7   5  10   86.59    8.80
   7   5  10   81.19    7.90
  -9  -5 -10  128.99   14.30
  -9  -5 -10  146.09   13.80
   9   5  10  160.88   12.20
   9   5  10  144.99   12.40
  -8   6  10  221.08   19.60
  -8   6  10  236.08   20.40
  -8   6  10  237.48   16.40
   6  -6 -10   33.60   63.89
  -6   6  10   80.09   11.10
  -6   6  10   68.99    9.30
  -6   6  10   74.09    7.50
   4  -6 -10   46.40   44.80
  -4   6  10   42.40    5.90
  -4   6  10   45.70    7.30
  -4   6  10   47.50    7.50
   2  -6 -10  211.98   51.19
  -2   6  10  236.58   16.30
  -2   6  10  250.27   17.90
   0  -6 -10  211.28   14.90
   0  -6 -10  195.48   54.99
   0   6  10  178.68   14.80
   0   6  10  187.88   13.50
  -2  -6 -10   38.90   55.89
   2   6  10   58.09    6.10
   2   6  10   56.09    8.00
  -4  -6 -10  168.48   11.50
  -4  -6 -10  170.88   12.80
   4   6  10  140.29   11.50
   4   6  10  139.59   12.40
  -6  -6 -10   79.59    9.10
  -6  -6 -10   75.79    9.90
   6   6  10   92.79    8.40
   6   6  10   81.89    9.20
  -8  -6 -10  128.79   12.40
   8   6  10  129.09   15.60
   8   6  10  112.89   11.40
  -7   7  10  105.59   15.30
  -7   7  10   98.79    9.60
  -7   7  10  110.49   13.40
   5  -7 -10  122.39   56.49
  -5   7  10  100.09    9.10
  -5   7  10   97.29   13.10
   3  -7 -10  397.16   77.49
  -3   7  10  295.97   23.10
  -3   7  10  325.97   21.20
   1  -7 -10  235.88   17.20
   1  -7 -10  224.68   60.69
  -1   7  10  209.68   17.40
  -1   7  10  224.38   15.70
  -1  -7 -10  242.28   61.19
   1   7  10  186.98   14.30
   1   7  10  157.88   12.70
  -3  -7 -10  243.48   16.70
   3   7  10  192.38   17.50
   3   7  10  200.38   15.00
  -5  -7 -10  300.47   21.30
  -5  -7 -10  331.67   20.10
   5   7  10  277.67   20.80
   5   7  10  248.98   20.90
  -7  -7 -10  132.99   12.10
   7   7  10  102.59   11.80
   7   7  10   93.49   10.10
  -4   8  10  124.59   15.00
  -4   8  10  142.09   11.10
   2  -8 -10  104.39   13.30
  -2   8  10  131.59   14.20
  -2   8  10  156.58   10.80
   0   8  10   56.59    8.50
   0   8  10   56.89    7.20
  -2  -8 -10   44.00    7.50
   2   8  10   38.90    7.70
   2   8  10   40.70    5.70
  -4  -8 -10   81.49   11.60
   4   8  10  111.89    9.30
   4   8  10  113.79   12.60
   0  -8  11  285.67   20.40
   0  -8  11  266.37   19.20
   0  -8  11  296.57   21.80
  -5  -7  11  221.48   15.60
  -5  -7  11  219.28   17.00
  -5  -7  11  214.78   17.00
  -3  -7  11   95.49    8.40
  -3  -7  11   84.39    9.70
  -3  -7  11   91.59   10.60
  -1  -7  11  195.68   15.30
  -1  -7  11  184.08   14.70
   1  -7  11  453.55   31.70
   1  -7  11  477.35   31.10
   1  -7  11  477.15   31.30
   3  -7  11  134.89   13.60
   3  -7  11  111.59   11.50
   3  -7  11  127.99   12.70
  -5   7 -11  118.19   14.00
   5  -7  11  102.29   11.60
  -6  -6  11  208.48   14.60
  -6  -6  11  193.08   16.00
  -6  -6  11  197.28   18.80
  -6  -6  11  209.88   15.90
  -4  -6  11   84.49    9.60
  -4  -6  11   86.59    8.30
  -4  -6  11   98.79    9.80
  -4  -6  11   96.29   11.50
   2   6 -11   72.59   90.69
  -2  -6  11   86.99    8.00
  -2  -6  11   95.29    9.50
  -2  -6  11   89.89    9.20
   0   6 -11   98.79   58.09
   0  -6  11  258.47   16.10
   0  -6  11  235.78   16.90
   0  -6  11  217.08   17.20
  -2   6 -11  115.19   79.89
   2  -6  11  138.79   12.40
   2  -6  11  159.98   11.50
   2  -6  11  158.58   13.10
  -4   6 -11   91.89   12.70
   4  -6  11  101.19   10.30
   4  -6  11  112.29    9.20
   6  -6  11  231.08   18.00
   6  -6  11  240.58   16.80
  -7  -5  11   72.09    9.00
  -7  -5  11   76.49    7.80
  -7  -5  11   68.39   10.60
  -7  -5  11   73.59    9.90
   5   5 -11   89.29   67.19
  -5  -5  11  124.99    9.70
  -5  -5  11  120.89   75.79
  -5  -5  11  128.89   13.30
  -5  -5  11  109.99   11.10
  -5  -5  11  132.19   11.00
   3   5 -11   57.29   59.09
  -3  -5  11   35.20    5.30
  -3  -5  11   42.30    4.60
  -3  -5  11   36.00    5.40
   1   5 -11   75.59   60.39
   1   5 -11  150.18   60.39
  -1  -5  11   92.79    9.00
  -1  -5  11  100.19    9.20
  -1  -5  11   96.29    8.00
  -1   5 -11   30.20   70.39
   1  -5  11   53.89    7.10
   1  -5  11   41.90    7.60
   1  -5  11   54.39    5.90
  -3   5 -11  140.19   74.29
   3  -5  11   57.79    6.30
   3  -5  11   51.49    7.30
  -5   5 -11   30.80    7.10
  -5   5 -11   47.70   83.89
  -7   5 -11  228.08   17.40
   7  -5  11  189.88   15.40
   7  -5  11  164.38   14.10
   8   4 -11  193.38   81.79
  -8  -4  11  189.68   13.40
  -8  -4  11  202.38   99.19
  -8  -4  11  190.78   18.10
  -8  -4  11  182.38   15.50
  -8  -4  11  170.58   14.10
   6   4 -11  121.29   88.99
  -6  -4  11  104.09   83.19
  -6  -4  11  114.69    9.60
  -6  -4  11  100.39   13.10
  -6  -4  11  107.99    8.90
  -6  -4  11   98.99   10.30
   4   4 -11  153.68   59.39
  -4  -4  11  165.58   12.50
  -4  -4  11  156.78   13.70
  -4  -4  11  168.88   12.80
  -4  -4  11  171.58   12.00
  -4  -4  11  197.18   68.49
   2   4 -11  125.59   54.79
   2   4 -11  190.98   77.09
  -2  -4  11  125.99   10.20
  -2  -4  11  128.49    9.50
  -2  -4  11  127.09   10.10
  -2  -4  11  111.89   10.30
   0   4 -11   94.09   57.59
   0   4 -11   52.99   57.59
   0  -4  11  122.69   10.20
   0  -4  11  127.89   10.20
   0  -4  11  122.19    9.20
  -2   4 -11  228.28   70.09
  -2   4 -11  169.18   58.59
   2  -4  11  205.58   14.80
   2  -4  11  215.98   15.70
   2  -4  11  195.18   14.00
  -4   4 -11   38.00   52.69
   4  -4  11  108.19    8.90
   4  -4  11  111.79    9.80
  -6   4 -11  149.59   76.39
  -6   4 -11  150.58   13.50
   6  -4  11  130.29   11.60
   6  -4  11  125.89   10.50
  -8   4 -11  125.29   15.70
   8  -4  11  170.98   13.80
   8  -4  11  184.48   12.80
   9   3 -11  262.57  127.29
  -9  -3  11  212.98   17.60
  -9  -3  11  197.28   15.30
  -9  -3  11  221.08   15.80
  -9  -3  11  173.68   84.29
  -9  -3  11  232.48   20.10
   7   3 -11   88.19   67.89
  -7  -3  11   99.99   76.99
  -7  -3  11   93.69    8.50
  -7  -3  11   81.69    8.10
  -7  -3  11   89.19   10.10
  -7  -3  11   99.19   12.90
   5   3 -11  128.19   71.29
  -5  -3  11  137.49   10.70
  -5  -3  11  147.89   13.20
  -5  -3  11  157.18   11.20
  -5  -3  11  141.39   11.80
  -5  -3  11  177.08   71.29
   3   3 -11  409.76   85.39
   3   3 -11  234.08   59.19
  -3  -3  11  371.36   23.40
  -3  -3  11  370.76   23.60
  -3  -3  11  352.16   24.00
  -3  -3  11  361.16   24.20
   1   3 -11  262.17   67.19
   1   3 -11  283.67   55.29
  -1  -3  11  414.96   25.20
  -1  -3  11  374.86   25.00
  -1  -3  11  404.56   25.30
  -1  -3  11  390.96   25.50
  -1   3 -11   89.29   51.89
  -1   3 -11  107.29    7.60
  -1   3 -11  111.19   11.70
  -1   3 -11   78.19   45.90
   1  -3  11  101.59    8.00
   1  -3  11   94.39    8.70
   1  -3  11  102.19    8.80
  -3   3 -11  424.26   31.70
  -3   3 -11  338.47   68.29
   3  -3  11  536.15   31.00
   3  -3  11  513.15   31.50
  -5   3 -11  270.47   21.50
  -5   3 -11  301.77   72.89
  -5   3 -11  240.88   65.19
   5  -3  11  322.47   21.10
   5  -3  11  331.77   20.40
  -7   3 -11  333.87   81.69
  -7   3 -11  472.75   32.40
   7  -3  11  482.75   30.90
   7  -3  11  494.45   31.70
  -9   3 -11  106.99   14.60
   9  -3  11  137.29   11.30
   9  -3  11  138.79   12.50
 -10  -2  11   62.19    9.10
 -10  -2  11   58.19    9.00
 -10  -2  11   60.39   11.20
 -10  -2  11   63.59    7.90
   8   2 -11  387.86   86.89
  -8  -2  11  288.97   86.89
  -8  -2  11  252.37   18.50
  -8  -2  11  219.08   20.30
  -8  -2  11  237.58   16.90
  -8  -2  11  243.48   16.60
   6   2 -11  451.95   84.19
  -6  -2  11  360.06   23.90
  -6  -2  11  375.56   23.90
  -6  -2  11  344.97   75.39
  -6  -2  11  353.36   24.70
   4   2 -11  133.19   51.89
  -4  -2  11  197.08   15.10
  -4  -2  11  194.78   13.50
  -4  -2  11  202.88   14.30
  -4  -2  11  195.98   13.50
   2   2 -11   84.09   40.30
   2   2 -11   82.29   60.79
  -2  -2  11  101.99    7.70
  -2  -2  11  101.89    7.80
  -2  -2  11   81.79    8.80
  -2  -2  11   96.29    8.30
   0   2 -11  308.97   57.29
   0   2 -11  328.27   64.99
   0   2 -11  313.67   19.70
   0  -2  11  273.47   19.50
   0  -2  11  298.07   20.10
   0  -2  11  297.37   19.70
  -2   2 -11  545.05   33.90
  -2   2 -11  509.25   84.99
  -2   2 -11  578.74   34.70
  -2   2 -11  633.14   82.19
   2  -2  11  488.35   34.50
   2  -2  11  502.65   34.10
  -4   2 -11   36.00    5.30
  -4   2 -11   55.29   53.89
  -4   2 -11   36.20    4.50
  -4   2 -11   14.70   45.20
  -6   2 -11  492.05   32.40
  -6   2 -11  554.94  103.99
  -6   2 -11  489.25   98.19
  -6   2 -11  488.65   31.40
   6  -2  11  475.05   31.30
   6  -2  11  470.65   31.80
  -8   2 -11  346.37   23.80
  -8   2 -11  325.47   79.09
  -8   2 -11  317.67   22.90
   8  -2  11  318.57   22.80
   8  -2  11  322.47   21.90
 -10   2 -11  124.89   14.90
 -10   2 -11  133.89   16.20
  10  -2  11  110.09   12.40
  10  -2  11  118.19   11.10
  -9  -1  11  169.08   13.10
  -9  -1  11  180.18   17.40
  -9  -1  11  170.48   12.70
  -9  -1  11  170.58   15.20
   7   1 -11  553.24   95.19
  -7  -1  11  482.35   30.80
  -7  -1  11  460.85   30.70
  -7  -1  11  466.75   31.90
  -7  -1  11  421.96   83.89
  -7  -1  11  497.65   32.80
   5   1 -11  242.68   55.79
  -5  -1  11  190.48   13.00
  -5  -1  11  191.48   15.00
  -5  -1  11  151.08   62.19
  -5  -1  11  193.98   14.20
  -5  -1  11  186.98   13.20
   3   1 -11  184.28   63.79
  -3  -1  11   88.69    8.90
  -3  -1  11   87.29    8.10
  -3  -1  11   84.29    7.20
   1   1 -11   75.79   50.99
   1   1 -11   75.49   72.19
  -1  -1  11   49.40    5.20
  -1  -1  11   58.49    6.80
  -1  -1  11   52.39    6.10
  -1   1 -11  683.13   90.99
  -1   1 -11  805.92  103.29
  -1   1 -11  722.93   44.00
   1  -1  11  653.53   44.30
   1  -1  11  698.63   43.90
   1  -1  11  666.23   43.90
  -3   1 -11  182.98   11.80
  -3   1 -11  235.78   56.69
  -3   1 -11  242.88   56.99
  -3   1 -11  191.18   12.60
   3  -1  11  132.69   11.70
   3  -1  11  149.29   12.20
  -5   1 -11  162.58   60.49
  -5   1 -11  116.79   54.09
   5  -1  11  103.39    9.40
   5  -1  11  116.09    8.90
  -7   1 -11  315.77   22.80
  -7   1 -11  317.07   22.00
  -7   1 -11  290.47   72.09
   7  -1  11  284.27   89.29
   7  -1  11  324.87   21.50
   7  -1  11  336.97   22.20
  -9   1 -11  285.97   20.80
  -9   1 -11  264.67   89.99
  -9   1 -11  287.67   21.10
   9  -1  11  253.77   18.80
   9  -1  11  270.27   19.80
   9  -1  11  248.68  131.99
 -10   0  11   24.60    9.70
 -10   0  11   19.50    4.70
 -10   0  11   25.60   12.70
 -10   0  11   28.90    5.50
   8   0 -11  239.78   66.79
  -8   0  11  193.78   75.59
  -8   0  11  217.08   18.60
  -8   0  11  215.08   15.50
  -8   0  11  231.18   15.40
  -8   0  11  230.48   17.50
   6   0 -11   44.00   51.39
  -6   0  11   16.40   57.89
  -6   0  11   40.20    7.00
  -6   0  11   37.70    4.70
  -6   0  11   41.10    5.40
  -6   0  11   27.90    5.40
   4   0 -11   -0.50   44.70
   4   0 -11  -27.20   54.59
  -4   0  11   12.70    5.10
  -4   0  11    6.40    3.80
  -4   0  11    9.90    3.00
   2   0 -11   47.70   44.20
   2   0 -11   70.99   53.99
  -2   0  11   53.99    4.50
  -2   0  11   52.09    7.20
  -2   0  11   45.40    5.40
  -2   0  11   57.09    5.70
  -2   0  11   53.99    6.20
   0   0 -11    9.80   52.69
   0   0 -11   12.10   46.60
   0   0  11    8.90    2.50
   0   0  11   11.30    3.30
   0   0  11    6.70    2.80
  -2   0 -11  106.69   51.09
  -2   0 -11  170.48   11.70
  -2   0 -11  111.59   49.99
   2   0  11  165.08   12.00
   2   0  11  163.28   11.40
  -4   0 -11   35.50   53.19
  -4   0 -11   35.50   46.50
  -4   0 -11   29.60    4.80
  -4   0 -11   35.70    5.50
   4   0  11   29.00    3.90
   4   0  11   29.70    4.50
  -6   0 -11  206.58   15.20
  -6   0 -11  190.78   59.09
  -6   0 -11  212.38   15.90
   6   0  11  222.18   15.30
   6   0  11  201.88   14.60
   6   0  11  205.98   67.89
  -8   0 -11   94.99   10.80
  -8   0 -11   61.89   71.59
  -8   0 -11   98.39   11.20
   8   0  11   88.19    9.60
   8   0  11   91.39    8.60
   8   0  11  128.49  103.89
 -10   0 -11  109.69   14.30
 -10   0 -11  125.19   13.90
  10   0  11  122.29   10.90
  10   0  11  100.89   11.70
  -9   1  11  227.38   16.10
  -9   1  11  223.38   19.70
  -9   1  11  240.08   18.70
  -9   1  11  224.48   15.90
   7  -1 -11  514.55   90.89
  -7   1  11  506.65   34.60
  -7   1  11  542.55   35.20
  -7   1  11  491.15  105.49
  -7   1  11  511.25   32.90
  -7   1  11  515.45   33.30
   5  -1 -11  184.38   66.79
   5  -1 -11  164.88   51.89
  -5   1  11  211.78   15.60
  -5   1  11  186.28   13.60
  -5   1  11  203.58   14.70
   3  -1 -11   64.39   43.10
  -3   1  11  166.88   13.20
  -3   1  11  161.58   12.40
  -3   1  11  172.98   11.50
   1  -1 -11   54.49   43.90
   1  -1 -11   43.30   40.90
  -1   1  11   83.79    8.20
  -1   1  11   82.49    6.70
  -1   1  11   78.59    7.50
  -1  -1 -11  716.63   89.19
  -1  -1 -11  702.23   84.09
  -1  -1 -11  651.23   44.80
   1   1  11  698.13   45.00
   1   1  11  673.53   44.60
   1   1  11  715.93   44.20
   1   1  11  763.52   44.20
  -3  -1 -11  132.99   52.69
  -3  -1 -11  140.29   11.80
  -3  -1 -11  142.69   12.00
  -3  -1 -11  125.79   54.29
   3   1  11  195.98   11.80
   3   1  11  193.38   12.30
  -5  -1 -11  118.49   59.59
  -5  -1 -11  109.39    9.50
  -5  -1 -11  110.79    9.90
   5   1  11  182.38   85.89
  -7  -1 -11  300.47   73.39
  -7  -1 -11  337.87   22.80
  -7  -1 -11  327.57   22.90
   7   1  11  317.87   22.50
   7   1  11  316.77   97.19
   7   1  11  341.47   22.00
  -9  -1 -11  237.98   20.20
  -9  -1 -11  245.38   20.10
  -9  -1 -11  233.48   80.09
   9   1  11  288.87   18.60
   9   1  11  293.77   19.30
 -10   2  11   39.60    5.60
 -10   2  11   34.40    8.70
 -10   2  11   39.20   10.10
  -8   2  11  253.97   20.70
  -8   2  11  304.87   21.80
  -8   2  11  266.77   18.40
   6  -2 -11  374.76   75.59
  -6   2  11  345.47   26.00
  -6   2  11  412.36   26.80
  -6   2  11  385.56   24.80
   4  -2 -11  198.18   49.70
   4  -2 -11  160.38   61.79
  -4   2  11  133.49   11.30
  -4   2  11  133.29   12.20
  -4   2  11  136.59   10.00
   2  -2 -11   91.69   48.20
   2  -2 -11   79.59   41.10
  -2   2  11   63.19    6.30
  -2   2  11   78.09    7.60
   0  -2 -11  268.77   20.20
   0  -2 -11  320.97   57.49
   0  -2 -11  283.17   61.39
   0   2  11  313.77   20.00
   0   2  11  300.07   19.40
  -2  -2 -11  521.05   79.99
  -2  -2 -11  506.25   81.29
  -2  -2 -11  526.05   34.00
   2   2  11  538.15   34.00
   2   2  11  514.65   33.60
   4   2  11   40.00    6.20
   4   2  11   30.50    4.00
  -6  -2 -11  466.85   31.20
  -6  -2 -11  498.05   96.69
  -6  -2 -11  451.25   31.30
   6   2  11  500.05   31.00
   6   2  11  312.67  114.59
   6   2  11  500.15   31.30
  -8  -2 -11  293.47   23.00
  -8  -2 -11  226.28   79.99
   8   2  11  215.08  107.39
   8   2  11  354.06   21.90
   8   2  11  343.17   22.40
 -10  -2 -11   83.39   81.39
 -10  -2 -11  108.29   14.40
 -10  -2 -11  129.29   14.00
  10   2  11  118.19  126.69
  10   2  11  127.99   11.30
  10   2  11  136.39   12.40
  -9   3  11  158.18   16.30
  -9   3  11  181.58   12.90
  -7   3  11  114.29   12.00
  -7   3  11  103.39   12.30
  -7   3  11  109.69    9.20
   5  -3 -11  105.19   46.40
  -5   3  11   93.69   10.40
  -5   3  11  115.29   11.50
  -5   3  11   95.79    8.30
   3  -3 -11  350.96   66.09
  -3   3  11  249.97   17.20
  -3   3  11  245.78   18.50
  -3   3  11  258.87   18.10
   1  -3 -11  402.16   76.19
   1  -3 -11  338.07   69.99
  -1   3  11  251.17   19.00
  -1   3  11  282.47   19.50
  -1   3  11  280.47   18.50
  -1  -3 -11   95.59    9.30
  -1  -3 -11   82.69   47.40
  -1  -3 -11  137.69   52.79
   1   3  11  111.99    9.00
   1   3  11   99.09    8.30
  -3  -3 -11  488.95   84.89
  -3  -3 -11  535.85   79.79
   3   3  11  400.26   26.80
   3   3  11  394.46   27.10
  -5  -3 -11  321.47   20.40
  -5  -3 -11  337.87   20.90
  -5  -3 -11  285.07   68.09
   5   3  11  278.37   80.19
   5   3  11  288.67   20.60
   5   3  11  267.47   20.20
  -7  -3 -11  491.55   30.60
  -7  -3 -11  435.96   81.79
  -7  -3 -11  476.05   30.80
   7   3  11  424.76   29.90
   7   3  11  416.16  118.09
   7   3  11  450.85   30.20
  -9  -3 -11  154.68   13.70
  -9  -3 -11  139.09   13.00
   9   3  11  107.29   11.70
   9   3  11  119.29   11.10
  -8   4  11  214.28   21.70
  -8   4  11  207.58   22.40
  -8   4  11  223.38   15.50
   6  -4 -11  141.69   56.19
  -6   4  11   93.99   12.50
  -6   4  11  101.99    8.70
  -6   4  11  106.79   11.80
   4  -4 -11  108.29   48.60
  -4   4  11  152.08   13.10
  -4   4  11  157.88   11.10
  -4   4  11  140.79   12.90
   2  -4 -11  118.59   48.30
  -2   4  11  116.09    9.60
  -2   4  11  142.59   11.70
  -2   4  11  131.39   11.20
   0  -4 -11  100.69   50.09
   0   4  11   76.59    8.10
   0   4  11   68.19    6.80
  -2  -4 -11  177.18   54.39
  -2  -4 -11  182.48   13.30
   2   4  11  173.98   13.20
   2   4  11  168.18   12.40
  -4  -4 -11  109.99    9.40
  -4  -4 -11   96.89    8.20
   4   4  11   79.99    8.90
  -6  -4 -11  119.89   11.00
  -6  -4 -11  118.39   11.50
   6   4  11  139.89   10.30
   6   4  11  132.79   10.90
  -8  -4 -11  169.78   12.90
   8   4  11  119.99   11.10
   8   4  11  120.59   12.00
  -7   5  11   96.39    9.00
   5  -5 -11  120.49   81.09
  -5   5  11   94.89    8.50
  -5   5  11  101.29   11.30
  -5   5  11   87.89   11.60
   3  -5 -11   61.19   52.79
  -3   5  11   56.99    9.30
  -3   5  11   42.20    7.10
  -3   5  11   60.99    6.30
   1  -5 -11   99.49   11.10
   1  -5 -11  125.89   58.99
  -1   5  11  116.69    9.10
  -1   5  11  123.89   10.90
  -1  -5 -11   43.40   51.59
  -1  -5 -11   46.60    7.20
   1   5  11   31.20    5.40
   1   5  11   24.50    4.00
   3   5  11  112.19    9.90
   3   5  11   98.39    8.70
  -5  -5 -11    6.00    5.20
  -5  -5 -11    9.10    7.60
  -7  -5 -11  174.18   16.60
   7   5  11  252.97   16.70
   7   5  11  249.97   16.10
  -6   6  11  166.78   12.80
  -6   6  11  166.38   15.90
  -4   6  11   92.89   12.20
  -4   6  11   91.89   11.40
  -4   6  11  107.39    9.00
   2  -6 -11   89.29   11.50
   2  -6 -11   76.29   59.09
  -2   6  11   90.59    8.40
  -2   6  11  108.59   11.20
   0  -6 -11  231.78   61.69
   0  -6 -11  224.58   15.50
   0   6  11  196.28   15.60
   0   6  11  170.08   13.90
  -2  -6 -11  159.68   14.20
   2   6  11  182.08   12.90
   2   6  11  191.18   14.40
  -4  -6 -11  104.49   10.60
   4   6  11   90.29   10.30
   4   6  11   92.19    8.90
  -6  -6 -11  215.58   19.70
  -6  -6 -11  239.38   19.10
   6   6  11  296.77   18.50
   6   6  11  303.17   19.30
  -5   7  11  195.48   17.70
  -5   7  11  206.38   14.90
  -3   7  11  116.29   13.60
  -3   7  11  100.69    9.60
   1  -7 -11  175.48   16.10
  -1   7  11  214.78   14.50
  -1   7  11  207.28   17.00
  -1  -7 -11  423.96   26.50
   1   7  11  344.37   25.70
   1   7  11  365.96   26.40
   3   7  11  116.09   12.10
   3   7  11  103.69   10.00
  -5  -7 -11  106.29   12.30
   5   7  11  132.99   10.80
   5   7  11  106.79   12.90
   0  -8 -11  260.97   18.50
   0   8  11  210.98   19.40
   0   8  11  217.08   16.50
  -1  -7  12  114.09   12.40
  -1  -7  12  118.69   11.90
  -1  -7  12  119.99   10.20
   1  -7  12  221.78   20.10
   1  -7  12  240.28   16.60
   1  -7  12  229.28   18.30
  -4  -6  12  219.08   16.70
  -4  -6  12  218.68   15.60
  -4  -6  12  210.58   16.80
  -2  -6  12   92.99   10.00
  -2  -6  12   89.99    8.70
  -2  -6  12   91.49   10.50
   0  -6  12  117.79   11.60
   0  -6  12  110.89   10.90
   2  -6  12  297.47   21.20
   2  -6  12  306.67   22.70
   2  -6  12  293.57   21.50
   4  -6  12  134.49   12.50
   4  -6  12  134.39   11.20
  -5  -5  12   88.19   10.60
  -5  -5  12   86.79   13.00
  -5  -5  12   87.39    8.80
  -5  -5  12  106.19   10.00
   3   5 -12   14.30   91.69
  -3  -5  12   56.89    8.40
  -3  -5  12   48.20    6.50
  -3  -5  12   49.30    6.70
  -3  -5  12   60.09   10.70
   1   5 -12  220.98  101.39
  -1  -5  12  108.59   10.80
  -1  -5  12  119.29   10.70
  -1  -5  12  115.79    9.60
  -1   5 -12  200.78   92.19
   1  -5  12  143.69   12.40
   1  -5  12  150.38   12.10
   1  -5  12  136.09   11.00
   3  -5  12  125.59   11.60
   3  -5  12  128.09   11.90
   3  -5  12  137.39   10.60
  -5   5 -12  102.69   12.80
   5  -5  12   85.89    8.70
   5  -5  12   73.49   10.00
   6   4 -12  139.39   86.59
  -6  -4  12  197.78   15.10
  -6  -4  12  194.18   13.60
  -6  -4  12  172.08   92.09
  -6  -4  12  170.38   14.10
   4   4 -12   65.19   64.59
  -4  -4  12   51.79    8.20
  -4  -4  12   59.99    7.60
  -4  -4  12   59.19    6.60
  -4  -4  12   60.69    7.80
   2   4 -12  131.99   59.99
   2   4 -12  169.48   91.59
  -2  -4  12  129.49   11.20
  -2  -4  12  141.39   10.30
   0   4 -12  411.66   74.99
   0  -4  12  410.76   26.30
   0  -4  12  354.36   25.50
   0  -4  12  405.06   26.30
  -2   4 -12  229.88   70.09
   2  -4  12  209.98   14.60
   2  -4  12  205.78   15.60
   2  -4  12  204.98   15.40
  -4   4 -12   98.59   79.09
  -4   4 -12  129.69   12.80
   4  -4  12  117.19   10.20
   4  -4  12  124.79   11.20
  -6   4 -12  507.75   32.70
   6  -4  12  439.46   32.30
   6  -4  12  468.95   30.90
   7   3 -12  211.78   82.29
  -7  -3  12  284.97   20.30
  -7  -3  12  286.47   23.10
  -7  -3  12  286.17   21.50
  -7  -3  12  316.87   20.00
  -7  -3  12  383.26  107.79
   5   3 -12  171.88   69.09
  -5  -3  12  181.58   16.40
  -5  -3  12  201.28   14.40
  -5  -3  12  186.08   15.10
  -5  -3  12  214.38   14.10
   3   3 -12   18.40   60.19
   3   3 -12   12.80   68.39
  -3  -3  12   22.50    5.90
  -3  -3  12   22.50    3.80
  -3  -3  12   17.70    4.20
  -3  -3  12   20.00    4.80
   1   3 -12  124.39   83.09
   1   3 -12  120.89   64.69
  -1  -3  12  159.98   11.70
  -1  -3  12  157.78   11.10
  -1  -3  12  133.29   11.80
  -1   3 -12  133.49   61.69
  -1   3 -12  207.88   15.10
   1  -3  12  236.78   16.30
   1  -3  12  242.98   16.40
   1  -3  12  235.98   15.70
  -3   3 -12   80.99   48.10
  -3   3 -12  116.49   72.19
   3  -3  12  149.39   12.30
   3  -3  12  163.58   11.50
  -5   3 -12   33.80   71.19
   5  -3  12   54.59    7.00
   5  -3  12   56.59    8.20
  -7   3 -12  210.38   18.20
   7  -3  12  205.48   18.70
   7  -3  12  233.58   15.90
  -8  -2  12   67.59    8.40
  -8  -2  12   54.89    7.40
  -8  -2  12   52.89   10.00
  -8  -2  12   48.70    8.00
   6   2 -12   65.09   71.49
  -6  -2  12   40.40    8.00
  -6  -2  12   41.70    6.30
  -6  -2  12   27.90    4.70
  -6  -2  12   22.30   82.69
  -6  -2  12   32.60    5.90
   4   2 -12  183.88   63.99
   4   2 -12  178.18   81.59
  -4  -2  12  121.89   11.10
  -4  -2  12  138.79   10.00
  -4  -2  12  124.79   10.00
  -4  -2  12  131.29   12.30
   2   2 -12  135.79   98.89
   2   2 -12   95.19   56.19
  -2  -2  12   65.69    6.90
  -2  -2  12   71.59    7.90
  -2  -2  12   78.29    8.70
  -2  -2  12   70.39    6.80
   0   2 -12   71.99   52.39
   0   2 -12  138.89   57.09
   0   2 -12  150.58   11.00
   0  -2  12  156.38   11.00
   0  -2  12  134.39   11.40
   0  -2  12  136.49   10.60
  -2   2 -12  316.17   77.39
  -2   2 -12  167.68   58.09
  -2   2 -12  265.67   15.90
   2  -2  12  216.98   16.20
   2  -2  12  235.68   15.90
   2  -2  12  210.18   16.50
  -4   2 -12  170.38   13.20
  -4   2 -12  182.38   11.70
  -4   2 -12  146.09   65.49
  -4   2 -12  135.29   76.09
   4  -2  12  132.19   11.50
   4  -2  12  132.19   12.10
  -6   2 -12  303.67   22.10
  -6   2 -12  331.97   20.90
  -6   2 -12  262.97   83.59
   6  -2  12  281.87   20.50
   6  -2  12  292.37   21.20
  -8   2 -12   71.19   12.10
   8  -2  12   50.59    7.60
   8  -2  12   50.19    6.40
  -9  -1  12   75.69    9.10
  -9  -1  12   81.49   12.10
  -9  -1  12   70.89    8.70
  -9  -1  12   97.99   15.10
   7   1 -12   58.99   82.89
  -7  -1  12   39.70    6.90
  -7  -1  12   35.60   84.69
  -7  -1  12   41.50    5.10
  -7  -1  12   39.60    6.30
  -7  -1  12   29.40    8.30
  -5  -1  12  113.29   12.10
  -5  -1  12  121.69    9.00
  -5  -1  12  114.69   10.80
  -5  -1  12  118.09    9.50
   3   1 -12   56.79   58.69
   3   1 -12   82.59   66.99
  -3  -1  12  117.99   10.70
  -3  -1  12  103.09    8.50
  -3  -1  12   95.89    9.60
   1   1 -12  164.28   56.79
   1   1 -12  212.28   70.39
  -1  -1  12  172.28   11.50
  -1  -1  12  154.28   12.70
  -1  -1  12  148.19   12.30
  -1  -1  12  169.28   11.70
  -1   1 -12  257.37   66.49
  -1   1 -12  224.88   56.19
   1  -1  12  181.38   13.50
   1  -1  12  166.38   12.70
   1  -1  12  189.18   12.90
  -3   1 -12  153.98   10.60
  -3   1 -12  133.39   60.89
  -3   1 -12  144.89   11.60
  -3   1 -12  153.28   62.69
   3  -1  12  125.19   11.20
   3  -1  12  123.29   10.50
  -5   1 -12  390.86   23.70
  -5   1 -12  479.05   88.29
  -5   1 -12  251.27   76.19
  -5   1 -12  362.06   22.90
   5  -1  12  307.97   23.00
   5  -1  12  298.17   22.50
  -7   1 -12  236.68   16.80
  -7   1 -12  330.17   95.39
  -7   1 -12  226.58   17.80
   7  -1  12  210.68   15.80
   7  -1  12  207.08   16.70
  -9   1 -12   33.30    8.40
  -9   1 -12   23.10    9.10
  -8   0  12   20.10    6.70
  -8   0  12   17.90    4.50
  -8   0  12   16.60    4.50
  -8   0  12   21.00    8.70
   6   0 -12  117.09   59.99
  -6   0  12  159.58   11.80
  -6   0  12  159.98   14.70
  -6   0  12  158.98   11.20
  -6   0  12  159.68   13.50
   4   0 -12   85.19   58.49
   4   0 -12   79.49   72.69
  -4   0  12   70.29    8.40
  -4   0  12   80.59    9.80
  -4   0  12   67.29    6.80
   2   0 -12    4.30   64.79
   2   0 -12   18.50   44.20
  -2   0  12   10.40    3.20
  -2   0  12   10.50    5.10
  -2   0  12    8.50    4.00
  -2   0  12    9.90    2.30
   0   0 -12   99.99    9.40
   0   0 -12  121.89   66.39
   0   0 -12  127.09   55.09
   0   0  12  103.19    9.00
   0   0  12  106.59    7.70
   0   0  12   97.09    8.20
  -2   0 -12   95.59   53.79
  -2   0 -12  119.39    9.70
  -2   0 -12  112.19   59.89
   2   0  12  118.89    9.20
   2   0  12  112.29    9.30
   2   0  12  121.39    9.90
  -4   0 -12   60.29   63.59
  -4   0 -12   10.70   55.89
  -4   0 -12   22.90    4.60
  -4   0 -12   24.40    4.90
   4   0  12   19.60    3.90
   4   0  12   23.90    4.90
  -6   0 -12  138.49   12.00
  -6   0 -12  110.09   72.39
  -6   0 -12  132.29   12.60
   6   0  12  143.09   11.70
   6   0  12  128.19   10.70
  -8   0 -12   20.90    7.60
  -8   0 -12   21.30   87.09
  -8   0 -12   21.10    7.20
   8   0  12   19.00    4.90
   8   0  12   20.20    5.80
   8   0  12    2.10  121.69
  -9   1  12   65.69   11.40
  -9   1  12   61.19    9.30
  -9   1  12   56.39    7.70
  -7   1  12   24.50    4.50
  -7   1  12   25.30    6.60
  -7   1  12   26.50    7.70
   5  -1 -12   99.29   53.89
  -5   1  12  142.49   10.70
  -5   1  12  149.19   13.50
  -5   1  12  134.79   12.30
   3  -1 -12   95.29   62.59
   3  -1 -12  104.09   60.59
  -3   1  12  111.89   10.80
  -3   1  12  101.59    9.90
  -3   1  12  108.29    8.60
   1  -1 -12  137.69   59.59
   1  -1 -12  224.88   60.39
  -1   1  12  191.18   14.90
  -1   1  12  194.78   14.50
  -1   1  12  207.08   13.70
  -1  -1 -12  148.79   64.19
  -1  -1 -12  163.08   55.19
   1   1  12  228.78   16.10
   1   1  12  237.68   15.60
  -3  -1 -12  126.19   10.80
  -3  -1 -12  115.89   53.59
  -3  -1 -12  122.09   10.60
  -3  -1 -12  116.79   70.99
   3   1  12  149.69   10.30
   3   1  12  144.59   11.10
  -5  -1 -12  272.27   72.89
  -5  -1 -12  323.17   81.49
  -5  -1 -12  299.87   22.60
  -5  -1 -12  328.17   22.80
   5   1  12  385.56   22.90
   5   1  12  335.37   22.20
  -7  -1 -12  209.08   16.70
  -7  -1 -12  126.99  133.29
  -7  -1 -12  190.88   17.10
   7   1  12  100.69  126.19
   7   1  12  239.18   16.50
   7   1  12  234.88   15.70
  -9  -1 -12   -0.20  101.39
  -9  -1 -12    5.20    8.40
  -9  -1 -12    6.00    7.10
  -8   2  12   53.69    8.60
  -8   2  12   54.69    7.30
  -8   2  12   54.39    9.80
  -6   2  12   45.50    7.20
  -6   2  12   45.70    6.30
  -6   2  12   47.40    8.40
  -4   2  12  169.08   14.30
  -4   2  12  171.08   13.60
  -4   2  12  160.48   11.90
   2  -2 -12   92.09   54.29
  -2   2  12   95.39    8.10
  -2   2  12  109.69   10.40
  -2   2  12   97.99    9.60
   0  -2 -12  105.99   48.00
   0  -2 -12  143.79   11.60
   0  -2 -12  124.29   55.79
   0   2  12  141.19   11.10
   0   2  12  121.89   10.00
  -2  -2 -12  157.78   55.59
  -2  -2 -12  221.68   16.50
  -2  -2 -12  220.48   63.79
   2   2  12  251.47   16.60
   2   2  12  237.48   15.90
  -4  -2 -12  134.79   69.39
  -4  -2 -12  143.89   12.60
  -4  -2 -12  127.99   13.00
  -4  -2 -12  126.39   64.59
   4   2  12  189.38   12.60
   4   2  12  178.78   11.90
  -6  -2 -12  262.97   20.20
[truncated: 14,384 more chars]
